# Supplementary material for: Exploration of the shared pathways and common biomarker in adamantinomatous craniopharyngioma and type 2 diabetes using integrated bioinformatics analysis
Source: PLoS One. 2024 Jun 7;19(6):e0304404. doi: 10.1371/journal.pone.0304404 (PMC11161051; doi:10.1371/journal.pone.0304404)
Supplement: S1 File — (XLSX) [file pone.0304404.s001.xlsx]

## Sheet: Table S1
	WNT5B	KRT14	DKK1	MMP12	PLAU
Activated B cell	0.548746	0.703799	0.614807	0.720717	0.720019
Memory B cell	0.628763	0.723768	0.557839	0.738864	0.77522
Central memory CD4 T cell	0.672574	0.904043	0.69092	0.87998	0.915718
Central memory CD8 T cell	0.418033	0.832547	0.695263	0.880218	0.87486
Neutrophil	0.297986	0.625576	0.432027	0.676743	0.656802

## Sheet: Table S2
	WNT5B	KRT14	DKK1	MMP12	PLAU
Activated B cell	-0.153777	0.434178	0.422455	0.472416	0.350202
Memory B cell	-0.11439	0.520762	0.295383	0.20833	0.322076
Central memory CD4 T cell	-0.133383	0.243378	0.245356	0.241074	0.5078
Central memory CD8 T cell	-0.224206	0.338159	0.650157	0.193391	0.091472
Neutrophil	-0.0951863	0.262937	0.173049	0.100409	0.523986

## Sheet: Table S3
	WNT5B	KRT14	DKK1	MMP12	PLAU
Activated B cell	3.05573e-05	8.3656e-09	1.58816e-06	2.46765e-09	2.59952e-09
Memory B cell	7.77903e-07	1.96128e-09	2.11077e-05	6.01142e-10	2.42362e-11
Central memory CD4 T cell	6.46131e-08	0	2.00482e-08	0	0
Central memory CD8 T cell	0.00226982	3.64153e-14	1.50061e-08	0	0
Neutrophil	0.033687	9.18399e-07	0.00154688	4.98867e-08	1.65791e-07

## Sheet: Table S4
	WNT5B	KRT14	DKK1	MMP12	PLAU
Activated B cell	0.228861	0.000377642	0.000562723	9.25937e-05	0.00489779
Memory B cell	0.37202	1.21233e-05	0.018759	0.101321	0.0100472
Central memory CD4 T cell	0.297339	0.0545963	0.0525999	0.0569986	2.15572e-05
Central memory CD8 T cell	0.0773104	0.00671489	8.09383e-09	0.128855	0.475849
Neutrophil	0.458041	0.0373429	0.175007	0.433629	1.04672e-05

## Sheet: Table S5
symbol	logFC	AveExpr	t	P.Value	adj.P.Val	B	probe_id	change
KRT6A	8.2261	7.61031	56.8076	1.17156e-47	1.12611e-43	97.1036	KRT6A	up
GPR87	4.87244	5.7486	39.4272	8.91908e-40	3.61666e-36	80.1985	GPR87	up
ODAM	8.86846	7.63498	39.239	1.12879e-39	3.61666e-36	79.973	ODAM	up
FDCSP	8.8349	8.04792	35.8468	9.54605e-38	2.29392e-34	75.7026	FDCSP	up
KRT14	9.02399	8.67233	34.6984	4.68629e-37	9.00892e-34	74.1619	KRT14	up
S100A2	7.77776	7.13075	34.3288	7.90088e-37	1.26572e-33	73.6551	S100A2	up
S100A14	5.5109	5.84593	33.3716	3.13204e-36	4.30075e-33	72.3165	S100A14	up
TFAP2C	4.03457	5.03242	32.8776	6.46714e-36	7.77027e-33	71.6105	TFAP2C	up
KRT75	6.44915	4.88502	32.6253	9.40035e-36	1.00396e-32	71.246	KRT75	up
DLX5	6.95483	6.08636	30.391	2.91036e-34	2.79743e-31	67.8903	DLX5	up
CASP4	3.00612	6.94605	30.2128	3.86415e-34	3.37656e-31	67.6124	CASP4	up
MMP12	8.23155	6.75255	30.0731	4.83141e-34	3.86996e-31	67.3934	MMP12	up
TMEM30B	5.2352	6.37083	29.7718	7.84437e-34	5.80001e-31	66.9179	TMEM30B	up
PITX2	6.23385	7.9972	29.0646	2.49049e-33	1.7099e-30	65.7831	PITX2	up
KRT13	6.5553	5.5795	28.6698	4.79862e-33	3.07496e-30	65.1381	KRT13	up
CLDN7	4.03208	5.00911	27.9222	1.69874e-32	1.02052e-29	63.8934	CLDN7	up
RAB25	5.37749	5.34147	27.4843	3.61248e-32	2.04254e-29	63.1495	RAB25	up
PITX1	5.96238	5.13595	27.2011	5.91708e-32	3.15972e-29	62.6627	PITX1	up
KRT16	5.16162	6.21415	27.1111	6.92866e-32	3.50517e-29	62.5069	KRT16	up
KRT6B	6.23587	6.0259	26.3824	2.52846e-31	1.21518e-28	61.2282	KRT6B	up
KRT23	5.98952	5.9939	26.2826	3.02586e-31	1.38498e-28	61.0507	KRT23	up
MXRA5	5.05535	7.6839	24.873	4.0867e-30	1.78552e-27	58.4735	MXRA5	up
PLAU	4.33118	5.92258	24.7131	5.53399e-30	2.31273e-27	58.1729	PLAU	up
COL17A1	5.65601	5.4167	24.5073	8.1959e-30	3.28246e-27	57.7834	COL17A1	up
KRT19	7.86005	8.03864	24.1584	1.60512e-29	6.09308e-27	57.1164	KRT19	up
TRIM29	6.82252	7.10828	24.1448	1.64815e-29	6.09308e-27	57.0902	TRIM29	up
PSTPIP1	3.7672	4.85336	24.112	1.75634e-29	6.25257e-27	57.0271	PSTPIP1	up
DKK4	6.52128	5.85609	24.0524	1.97197e-29	6.7695e-27	56.9121	DKK4	up
DSC3	4.17251	6.39037	23.9812	2.26556e-29	7.50914e-27	56.7743	DSC3	up
ATP2B2	-5.37546	8.38104	-23.6084	4.70993e-29	1.50906e-26	56.0474	ATP2B2	down
IL1RN	5.33842	5.82836	23.0054	1.57097e-28	4.87103e-26	54.85	IL1RN	up
LAMC2	5.64769	6.99276	22.9004	1.94242e-28	5.83453e-26	54.6389	LAMC2	up
C1orf116	3.77606	4.9767	22.7818	2.47194e-28	7.2001e-26	54.399	C1orf116	up
MT4	1.61234	4.26918	22.6705	3.10181e-28	8.769e-26	54.1732	MT4	up
GJB2	5.84312	7.83791	22.4049	5.35133e-28	1.46963e-25	53.6304	GJB2	up
KRT15	6.10587	7.09944	21.9001	1.5314e-27	4.08883e-25	52.5832	KRT15	up
AMBN	7.72177	7.45829	21.5326	3.33423e-27	8.66179e-25	51.8078	AMBN	up
IL2RB	2.83776	4.63021	21.3159	5.30117e-27	1.34092e-24	51.3455	IL2RB	up
SP6	4.18992	5.69778	21.2484	6.13036e-27	1.5109e-24	51.2006	SP6	up
PCOTH	4.19217	4.73486	20.7374	1.86309e-26	4.477e-24	50.0916	PCOTH	up
PLEK2	3.56692	5.53996	20.6542	2.23731e-26	5.24514e-24	49.9089	PLEK2	up
NECTIN4	3.58456	4.99719	20.5207	3.00497e-26	6.87708e-24	49.6144	NECTIN4	up
APBB1	-2.06726	7.40123	-20.011	9.39651e-26	2.10045e-23	48.4758	APBB1	down
CEND1	-3.04997	6.96027	-19.9118	1.17605e-25	2.56914e-23	48.2516	CEND1	down
ARHGEF19	3.37957	5.85577	19.838	1.39079e-25	2.97072e-23	48.084	ARHGEF19	up
EVA1A	3.10268	3.92507	19.7495	1.70142e-25	3.55523e-23	47.8825	EVA1A	up
KRT5	8.38304	7.35479	19.7145	1.84282e-25	3.76875e-23	47.8028	KRT5	up
GRHL2	4.16935	5.61192	19.379	3.98798e-25	7.98593e-23	47.031	GRHL2	up
TSPO	2.85485	8.32509	19.2516	5.35959e-25	1.05135e-22	46.7354	TSPO	up
GOT1	-2.76865	8.93994	-19.2385	5.52575e-25	1.06227e-22	46.7049	GOT1	down
FGF19	3.66975	4.52903	19.209	5.91955e-25	1.11566e-22	46.636	FGF19	up
TMC4	3.35244	5.32797	19.1139	7.39224e-25	1.36643e-22	46.4138	TMC4	up
MBD2	1.89173	9.24218	18.6813	2.0522e-24	3.72184e-22	45.3923	MBD2	up
SMAGP	2.41666	5.52443	18.5959	2.51565e-24	4.47787e-22	45.1885	SMAGP	up
MALL	3.07654	7.00475	18.4506	3.56382e-24	6.22826e-22	44.8399	MALL	up
GLT1D1	-2.8949	6.68353	-18.3284	4.78348e-24	8.21049e-22	44.5452	GLT1D1	down
SPINT1	4.5034	6.78988	18.299	5.13571e-24	8.59536e-22	44.4741	SPINT1	up
ZBED2	5.9175	5.30788	18.295	5.18655e-24	8.59536e-22	44.4642	ZBED2	up
ZNF750	4.53264	6.66386	18.269	5.52334e-24	8.99836e-22	44.4012	ZNF750	up
TMEM154	1.90505	6.0117	18.2306	6.06194e-24	9.71123e-22	44.3081	TMEM154	up
EPHA2	2.93508	6.47099	18.1747	6.94288e-24	1.09402e-21	44.1722	EPHA2	up
CORO2B	-3.4685	7.68013	-17.9038	1.34595e-23	2.08666e-21	43.5092	CORO2B	down
LAMP3	4.30889	5.32477	17.7765	1.84171e-23	2.80993e-21	43.1951	LAMP3	up
RNF144B	2.59365	9.0936	17.6224	2.69851e-23	4.05282e-21	42.8124	RNF144B	up
MYCL	2.68587	6.3578	17.5598	3.15302e-23	4.66259e-21	42.6564	MYCL	up
FNDC5	-3.59006	6.92629	-17.5274	3.4186e-23	4.97872e-21	42.5754	FNDC5	down
IQGAP2	4.32301	7.93386	17.2121	7.54841e-23	1.08291e-20	41.7815	IQGAP2	up
STXBP1	-3.19228	10.1414	-17.1684	8.43128e-23	1.19179e-20	41.6707	STXBP1	down
CLIC3	3.29422	5.13597	17.0705	1.08091e-22	1.50575e-20	41.4216	CLIC3	up
ANGPTL7	4.56399	5.71207	17.057	1.11848e-22	1.53583e-20	41.3874	ANGPTL7	up
DLX4	4.4139	5.20753	16.8791	1.76186e-22	2.38521e-20	40.9318	DLX4	up
AATBC	2.55485	4.67116	16.8478	1.90925e-22	2.54885e-20	40.8512	AATBC	up
S100A11	3.60879	9.80123	16.776	2.29641e-22	3.02371e-20	40.6661	S100A11	up
MUC15	3.5903	6.26633	16.6567	3.1242e-22	4.05809e-20	40.3574	MUC15	up
PMAIP1	3.75876	7.70535	16.5247	4.40082e-22	5.64008e-20	40.0137	PMAIP1	up
ELOVL4	-2.40914	8.36319	-16.4823	4.91423e-22	6.21521e-20	39.9031	ELOVL4	down
MIR31HG	2.97836	4.99639	16.4474	5.38362e-22	6.72044e-20	39.8116	MIR31HG	up
NFE2L3	2.76794	6.04269	16.4405	5.48093e-22	6.75419e-20	39.7936	NFE2L3	up
MACIR	-1.99326	8.05467	-16.428	5.66277e-22	6.88994e-20	39.7608	MACIR	down
PPP1R1A	-3.51086	6.90587	-16.4178	5.81565e-22	6.9875e-20	39.7341	PPP1R1A	down
C19orf33	3.80431	6.14499	16.4071	5.98106e-22	7.09752e-20	39.706	C19orf33	up
SCAMP5	-2.76508	7.26159	-16.315	7.61296e-22	8.92388e-20	39.464	SCAMP5	down
KRT8	3.70347	6.59855	16.2713	8.53894e-22	9.88871e-20	39.3488	KRT8	up
ANXA1	4.11429	10.173	16.2572	8.86207e-22	1.01407e-19	39.3116	ANXA1	up
BIK	2.17653	5.02212	16.2401	9.26935e-22	1.0482e-19	39.2665	BIK	up
PDGFC	2.5353	9.23715	16.2113	1.00002e-21	1.1177e-19	39.1903	PDGFC	up
PYCARD	2.6128	7.19052	16.2041	1.01932e-21	1.12617e-19	39.1712	PYCARD	up
CAPG	3.27114	7.87193	16.0738	1.43866e-21	1.57141e-19	38.8254	CAPG	up
RIPK4	3.26007	6.67461	16.0134	1.68889e-21	1.824e-19	38.6645	RIPK4	up
ENO2	-2.97789	9.62689	-15.9919	1.78812e-21	1.90972e-19	38.6072	ENO2	down
CXCL6	3.93075	6.27054	15.8115	2.89504e-21	3.05793e-19	38.1237	CXCL6	up
MUCL1	3.81606	4.81575	15.7418	3.4908e-21	3.64713e-19	37.9359	MUCL1	up
CD109	4.19648	7.87954	15.7303	3.60114e-21	3.72196e-19	37.9046	CD109	up
DSP	5.53776	8.63089	15.6994	3.91338e-21	4.00164e-19	37.8212	DSP	up
ELF1	1.96472	8.18002	15.6466	4.51214e-21	4.56533e-19	37.6783	ELF1	up
COL5A1	3.51729	7.94545	15.6381	4.61711e-21	4.62288e-19	37.6552	COL5A1	up
AHR	2.27804	8.75792	15.6259	4.77093e-21	4.72765e-19	37.6223	AHR	up
ESRP2	2.48838	5.17116	15.5261	6.25154e-21	6.13161e-19	37.351	ESRP2	up
SNAI2	3.5069	7.52204	15.3361	1.04936e-20	1.01883e-18	36.831	SNAI2	up
FAM216A	-1.85932	7.6198	-15.3009	1.15533e-20	1.1105e-18	36.7344	FAM216A	down
PSTPIP2	1.58284	5.58932	15.2434	1.35309e-20	1.28771e-18	36.5758	PSTPIP2	up
ACP5	4.49294	5.4671	15.2143	1.46553e-20	1.38105e-18	36.4956	ACP5	up
PANX1	1.31636	7.65514	15.2014	1.51842e-20	1.41699e-18	36.46	PANX1	up
INAVA	3.37023	6.41397	15.1129	1.93835e-20	1.79148e-18	36.2149	INAVA	up
PPP1R13L	3.35418	6.2456	15.066	2.20629e-20	2.0197e-18	36.0849	PPP1R13L	up
EPCAM	4.71359	8.75028	15.0332	2.41644e-20	2.19121e-18	35.9935	EPCAM	up
SLPI	5.56052	6.93188	14.9683	2.89296e-20	2.5988e-18	35.8128	SLPI	up
MFAP2	4.67772	7.46633	14.9264	3.2511e-20	2.89348e-18	35.6956	MFAP2	up
APCDD1	2.45563	10.4318	14.8741	3.76117e-20	3.31113e-18	35.5492	APCDD1	up
LTBP4	1.91434	7.45707	14.8714	3.78927e-20	3.31113e-18	35.5417	LTBP4	up
GJB5	3.01862	3.88195	14.8549	3.96783e-20	3.43593e-18	35.4955	GJB5	up
EDAR	3.34988	5.4822	14.8465	4.06238e-20	3.48639e-18	35.4718	EDAR	up
ARHGAP44	-2.51418	7.7372	-14.829	4.26578e-20	3.62855e-18	35.4228	ARHGAP44	down
SLC12A5	-6.4326	7.51008	-14.804	4.57552e-20	3.85789e-18	35.3524	SLC12A5	down
C6orf136	-1.97276	7.38399	-14.7857	4.81599e-20	4.02533e-18	35.3009	C6orf136	down
APLP1	-4.4184	8.84174	-14.781	4.87942e-20	4.04319e-18	35.2878	APLP1	down
PTGFRN	2.15364	9.13688	14.7174	5.83188e-20	4.79111e-18	35.1087	PTGFRN	up
IGSF9	2.87413	6.08675	14.6737	6.59466e-20	5.37185e-18	34.9852	IGSF9	up
LGI1	-4.443	8.11628	-14.6152	7.77741e-20	6.28205e-18	34.8195	LGI1	down
AMIGO1	-2.03	7.45575	-14.6121	7.84609e-20	6.28472e-18	34.8107	AMIGO1	down
PI4KA	-2.08702	9.01698	-14.4836	1.1285e-19	8.96459e-18	34.4456	PI4KA	down
DNAJA3	-0.762989	8.3258	-14.4613	1.20237e-19	9.4731e-18	34.3819	DNAJA3	stable
IFI16	2.48469	9.39365	14.441	1.27372e-19	9.95368e-18	34.324	IFI16	up
TMEM176B	2.77867	8.95212	14.4198	1.3529e-19	1.04872e-17	34.2634	TMEM176B	up
NOX4	1.99852	5.23588	14.4053	1.40998e-19	1.08422e-17	34.2219	NOX4	up
TEAD3	1.87363	6.30065	14.3751	1.53638e-19	1.17204e-17	34.1357	TEAD3	up
GRAMD1B	-2.07944	8.23388	-14.3191	1.80258e-19	1.36428e-17	33.9752	GRAMD1B	down
SELENOW	-1.18412	11.1343	-14.3138	1.83024e-19	1.3744e-17	33.9599	SELENOW	down
NECAB3	-2.22962	7.18647	-14.3066	1.86827e-19	1.39208e-17	33.9392	NECAB3	down
CEMIP2	2.40011	8.04149	14.2923	1.94628e-19	1.43452e-17	33.8981	CEMIP2	up
AIFM3	-2.97558	6.27249	-14.2907	1.95508e-19	1.43452e-17	33.8936	AIFM3	down
C6orf132	2.64565	4.5832	14.2835	1.99582e-19	1.45332e-17	33.8729	C6orf132	up
STUM	-5.84202	5.56045	-14.2312	2.31827e-19	1.67543e-17	33.7224	STUM	down
KLC2	-2.04503	8.4969	-14.2165	2.41863e-19	1.73491e-17	33.6798	KLC2	down
ABHD8	-1.27026	7.1329	-14.1923	2.59279e-19	1.84606e-17	33.61	ABHD8	down
CTHRC1	3.78962	8.4429	14.1608	2.83783e-19	2.00568e-17	33.5192	CTHRC1	up
MAN2A2	-1.77534	7.97103	-14.1521	2.91037e-19	2.04193e-17	33.4939	MAN2A2	down
RUSC2	-1.82384	7.83876	-14.074	3.64535e-19	2.51565e-17	33.2677	RUSC2	down
TGIF1	2.92785	8.25882	14.0727	3.65908e-19	2.51565e-17	33.2639	TGIF1	up
SEZ6	-3.75037	5.39391	-14.0722	3.66408e-19	2.51565e-17	33.2625	SEZ6	down
RPL36AL	0.88756	11.4503	14.0281	4.16252e-19	2.8376e-17	33.1344	RPL36AL	stable
CDK4	1.48808	8.7493	14	4.51529e-19	3.05641e-17	33.0526	CDK4	up
PSME1	1.28721	9.1703	13.9653	4.99275e-19	3.35596e-17	32.9516	PSME1	up
AMPD2	-1.53251	8.41183	-13.92	5.69472e-19	3.80123e-17	32.8195	AMPD2	down
NTF4	2.86913	4.87337	13.9108	5.84902e-19	3.87729e-17	32.7926	NTF4	up
S100A3	3.02863	5.2263	13.9038	5.96835e-19	3.89236e-17	32.7723	S100A3	up
FST	2.73889	5.74996	13.9035	5.9741e-19	3.89236e-17	32.7713	FST	up
SYP	-3.10838	6.92596	-13.9024	5.99324e-19	3.89236e-17	32.7681	SYP	down
ST14	2.0629	7.92471	13.898	6.07018e-19	3.91588e-17	32.7553	ST14	up
NRN1	-4.70831	7.75146	-13.833	7.33639e-19	4.70116e-17	32.5649	NRN1	down
CNN2	1.90484	7.97815	13.8249	7.51206e-19	4.78185e-17	32.5412	CNN2	up
SPTBN4	-2.03905	7.12489	-13.8026	8.0168e-19	5.06957e-17	32.4758	SPTBN4	down
FZD10	3.72402	6.66842	13.7579	9.13546e-19	5.73922e-17	32.3446	FZD10	up
PGP	-2.02618	7.27393	-13.7167	1.03069e-18	6.42949e-17	32.2233	PGP	down
KIRREL3	-2.924	5.96887	-13.7133	1.04116e-18	6.42949e-17	32.2132	KIRREL3	down
ODAPH	4.7376	4.75213	13.7125	1.04349e-18	6.42949e-17	32.2109	ODAPH	up
PROSER2	2.34615	5.85461	13.6962	1.0947e-18	6.70205e-17	32.1628	PROSER2	up
PI4K2B	1.93959	7.58967	13.6441	1.27564e-18	7.76041e-17	32.0091	PI4K2B	up
DLG4	-2.19341	6.69033	-13.6201	1.36922e-18	8.27731e-17	31.9379	DLG4	down
NMI	1.9837	7.78923	13.6118	1.40279e-18	8.42729e-17	31.9136	NMI	up
RYK	2.24304	9.30299	13.5362	1.75339e-18	1.04681e-16	31.6894	RYK	up
GNAZ	-2.23041	8.10236	-13.5007	1.94726e-18	1.15538e-16	31.584	GNAZ	down
ZFYVE27	-1.14818	6.8819	-13.4897	2.01175e-18	1.18632e-16	31.5513	ZFYVE27	down
SRBD1	1.28946	6.83414	13.4829	2.05283e-18	1.20316e-16	31.531	SRBD1	up
HDAC1	1.88462	9.35685	13.4758	2.0968e-18	1.22148e-16	31.5097	HDAC1	up
C2CD2L	-1.72993	7.16742	-13.4727	2.11592e-18	1.22519e-16	31.5006	C2CD2L	down
SLC24A1	1.79391	6.61367	13.4552	2.22851e-18	1.28266e-16	31.4485	SLC24A1	up
CASKIN1	-3.73095	7.65342	-13.4402	2.32957e-18	1.32868e-16	31.4039	CASKIN1	down
RAP1GAP	-2.92085	7.52693	-13.4393	2.3361e-18	1.32868e-16	31.4011	RAP1GAP	down
PPP1R3F	-2.15769	6.51996	-13.4314	2.39162e-18	1.34941e-16	31.3775	PPP1R3F	down
ELMO3	2.7604	4.48206	13.4301	2.40063e-18	1.34941e-16	31.3737	ELMO3	up
CTSV	2.56055	7.15487	13.4037	2.59689e-18	1.45124e-16	31.2947	CTSV	up
TTLL7	-3.28691	6.92553	-13.3838	2.75441e-18	1.53037e-16	31.2355	TTLL7	down
ID3	2.91096	9.85471	13.3433	3.1074e-18	1.71657e-16	31.1143	ID3	up
FKBP9	1.75573	9.32582	13.3185	3.34564e-18	1.83762e-16	31.0401	FKBP9	up
LAMB1	3.29459	9.90203	13.3107	3.42498e-18	1.87051e-16	31.0166	LAMB1	up
DOCK3	-3.77566	7.58683	-13.3077	3.45573e-18	1.87664e-16	31.0076	DOCK3	down
ROGDI	-2.00585	8.28751	-13.2961	3.57689e-18	1.93152e-16	30.9729	ROGDI	down
CDH3	4.52722	8.35622	13.2845	3.70326e-18	1.98859e-16	30.938	CDH3	up
PYGL	2.20016	8.22195	13.2606	3.97694e-18	2.12369e-16	30.8664	PYGL	up
STK17A	2.04505	8.7007	13.2235	4.44429e-18	2.36014e-16	30.7547	STK17A	up
GPR162	-2.60144	6.49896	-13.2196	4.49608e-18	2.37452e-16	30.7431	GPR162	down
FRMD6	2.30765	8.49848	13.1925	4.87644e-18	2.56133e-16	30.6615	FRMD6	up
MMP7	5.04057	5.13126	13.1848	4.99077e-18	2.60713e-16	30.6382	MMP7	up
LYPD3	3.20016	3.97896	13.1217	6.03117e-18	3.1336e-16	30.4479	LYPD3	up
APOBEC3G	2.16059	7.3077	13.1038	6.36632e-18	3.28995e-16	30.3935	APOBEC3G	up
LAMB3	4.20395	5.61891	13.094	6.55615e-18	3.36993e-16	30.364	LAMB3	up
LRRC73	-2.63709	5.82761	-13.0253	8.06415e-18	4.12301e-16	30.1559	LRRC73	down
SLC2A6	-1.59291	6.29119	-13.0231	8.11801e-18	4.12859e-16	30.1492	SLC2A6	down
SPRR1B	4.39722	4.76639	13.0127	8.37779e-18	4.23828e-16	30.1176	SPRR1B	up
RAP1B	0.882434	10.3657	12.9629	9.74001e-18	4.90162e-16	29.9662	RAP1B	stable
TLN2	-2.64523	7.4725	-12.9422	1.0369e-17	5.19099e-16	29.9033	TLN2	down
KLF5	3.14112	7.89415	12.9284	1.08127e-17	5.38504e-16	29.8612	KLF5	up
BRSK1	-2.21057	6.16325	-12.9143	1.12853e-17	5.59148e-16	29.8181	BRSK1	down
INA	-6.02954	6.66479	-12.9035	1.16621e-17	5.74852e-16	29.7851	INA	down
MDFI	2.05906	7.41215	12.9005	1.17659e-17	5.77007e-16	29.7762	MDFI	up
CHSY1	1.74707	10.0066	12.8479	1.38046e-17	6.73553e-16	29.6156	CHSY1	up
PCDHB2	2.72843	7.07777	12.7989	1.60273e-17	7.7805e-16	29.4656	PCDHB2	up
RPH3A	-4.90225	6.52687	-12.7866	1.66396e-17	8.03716e-16	29.4279	RPH3A	down
EVPL	1.59358	4.26794	12.7696	1.75271e-17	8.4235e-16	29.3757	EVPL	up
SLC25A4	-1.61049	9.45051	-12.7586	1.81259e-17	8.66797e-16	29.3419	SLC25A4	down
ZNF536	-3.39833	5.87053	-12.7421	1.90631e-17	9.07101e-16	29.2912	ZNF536	down
XG	3.46194	5.54346	12.74	1.91827e-17	9.08298e-16	29.2849	XG	up
ACO2	-1.50066	9.86038	-12.7112	2.09508e-17	9.87151e-16	29.1963	ACO2	down
C1QTNF2	3.16039	4.07908	12.6875	2.25251e-17	1.05615e-15	29.1235	C1QTNF2	up
RREB1	2.48811	8.51764	12.6811	2.29718e-17	1.07187e-15	29.1038	RREB1	up
GALNT3	3.95398	7.41202	12.676	2.33321e-17	1.08342e-15	29.0881	GALNT3	up
NDUFA4	-0.973055	11.7952	-12.6694	2.38129e-17	1.10043e-15	29.0676	NDUFA4	stable
EFNA4	2.07642	6.33954	12.6648	2.41473e-17	1.11055e-15	29.0536	EFNA4	up
SYTL1	4.88715	5.98157	12.6601	2.44986e-17	1.12133e-15	29.0391	SYTL1	up
SYNGR1	-2.46944	8.43585	-12.6384	2.61866e-17	1.19292e-15	28.9721	SYNGR1	down
RPL22L1	1.3558	9.12036	12.6279	2.70422e-17	1.22468e-15	28.9398	RPL22L1	up
ASRGL1	-2.57351	7.92778	-12.6268	2.71388e-17	1.22468e-15	28.9362	ASRGL1	down
RND3	2.15418	9.27244	12.618	2.78749e-17	1.25203e-15	28.9093	RND3	up
FBXO44	-2.07401	6.1181	-12.609	2.86582e-17	1.28122e-15	28.8815	FBXO44	down
GABRG2	-5.75248	7.26822	-12.5997	2.94912e-17	1.31236e-15	28.8527	GABRG2	down
NCDN	-3.03462	8.12676	-12.5851	3.08492e-17	1.36646e-15	28.8074	NCDN	down
LHFPL4	-3.06301	6.11905	-12.5522	3.41315e-17	1.50492e-15	28.7058	LHFPL4	down
BEX3	-0.98568	12.7014	-12.5478	3.45923e-17	1.51827e-15	28.6923	BEX3	stable
S100A10	2.96282	10.9863	12.5408	3.53469e-17	1.54434e-15	28.6706	S100A10	up
LARGE2	3.01023	5.91366	12.5325	3.62688e-17	1.57745e-15	28.6448	LARGE2	up
TMEM87B	1.62185	8.01441	12.4323	4.94264e-17	2.14003e-15	28.3336	TMEM87B	up
CDCA4	2.05685	6.91208	12.4232	5.08352e-17	2.19116e-15	28.3054	CDCA4	up
ATP6V0E2	-2.45764	9.94154	-12.4106	5.2854e-17	2.268e-15	28.2662	ATP6V0E2	down
ACOT9	1.50048	8.23026	12.4069	5.34618e-17	2.28389e-15	28.2548	ACOT9	up
IRS1	2.00839	9.23355	12.3957	5.5349e-17	2.35405e-15	28.2199	IRS1	up
RACK1	1.46139	12.3733	12.38	5.81124e-17	2.46069e-15	28.1709	RACK1	up
LSM8	1.24952	8.29177	12.3737	5.92606e-17	2.49618e-15	28.1513	LSM8	up
PLP2	3.4811	8.35851	12.3713	5.97037e-17	2.49618e-15	28.1438	PLP2	up
SLC10A3	1.34965	6.78073	12.3703	5.99018e-17	2.49618e-15	28.1404	SLC10A3	up
SEC61B	0.825962	10.2668	12.3698	5.99894e-17	2.49618e-15	28.139	SEC61B	stable
SLC35F2	2.59763	7.25382	12.3624	6.13706e-17	2.54265e-15	28.1161	SLC35F2	up
KCNJ5-AS1	1.47243	5.35179	12.325	6.89401e-17	2.844e-15	27.9992	KCNJ5-AS1	up
ACYP2	-1.64627	9.35355	-12.3186	7.03188e-17	2.88848e-15	27.9793	ACYP2	down
GLB1	1.52365	8.3751	12.3145	7.12267e-17	2.91332e-15	27.9664	GLB1	up
GDAP1L1	-2.46379	5.98302	-12.3122	7.17489e-17	2.92225e-15	27.959	GDAP1L1	down
ATP1A3	-3.69904	6.1566	-12.2573	8.51268e-17	3.45248e-15	27.7872	ATP1A3	down
ZNF766	1.2554	7.82812	12.2512	8.67507e-17	3.50356e-15	27.7682	ZNF766	up
PHLPP2	-1.57235	7.42217	-12.2191	9.59039e-17	3.85702e-15	27.6674	PHLPP2	down
PLCH1	-1.84237	5.74012	-12.1961	1.03032e-16	4.12642e-15	27.5953	PLCH1	down
ABCC1	1.96622	8.36052	12.1874	1.05874e-16	4.20593e-15	27.568	ABCC1	up
DDB2	1.53733	7.20937	12.1874	1.05892e-16	4.20593e-15	27.5678	DDB2	up
TMEM176A	2.34433	8.13183	12.1782	1.08973e-16	4.31049e-15	27.539	TMEM176A	up
PDZD4	-2.70588	7.49224	-12.1561	1.16754e-16	4.59936e-15	27.4697	PDZD4	down
PABIR1	-1.01843	7.29236	-12.1196	1.309e-16	5.13554e-15	27.3547	PABIR1	down
KRT80	2.91449	5.23483	12.1165	1.3219e-16	5.16509e-15	27.3449	KRT80	up
TTC9B	-3.99628	5.33529	-12.1075	1.35995e-16	5.28769e-15	27.3163	TTC9B	down
BSN	-4.85085	4.95871	-12.1054	1.36884e-16	5.28769e-15	27.3098	BSN	down
PLCL1	-2.66177	7.58838	-12.1052	1.36978e-16	5.28769e-15	27.3091	PLCL1	down
MARVELD1	2.2265	8.88245	12.0984	1.39908e-16	5.37918e-15	27.2878	MARVELD1	up
DSCAML1	-2.00972	6.70614	-12.0489	1.63464e-16	6.25981e-15	27.1314	DSCAML1	down
TMEM138	1.10909	7.74842	12.0352	1.70665e-16	6.50964e-15	27.0881	TMEM138	up
FREM2	3.49126	7.23862	12.027	1.75101e-16	6.65245e-15	27.0623	FREM2	up
MYL12B	0.768301	11.425	12.0227	1.77514e-16	6.71758e-15	27.0485	MYL12B	stable
CYFIP2	-2.10858	10.3607	-12.0181	1.80113e-16	6.78921e-15	27.0339	CYFIP2	down
SCG5	-3.417	10.8383	-11.9898	1.96879e-16	7.37007e-15	26.9445	SCG5	down
PCSK2	-3.55774	6.41276	-11.9895	1.97057e-16	7.37007e-15	26.9436	PCSK2	down
BACH1	1.27067	8.24504	11.9873	1.98467e-16	7.39406e-15	26.9364	BACH1	up
SV2A	-2.97116	8.86794	-11.9822	2.01644e-16	7.48339e-15	26.9204	SV2A	down
PPP4R1	1.22014	9.22011	11.9709	2.08998e-16	7.72649e-15	26.8844	PPP4R1	up
PBDC1	0.837138	8.52564	11.9687	2.1046e-16	7.75074e-15	26.8774	PBDC1	stable
TAGLN3	-4.2926	7.8897	-11.9363	2.33072e-16	8.55073e-15	26.7749	TAGLN3	down
DMTN	-2.05895	7.44263	-11.9076	2.55209e-16	9.32728e-15	26.6837	DMTN	down
ECM1	2.83817	6.73905	11.9023	2.59588e-16	9.45137e-15	26.6666	ECM1	up
N4BP2	2.0424	7.49069	11.8844	2.74723e-16	9.96467e-15	26.6096	N4BP2	up
BAMBI	2.61405	8.90783	11.8749	2.83087e-16	1.02181e-14	26.5795	BAMBI	up
TRIP6	1.73962	8.96164	11.8741	2.83835e-16	1.02181e-14	26.5768	TRIP6	up
RTRAF	0.786741	10.8181	11.867	2.90292e-16	1.04115e-14	26.5542	RTRAF	stable
TP53I3	1.96291	7.51831	11.8632	2.93736e-16	1.04959e-14	26.5424	TP53I3	up
ANKRD34A	-3.97366	4.87253	-11.8601	2.96642e-16	1.05604e-14	26.5325	ANKRD34A	down
MYD88	1.94578	8.71396	11.8536	3.02871e-16	1.07424e-14	26.5116	MYD88	up
PKP2	3.57096	7.42038	11.852	3.04373e-16	1.0756e-14	26.5066	PKP2	up
SNRPG	0.919475	10.8127	11.8491	3.0717e-16	1.08151e-14	26.4974	SNRPG	stable
CSTA	3.18656	6.75212	11.843	3.13165e-16	1.09859e-14	26.478	CSTA	up
OGDHL	-2.98593	7.21794	-11.833	3.23305e-16	1.13004e-14	26.4459	OGDHL	down
PPP1R16B	-3.31899	7.86879	-11.8005	3.58454e-16	1.24835e-14	26.3422	PPP1R16B	down
KCNK3	-3.96753	5.77299	-11.757	4.11565e-16	1.42814e-14	26.2034	KCNK3	down
S100A6	2.08347	10.6339	11.7452	4.27313e-16	1.47746e-14	26.1656	S100A6	up
UNC13A	-2.28943	6.60801	-11.7352	4.41206e-16	1.52003e-14	26.1335	UNC13A	down
SPHKAP	-5.54	5.9107	-11.716	4.69004e-16	1.61002e-14	26.0721	SPHKAP	down
PITPNM1	-1.7113	6.64363	-11.6962	4.99515e-16	1.70866e-14	26.0087	PITPNM1	down
C5orf15	1.34342	10.0737	11.692	5.06292e-16	1.7257e-14	25.9952	C5orf15	up
MFSD1	1.77488	9.98573	11.672	5.39663e-16	1.83295e-14	25.931	MFSD1	up
SNCB	-4.29653	6.22925	-11.6679	5.46703e-16	1.85032e-14	25.918	SNCB	down
TMEM130	-4.51534	6.59711	-11.6665	5.49307e-16	1.85261e-14	25.9132	TMEM130	down
LUM	4.03589	9.37934	11.6634	5.54739e-16	1.86041e-14	25.9033	LUM	up
DUSP23	1.44687	8.19068	11.663	5.5549e-16	1.86041e-14	25.902	DUSP23	up
SLITRK1	-4.04954	6.31499	-11.6552	5.69503e-16	1.90072e-14	25.8769	SLITRK1	down
SOSTDC1	5.12767	8.65367	11.631	6.15271e-16	2.04636e-14	25.7992	SOSTDC1	up
ANXA2P2	2.73337	8.9437	11.6236	6.3004e-16	2.08826e-14	25.7754	ANXA2P2	up
ATCAY	-3.57039	7.79365	-11.6214	6.34371e-16	2.09284e-14	25.7685	ATCAY	down
IL1R2	2.45228	6.08553	11.6207	6.35777e-16	2.09284e-14	25.7663	IL1R2	up
RAB3A	-2.90095	7.58	-11.6081	6.62033e-16	2.16911e-14	25.7256	RAB3A	down
PLS3	1.89637	10.7604	11.6074	6.63461e-16	2.16911e-14	25.7234	PLS3	up
HMCN1	2.61175	6.41258	11.6046	6.6955e-16	2.1816e-14	25.7143	HMCN1	up
AATK	-2.03258	6.55812	-11.5791	7.26448e-16	2.35899e-14	25.6323	AATK	down
SLC22A17	-2.16709	8.59048	-11.5765	7.32438e-16	2.37043e-14	25.624	SLC22A17	down
DTX3L	2.26775	8.51148	11.5713	7.44913e-16	2.40272e-14	25.6071	DTX3L	up
FOXN1	2.73437	4.11434	11.5486	8.01159e-16	2.5755e-14	25.5339	FOXN1	up
PPP1R12C	-1.31628	8.05696	-11.5358	8.3462e-16	2.67412e-14	25.4928	PPP1R12C	down
KCNJ6	-3.00163	6.3163	-11.5265	8.59937e-16	2.74608e-14	25.4628	KCNJ6	down
NEFM	-5.61811	8.76862	-11.5198	8.78838e-16	2.79715e-14	25.4409	NEFM	down
PABPC3	1.12706	11.6506	11.5085	9.11151e-16	2.88595e-14	25.4046	PABPC3	up
PNMA8A	-1.88737	9.88418	-11.508	9.12743e-16	2.88595e-14	25.4029	PNMA8A	down
NKIRAS1	-1.686	9.07361	-11.4976	9.43625e-16	2.97381e-14	25.3694	NKIRAS1	down
TAFA5	-1.71018	9.38669	-11.4945	9.53036e-16	2.99365e-14	25.3595	TAFA5	down
LONRF2	-3.22454	9.40305	-11.4904	9.65692e-16	3.02353e-14	25.3462	LONRF2	down
C5orf46	2.32901	4.19426	11.4804	9.97361e-16	3.11254e-14	25.3138	C5orf46	up
PIN1	-1.53165	8.84402	-11.4686	1.0359e-15	3.22236e-14	25.2757	PIN1	down
PAPLN	2.52395	7.8458	11.4615	1.05995e-15	3.28654e-14	25.2526	PAPLN	up
LXN	3.06838	8.17933	11.4483	1.1059e-15	3.41797e-14	25.21	LXN	up
CASP6	1.90022	6.78328	11.447	1.1106e-15	3.4215e-14	25.2057	CASP6	up
MAP6D1	-2.88815	7.20304	-11.4394	1.13823e-15	3.489e-14	25.181	MAP6D1	down
ALDH5A1	-1.83772	9.17325	-11.439	1.13977e-15	3.489e-14	25.1796	ALDH5A1	down
LAPTM4A	1.09921	11.8452	11.4371	1.1465e-15	3.49845e-14	25.1737	LAPTM4A	up
PAM	1.18674	11.5106	11.4281	1.18022e-15	3.58996e-14	25.1446	PAM	up
ZNF185	2.93213	7.81786	11.4219	1.20412e-15	3.65112e-14	25.1244	ZNF185	up
ISL2	2.38033	4.69148	11.4042	1.27496e-15	3.85375e-14	25.067	ISL2	up
CYCS	-1.23577	11.9357	-11.4023	1.28278e-15	3.86523e-14	25.0608	CYCS	down
REEP2	-1.42054	7.74471	-11.4008	1.28907e-15	3.87204e-14	25.0559	REEP2	down
PLEKHF2	1.84035	8.3273	11.3976	1.30246e-15	3.90008e-14	25.0455	PLEKHF2	up
CRYBG1	5.2138	7.0612	11.3908	1.33153e-15	3.97476e-14	25.0234	CRYBG1	up
SLC25A22	-1.65893	6.7144	-11.3759	1.3971e-15	4.15551e-14	24.9751	SLC25A22	down
SINHCAF	3.69999	8.15186	11.3751	1.40073e-15	4.15551e-14	24.9724	SINHCAF	up
SHANK3	-3.17921	8.02876	-11.3684	1.43132e-15	4.23317e-14	24.9507	SHANK3	down
STK39	-2.19303	9.07828	-11.3545	1.4969e-15	4.41357e-14	24.9057	STK39	down
CRIP1	2.52252	6.97888	11.3281	1.63043e-15	4.79256e-14	24.8198	CRIP1	up
SRPX2	3.24345	5.79221	11.3245	1.64964e-15	4.83426e-14	24.8081	SRPX2	up
EXT2	1.17552	8.14528	11.3205	1.67147e-15	4.88335e-14	24.7949	EXT2	up
KLK10	2.95403	5.03134	11.3191	1.67893e-15	4.89027e-14	24.7904	KLK10	up
IQGAP1	2.20596	9.51028	11.3178	1.68578e-15	4.89539e-14	24.7863	IQGAP1	up
FSTL5	-4.44287	6.84431	-11.3058	1.75251e-15	5.07383e-14	24.7473	FSTL5	down
MKKS	-0.927595	8.93377	-11.293	1.82683e-15	5.27313e-14	24.7055	MKKS	stable
CPT1C	-2.59061	6.87603	-11.2834	1.88484e-15	5.42427e-14	24.6741	CPT1C	down
DTX1	-1.25928	7.24177	-11.2732	1.94817e-15	5.58979e-14	24.6409	DTX1	down
S100A4	3.42767	7.93369	11.2704	1.96579e-15	5.62357e-14	24.6319	S100A4	up
COL1A1	4.24829	9.8055	11.2562	2.05832e-15	5.87079e-14	24.5857	COL1A1	up
MVB12A	1.13065	7.27902	11.2502	2.09898e-15	5.96905e-14	24.566	MVB12A	up
RAI14	2.15311	8.93369	11.2446	2.13747e-15	6.06058e-14	24.5477	RAI14	up
APOBEC3C	1.40205	7.1519	11.234	2.21234e-15	6.25442e-14	24.5131	APOBEC3C	up
CHRAC1	1.18316	6.67253	11.2304	2.23869e-15	6.28828e-14	24.5012	CHRAC1	up
CAPN2	1.24365	10.4452	11.2293	2.2467e-15	6.28828e-14	24.4976	CAPN2	up
RNPEP	1.30428	8.45823	11.2291	2.24837e-15	6.28828e-14	24.4969	RNPEP	up
LZTS3	-2.40634	9.34178	-11.2288	2.25049e-15	6.28828e-14	24.496	LZTS3	down
GAS7	-3.21433	8.88447	-11.2235	2.28954e-15	6.37535e-14	24.4787	GAS7	down
RPL36	1.16307	11.6987	11.2228	2.29491e-15	6.37535e-14	24.4763	RPL36	up
RAB32	1.88095	7.48295	11.2124	2.37333e-15	6.57418e-14	24.4426	RAB32	up
B4GAT1	-1.75773	9.93454	-11.2106	2.38743e-15	6.59425e-14	24.4366	B4GAT1	down
AKAP6	-3.47798	5.72174	-11.2095	2.3957e-15	6.59814e-14	24.4331	AKAP6	down
MAGEE1	-1.92117	8.76609	-11.1857	2.58908e-15	7.11037e-14	24.3551	MAGEE1	down
STAT6	1.96951	8.52285	11.1772	2.66116e-15	7.28749e-14	24.3275	STAT6	up
MFSD4A	-3.76171	8.27961	-11.1742	2.68742e-15	7.33848e-14	24.3177	MFSD4A	down
TMEM45A	3.55932	7.47295	11.1731	2.69749e-15	7.34511e-14	24.3139	TMEM45A	up
JUP	2.4151	8.3621	11.1544	2.86657e-15	7.78348e-14	24.2528	JUP	up
S100A16	1.38578	9.75056	11.1426	2.97924e-15	8.0666e-14	24.2141	S100A16	up
GAR1	0.98566	9.05125	11.1281	3.12345e-15	8.43332e-14	24.1666	GAR1	stable
SEC14L5	-3.17377	6.11735	-11.1239	3.16686e-15	8.52658e-14	24.1527	SEC14L5	down
RPL28	0.858767	12.6518	11.1172	3.23711e-15	8.69136e-14	24.1307	RPL28	stable
KIFBP	-0.736891	9.45092	-11.1129	3.28248e-15	8.78865e-14	24.1167	KIFBP	stable
CRY2	-1.62095	8.08869	-11.1093	3.32081e-15	8.86656e-14	24.105	CRY2	down
GFOD2	-1.26439	6.43982	-11.091	3.52616e-15	9.38878e-14	24.0447	GFOD2	down
TTC7B	-1.66866	8.98643	-11.0894	3.54478e-15	9.41227e-14	24.0394	TTC7B	down
KRT85	3.88619	4.96761	11.0826	3.62374e-15	9.56941e-14	24.0173	KRT85	up
RAB3C	-5.67337	6.63991	-11.0818	3.63366e-15	9.56941e-14	24.0145	RAB3C	down
RNF149	1.30819	9.42074	11.0818	3.63383e-15	9.56941e-14	24.0145	RNF149	up
TMEM43	1.18233	8.41119	11.0802	3.65201e-15	9.59103e-14	24.0095	TMEM43	up
KNDC1	-2.53432	7.02095	-11.0789	3.66857e-15	9.59841e-14	24.0049	KNDC1	down
MMP9	4.34138	6.59128	11.0783	3.6748e-15	9.59841e-14	24.0032	MMP9	up
EEF1A2	-3.98173	7.96629	-11.0564	3.94755e-15	1.02829e-13	23.9313	EEF1A2	down
ANXA3	2.48805	7.82117	11.0522	4.00266e-15	1.03983e-13	23.9174	ANXA3	up
TAGLN2	2.10974	9.38711	11.0364	4.21502e-15	1.09204e-13	23.8654	TAGLN2	up
HSD17B2	3.74919	4.1231	11.0267	4.35108e-15	1.12426e-13	23.8335	HSD17B2	up
TUBG2	-1.89134	7.99851	-11.02	4.44809e-15	1.14625e-13	23.8113	TUBG2	down
FAM189A1	-2.40394	6.9321	-11.0185	4.46981e-15	1.14877e-13	23.8064	FAM189A1	down
ATP1B1	-2.5053	11.8976	-11.0169	4.49312e-15	1.15168e-13	23.8012	ATP1B1	down
DCAF12	0.939696	8.70878	11.0019	4.71951e-15	1.20446e-13	23.7518	DCAF12	stable
ADARB1	-1.72508	8.36414	-11.0016	4.72411e-15	1.20446e-13	23.7508	ADARB1	down
PREPL	-1.68288	11.4057	-10.9998	4.75184e-15	1.20562e-13	23.745	PREPL	down
FKBP10	1.48372	6.7363	10.9996	4.7553e-15	1.20562e-13	23.7442	FKBP10	up
ZNF217	2.62128	8.03634	10.9989	4.7663e-15	1.20562e-13	23.7419	ZNF217	up
NUP88	0.846302	8.41076	10.9857	4.97803e-15	1.25587e-13	23.6982	NUP88	stable
PCOLCE2	3.35028	7.35508	10.9848	4.99205e-15	1.25612e-13	23.6954	PCOLCE2	up
RNF217	1.56787	8.16496	10.9707	5.22815e-15	1.31103e-13	23.649	RNF217	up
PLAT	2.1388	7.9218	10.9702	5.23758e-15	1.31103e-13	23.6472	PLAT	up
MAST1	-3.03792	5.00449	-10.96	5.41461e-15	1.35182e-13	23.6138	MAST1	down
CPLX1	-3.86629	8.2957	-10.959	5.4333e-15	1.35298e-13	23.6103	CPLX1	down
ST6GALNAC6	-1.28964	7.44298	-10.9486	5.62171e-15	1.39628e-13	23.576	ST6GALNAC6	down
SPRYD3	-1.385	8.57651	-10.9474	5.6449e-15	1.39842e-13	23.5719	SPRYD3	down
HSD3B7	2.07263	4.12485	10.9412	5.75963e-15	1.42318e-13	23.5517	HSD3B7	up
PNMA6A	-2.08528	7.34136	-10.9268	6.04002e-15	1.48863e-13	23.5039	PNMA6A	down
GDI1	-1.81785	9.68285	-10.9257	6.0622e-15	1.49028e-13	23.5003	GDI1	down
NAP1L2	-2.55368	9.32685	-10.9205	6.16675e-15	1.51211e-13	23.4831	NAP1L2	down
ARHGDIG	-3.3328	5.67779	-10.9117	6.34618e-15	1.55215e-13	23.4543	ARHGDIG	down
CHST14	1.79671	6.75434	10.8927	6.75577e-15	1.64813e-13	23.3914	CHST14	up
FAM111A	1.62821	6.84659	10.8853	6.92245e-15	1.68452e-13	23.3669	FAM111A	up
HEXB	1.77811	9.96529	10.8808	7.02582e-15	1.70536e-13	23.352	HEXB	up
ATP6V1D	-0.882485	10.4157	-10.8737	7.19408e-15	1.7418e-13	23.3283	ATP6V1D	stable
CST1	3.92243	6.15615	10.8632	7.44668e-15	1.79843e-13	23.2936	CST1	up
SMIM15	1.03906	10.019	10.8565	7.61269e-15	1.83391e-13	23.2714	SMIM15	up
PAK5	-3.81294	6.7518	-10.85	7.77768e-15	1.86898e-13	23.2499	PAK5	down
KDF1	2.15879	4.09093	10.8455	7.89512e-15	1.89246e-13	23.2348	KDF1	up
CSRNP2	-1.0872	8.14601	-10.8308	8.28547e-15	1.98109e-13	23.1863	CSRNP2	down
TP53TG1	1.08764	6.86577	10.8289	8.33767e-15	1.98863e-13	23.18	TP53TG1	up
PARP9	2.32878	7.56909	10.8216	8.54175e-15	2.03226e-13	23.1557	PARP9	up
CEP170B	-1.46479	8.57289	-10.8198	8.59345e-15	2.03951e-13	23.1497	CEP170B	down
DLX3	2.95751	5.38551	10.8184	8.63347e-15	2.04396e-13	23.145	DLX3	up
HCN1	-3.87556	6.4291	-10.7983	9.22423e-15	2.17674e-13	23.0785	HCN1	down
WDR7	-1.62609	8.93349	-10.7978	9.23959e-15	2.17674e-13	23.0768	WDR7	down
FOXD1	2.38844	6.85758	10.7948	9.33377e-15	2.19355e-13	23.0667	FOXD1	up
EID2B	-1.82954	7.2973	-10.7907	9.45854e-15	2.21745e-13	23.0533	EID2B	down
MYH9	1.47254	7.39962	10.7895	9.49775e-15	2.22122e-13	23.0492	MYH9	up
ZZZ3	1.0763	8.50258	10.7869	9.57876e-15	2.23473e-13	23.0406	ZZZ3	up
HAGH	-1.09133	8.64233	-10.7711	1.00919e-14	2.34876e-13	22.9882	HAGH	down
HOMER1	-2.17307	9.12347	-10.7698	1.01369e-14	2.35351e-13	22.9837	HOMER1	down
PPP2R5B	-1.19464	8.46759	-10.7651	1.02959e-14	2.38466e-13	22.9681	PPP2R5B	down
FXYD7	-4.69511	5.97434	-10.7644	1.03206e-14	2.38466e-13	22.9657	FXYD7	down
FOXRED1	-0.871591	6.99633	-10.7412	1.11417e-14	2.5682e-13	22.8888	FOXRED1	stable
PDLIM1	3.49218	9.0308	10.7096	1.23715e-14	2.84486e-13	22.7836	PDLIM1	up
MVP	1.98409	7.98447	10.7082	1.24301e-14	2.85151e-13	22.7788	MVP	up
TERF2IP	-1.04393	10.5675	-10.6767	1.38006e-14	3.15836e-13	22.6738	TERF2IP	down
PIGZ	-1.45837	6.92168	-10.6735	1.39468e-14	3.18425e-13	22.6632	PIGZ	down
ANKRD46	-1.44327	9.56679	-10.6704	1.40907e-14	3.20299e-13	22.6529	ANKRD46	down
RIPPLY2	-2.38094	5.67712	-10.6703	1.40955e-14	3.20299e-13	22.6525	RIPPLY2	down
SNAP91	-3.54609	9.26538	-10.6581	1.46796e-14	3.32784e-13	22.6117	SNAP91	down
RNF145	1.1735	10.8462	10.6567	1.47465e-14	3.33515e-13	22.6072	RNF145	up
PARD6A	-1.83099	6.92708	-10.6545	1.48539e-14	3.35154e-13	22.5999	PARD6A	down
PDIA5	2.77714	6.67949	10.6512	1.50176e-14	3.38054e-13	22.5889	PDIA5	up
FZD6	3.64847	8.28313	10.6387	1.56539e-14	3.51554e-13	22.5472	FZD6	up
NSG2	-4.97751	7.64888	-10.6369	1.57512e-14	3.52914e-13	22.541	NSG2	down
H2AW	-2.43403	7.55487	-10.6291	1.61634e-14	3.61308e-13	22.515	H2AW	down
HAGHL	-1.38043	6.0857	-10.6266	1.63008e-14	3.63181e-13	22.5065	HAGHL	down
VTCN1	2.04155	4.80895	10.6262	1.63228e-14	3.63181e-13	22.5052	VTCN1	up
IL13RA1	1.74455	9.21623	10.6247	1.64012e-14	3.64083e-13	22.5003	IL13RA1	up
MLST8	-0.668942	7.92122	-10.6215	1.65757e-14	3.67111e-13	22.4897	MLST8	stable
PIP5K1C	-1.87228	8.48768	-10.6197	1.66799e-14	3.68569e-13	22.4834	PIP5K1C	down
GLMP	1.09361	7.78033	10.6183	1.67581e-14	3.69447e-13	22.4787	GLMP	up
IRF6	4.27457	6.38221	10.6151	1.69325e-14	3.72437e-13	22.4683	IRF6	up
CDKN2D	-2.57433	6.94132	-10.5971	1.7981e-14	3.94596e-13	22.408	CDKN2D	down
SNRNP25	-1.12612	9.19344	-10.5891	1.84672e-14	4.04343e-13	22.3812	SNRNP25	down
CYYR1	2.23464	7.57471	10.5843	1.87642e-14	4.09914e-13	22.3651	CYYR1	up
EIF3F	1.01767	11.2137	10.5647	2.00288e-14	4.36547e-13	22.2996	EIF3F	up
GALNT17	-3.1835	7.05466	-10.5579	2.04876e-14	4.45535e-13	22.2769	GALNT17	down
NECAP1	-1.62891	9.34676	-10.5507	2.09874e-14	4.54808e-13	22.2527	NECAP1	down
ERP27	2.84071	3.8169	10.5504	2.10086e-14	4.54808e-13	22.2516	ERP27	up
SPRR3	3.79288	5.06316	10.5365	2.20041e-14	4.75289e-13	22.2051	SPRR3	up
UNC5A	-5.5636	4.86657	-10.5331	2.22566e-14	4.79664e-13	22.1937	UNC5A	down
ALKBH6	-0.918698	7.3157	-10.5203	2.32313e-14	4.99551e-13	22.1506	ALKBH6	stable
LMBRD2	-1.28344	9.85082	-10.518	2.34039e-14	5.0214e-13	22.1432	LMBRD2	down
PHYHIP	-3.7923	7.65349	-10.5067	2.43051e-14	5.20313e-13	22.1052	PHYHIP	down
IRX1	3.85602	7.83536	10.4856	2.60821e-14	5.5685e-13	22.0344	IRX1	up
GRM1	-4.26212	5.82977	-10.4851	2.61277e-14	5.5685e-13	22.0326	GRM1	down
CDK5	-1.79193	8.33767	-10.4828	2.63264e-14	5.59844e-13	22.025	CDK5	down
ADGRE5	1.57139	5.87646	10.4753	2.69923e-14	5.72738e-13	21.9999	ADGRE5	up
CYP46A1	-4.01905	7.64098	-10.4537	2.90172e-14	6.14348e-13	21.9272	CYP46A1	down
GPRC5A	3.7016	5.04974	10.4528	2.91115e-14	6.14989e-13	21.924	GPRC5A	up
SNRPD3	1.17769	9.92386	10.4517	2.92186e-14	6.15896e-13	21.9203	SNRPD3	up
JAKMIP3	-2.25227	5.99344	-10.4481	2.9566e-14	6.21855e-13	21.9084	JAKMIP3	down
AKTIP	-0.856923	9.45006	-10.4365	3.0738e-14	6.45095e-13	21.8694	AKTIP	stable
DLX2	4.05345	7.37452	10.4354	3.08529e-14	6.46095e-13	21.8656	DLX2	up
LGI3	-3.63654	5.1597	-10.4341	3.0986e-14	6.47473e-13	21.8613	LGI3	down
MAP7D2	-3.72905	6.19491	-10.4318	3.12315e-14	6.51187e-13	21.8534	MAP7D2	down
CPSF3	0.626038	7.97678	10.4229	3.21769e-14	6.69447e-13	21.8234	CPSF3	stable
CACNG2	-3.28859	4.796	-10.4219	3.22788e-14	6.70117e-13	21.8202	CACNG2	down
FLRT1	-1.52131	6.35945	-10.4192	3.25714e-14	6.74733e-13	21.8112	FLRT1	down
TP53	1.85124	6.78978	10.4167	3.28466e-14	6.78971e-13	21.8027	TP53	up
DACT2	2.62564	5.76316	10.4138	3.31679e-14	6.84142e-13	21.793	DACT2	up
SDR42E1	1.4921	4.93227	10.407	3.39378e-14	6.98523e-13	21.7699	SDR42E1	up
NRSN1	-3.99048	7.38491	-10.4029	3.44029e-14	7.05708e-13	21.7562	NRSN1	down
TEPP	2.68461	3.95785	10.4026	3.44337e-14	7.05708e-13	21.7553	TEPP	up
DENND2D	2.46278	5.64974	10.3963	3.51696e-14	7.19256e-13	21.7341	DENND2D	up
TBKBP1	-0.887638	6.28993	-10.3953	3.52907e-14	7.20201e-13	21.7306	TBKBP1	stable
ERMN	-4.63188	7.56623	-10.3928	3.55852e-14	7.24671e-13	21.7223	ERMN	down
RUNDC3A	-5.25333	7.50549	-10.3911	3.57882e-14	7.27266e-13	21.7166	RUNDC3A	down
HEBP2	1.64613	9.0435	10.3871	3.62779e-14	7.35662e-13	21.7029	HEBP2	up
VAMP8	2.81128	8.83091	10.3856	3.64559e-14	7.37714e-13	21.698	VAMP8	up
RPS6KL1	-2.74529	4.58749	-10.3714	3.82393e-14	7.70861e-13	21.65	RPS6KL1	down
NEDD4	1.32134	6.71206	10.3713	3.82544e-14	7.70861e-13	21.6497	NEDD4	up
TRIM5	1.90019	7.07646	10.3693	3.85036e-14	7.74261e-13	21.6431	TRIM5	up
NPM2	-2.01862	7.02858	-10.3671	3.88007e-14	7.78606e-13	21.6354	NPM2	down
SUMF2	1.36874	9.31317	10.3623	3.94274e-14	7.89534e-13	21.6193	SUMF2	up
DAP3	0.72993	9.62385	10.3597	3.97729e-14	7.94797e-13	21.6106	DAP3	stable
CNTNAP1	-2.80003	8.06033	-10.3484	4.13048e-14	8.23696e-13	21.5726	CNTNAP1	down
STMN2	-6.07347	9.25897	-10.3377	4.282e-14	8.52145e-13	21.5364	STMN2	down
GAL3ST4	1.11324	7.5125	10.3343	4.33157e-14	8.59622e-13	21.5249	GAL3ST4	up
APEX1	0.938239	10.0483	10.3339	4.33746e-14	8.59622e-13	21.5235	APEX1	stable
SPINK5	3.45194	4.95767	10.3311	4.37886e-14	8.66041e-13	21.5139	SPINK5	up
HAUS1	1.26064	8.24543	10.3249	4.47103e-14	8.82454e-13	21.493	HAUS1	up
SLC22A18	1.24322	6.2871	10.3199	4.54685e-14	8.9558e-13	21.4761	SLC22A18	up
RAB33A	-3.11516	6.2381	-10.3181	4.57455e-14	8.99193e-13	21.47	RAB33A	down
RCC2	1.34321	8.94622	10.317	4.59111e-14	9.00608e-13	21.4664	RCC2	up
OLFML2A	2.34714	6.15595	10.3046	4.78716e-14	9.37152e-13	21.4244	OLFML2A	up
NOC3L	0.907704	7.60951	10.3029	4.81449e-14	9.40587e-13	21.4187	NOC3L	stable
ACTR1B	-1.00038	8.61917	-10.2815	5.1736e-14	1.00869e-12	21.3465	ACTR1B	down
SLC4A3	-2.22276	6.89306	-10.2768	5.25657e-14	1.0228e-12	21.3305	SLC4A3	down
PRRT2	-2.99373	7.99372	-10.2706	5.36729e-14	1.04223e-12	21.3095	PRRT2	down
TAFA1	-5.31086	6.71722	-10.2667	5.43791e-14	1.05381e-12	21.2964	TAFA1	down
USP35	-1.00084	6.78214	-10.2658	5.45496e-14	1.05499e-12	21.2933	USP35	down
COL6A3	3.79721	8.0573	10.2617	5.53087e-14	1.06752e-12	21.2794	COL6A3	up
DDX24	-0.79591	10.1251	-10.2588	5.58528e-14	1.07587e-12	21.2696	DDX24	stable
STAP2	1.83651	4.83875	10.2483	5.78642e-14	1.11238e-12	21.234	STAP2	up
TM4SF1	2.5188	10.5662	10.2463	5.8243e-14	1.11743e-12	21.2275	TM4SF1	up
FBL	1.3945	10.0654	10.2347	6.05726e-14	1.15981e-12	21.1881	FBL	up
EFEMP2	1.33996	8.669	10.2303	6.14848e-14	1.17493e-12	21.1731	EFEMP2	up
COMMD6	0.990901	11.3818	10.2263	6.23184e-14	1.1885e-12	21.1596	COMMD6	stable
CHD5	-3.50925	6.73146	-10.2198	6.36972e-14	1.21239e-12	21.1376	CHD5	down
RPLP1	0.747892	14.0756	10.2178	6.41271e-14	1.21816e-12	21.1308	RPLP1	stable
DTX4	-1.47179	8.21478	-10.2127	6.52414e-14	1.23688e-12	21.1135	DTX4	down
THTPA	-1.09713	8.27022	-10.2099	6.58586e-14	1.24613e-12	21.1041	THTPA	down
SLC27A6	3.32329	5.26607	10.2043	6.71302e-14	1.26769e-12	21.0849	SLC27A6	up
FITM2	-1.1329	7.68526	-10.2015	6.77566e-14	1.27701e-12	21.0755	FITM2	down
EVI5L	-1.7395	7.18495	-10.1986	6.8438e-14	1.28733e-12	21.0655	EVI5L	down
ATP8A2	-3.89449	7.10151	-10.1977	6.86379e-14	1.28857e-12	21.0626	ATP8A2	down
CXCL1	2.20241	5.97188	10.1962	6.89857e-14	1.29039e-12	21.0575	CXCL1	up
TIMP1	2.67109	9.95685	10.1961	6.90035e-14	1.29039e-12	21.0572	TIMP1	up
FRZB	2.8958	9.77773	10.1949	6.929e-14	1.29323e-12	21.0531	FRZB	up
FBP1	3.07162	5.22013	10.1939	6.95156e-14	1.29493e-12	21.0498	FBP1	up
PPL	2.75997	8.01064	10.1907	7.02743e-14	1.30653e-12	21.0389	PPL	up
TP53INP1	2.09603	8.3345	10.1893	7.06159e-14	1.31035e-12	21.034	TP53INP1	up
APOO	-1.23344	8.89585	-10.1884	7.082e-14	1.3116e-12	21.0311	APOO	down
UBB	-0.699338	13.0912	-10.1798	7.29194e-14	1.34789e-12	21.0018	UBB	stable
MGME1	1.17092	8.07977	10.1754	7.40019e-14	1.36527e-12	20.987	MGME1	up
CYP2S1	1.96482	4.20426	10.1653	7.65683e-14	1.40991e-12	20.9528	CYP2S1	up
CBX7	-1.51893	9.45366	-10.1608	7.77602e-14	1.42912e-12	20.9372	CBX7	down
EMP3	2.2916	7.31069	10.1527	7.99002e-14	1.46565e-12	20.91	EMP3	up
ERLIN1	1.01578	8.80997	10.1471	8.14428e-14	1.48893e-12	20.8908	ERLIN1	up
CPSF6	0.782986	9.02065	10.147	8.14791e-14	1.48893e-12	20.8903	CPSF6	stable
WNT5A	3.01381	8.36177	10.1441	8.22856e-14	1.50081e-12	20.8804	WNT5A	up
LRRN2	-1.8217	6.54504	-10.14	8.34199e-14	1.51862e-12	20.8667	LRRN2	down
ARHGAP39	-1.55659	6.4167	-10.1386	8.38169e-14	1.52296e-12	20.8619	ARHGAP39	down
YBX3	2.24184	10.9803	10.1368	8.43265e-14	1.52933e-12	20.8558	YBX3	up
CDH12	-3.52562	5.61975	-10.1339	8.51716e-14	1.54175e-12	20.8458	CDH12	down
DUSP3	-1.33262	9.16035	-10.126	8.74862e-14	1.57786e-12	20.8189	DUSP3	down
NAXD	-0.798899	9.09156	-10.1259	8.7495e-14	1.57786e-12	20.8188	NAXD	stable
NUP37	1.4788	7.61794	10.125	8.77661e-14	1.57954e-12	20.8157	NUP37	up
GTF2IRD1	1.64675	8.6257	10.1245	8.79166e-14	1.57954e-12	20.814	GTF2IRD1	up
PPIC	2.45912	8.76209	10.1199	8.92904e-14	1.60093e-12	20.7984	PPIC	up
THG1L	1.63881	5.56346	10.1194	8.94402e-14	1.60093e-12	20.7967	THG1L	up
DACT3	-2.72588	7.74295	-10.104	9.42501e-14	1.68389e-12	20.7441	DACT3	down
SPON1	1.75834	9.96555	10.0864	1.00031e-13	1.78386e-12	20.6844	SPON1	up
IMPDH2	1.42692	9.67463	10.0728	1.04751e-13	1.86457e-12	20.6381	IMPDH2	up
SLC45A1	-1.74498	5.94265	-10.0595	1.0961e-13	1.94745e-12	20.5925	SLC45A1	down
OXCT1	-1.31751	9.72762	-10.0535	1.11856e-13	1.98369e-12	20.5722	OXCT1	down
KCNK12	-2.98769	5.29237	-10.0425	1.16103e-13	2.04903e-12	20.5347	KCNK12	down
MOAP1	-1.7574	10.9976	-10.0422	1.16237e-13	2.04903e-12	20.5336	MOAP1	down
LGI4	-2.32998	6.66692	-10.0416	1.16446e-13	2.04903e-12	20.5318	LGI4	down
CDCA7	4.00269	7.84484	10.0413	1.16594e-13	2.04903e-12	20.5305	CDCA7	up
FAM131B	-3.26638	6.55708	-10.0412	1.16606e-13	2.04903e-12	20.5304	FAM131B	down
KCNQ2	-4.94984	7.09238	-10.0396	1.17241e-13	2.05643e-12	20.525	KCNQ2	down
GABRB2	-4.23453	8.22023	-10.0331	1.19892e-13	2.09909e-12	20.5025	GABRB2	down
QARS1	1.13096	9.66789	10.0263	1.22687e-13	2.14412e-12	20.4794	QARS1	up
CYBA	2.24097	8.81555	10.0256	1.22958e-13	2.14495e-12	20.4772	CYBA	up
LCN2	3.4546	6.02641	10.0184	1.25994e-13	2.19394e-12	20.4527	LCN2	up
GRM3	-4.48644	7.39915	-10.017	1.26598e-13	2.20047e-12	20.4479	GRM3	down
STK26	2.78031	7.87696	10.0122	1.28678e-13	2.23259e-12	20.4315	STK26	up
COL5A2	2.84413	9.2817	10.0041	1.32278e-13	2.29091e-12	20.4038	COL5A2	up
SNRPF	1.20782	8.73465	10.0032	1.32704e-13	2.29416e-12	20.4006	SNRPF	up
PPIB	1.1236	11.5949	10.0022	1.33167e-13	2.29803e-12	20.3971	PPIB	up
MYRIP	-2.42668	8.48712	-9.99145	1.38113e-13	2.37911e-12	20.3605	MYRIP	down
PFKM	-1.15034	9.78012	-9.98876	1.39379e-13	2.39663e-12	20.3513	PFKM	down
WDR47	-1.71281	10.0889	-9.98678	1.40321e-13	2.40757e-12	20.3445	WDR47	down
DOK6	-3.5115	7.90342	-9.98637	1.40517e-13	2.40757e-12	20.3431	DOK6	down
CORO6	-2.44138	5.46026	-9.98449	1.41419e-13	2.41872e-12	20.3367	CORO6	down
BCL11B	3.17978	7.45163	9.98305	1.42115e-13	2.42631e-12	20.3318	BCL11B	up
NDUFB9	-0.548805	11.071	-9.97813	1.44514e-13	2.4629e-12	20.315	NDUFB9	stable
HERC1	-1.0448	8.9059	-9.97647	1.45334e-13	2.47249e-12	20.3093	HERC1	down
LRIG3	3.03409	6.65689	9.97067	1.48231e-13	2.51732e-12	20.2895	LRIG3	up
HAUS4	1.40246	7.51635	9.96786	1.49658e-13	2.53707e-12	20.2798	HAUS4	up
SRARP	-1.03816	5.01478	-9.96326	1.52021e-13	2.57258e-12	20.2641	SRARP	down
COPS7A	-0.826279	8.60125	-9.94537	1.61576e-13	2.72946e-12	20.2029	COPS7A	stable
CCR2	2.46168	3.71932	9.93707	1.66213e-13	2.79937e-12	20.1745	CCR2	up
CPXM1	2.74157	5.5894	9.93692	1.66296e-13	2.79937e-12	20.174	CPXM1	up
WEE1	2.54231	8.06045	9.9184	1.77134e-13	2.9766e-12	20.1106	WEE1	up
GALNT9	-2.87089	4.52339	-9.90848	1.83232e-13	3.07369e-12	20.0767	GALNT9	down
LEMD1	2.65461	5.86688	9.89635	1.90975e-13	3.19801e-12	20.0351	LEMD1	up
ACVR1	1.54232	9.21347	9.89426	1.92345e-13	3.21533e-12	20.0279	ACVR1	up
PIP5K1B	-2.68964	8.20999	-9.8933	1.92977e-13	3.2203e-12	20.0246	PIP5K1B	down
IVL	2.91402	4.79609	9.88512	1.9844e-13	3.30573e-12	19.9966	IVL	up
PYGM	-3.62236	5.10221	-9.87572	2.04913e-13	3.40765e-12	19.9644	PYGM	down
CARMIL2	-1.54014	5.88152	-9.85185	2.22333e-13	3.69096e-12	19.8825	CARMIL2	down
TRIP4	0.828852	7.81771	9.84993	2.23796e-13	3.70884e-12	19.8759	TRIP4	stable
TGFB1I1	2.02326	7.18757	9.84903	2.24488e-13	3.71391e-12	19.8728	TGFB1I1	up
VAMP2	-2.09616	8.17205	-9.83986	2.31636e-13	3.82558e-12	19.8413	VAMP2	down
MDK	2.35651	7.60841	9.82928	2.40172e-13	3.95975e-12	19.805	MDK	up
MLPH	1.89693	4.75161	9.82404	2.44515e-13	4.02445e-12	19.787	MLPH	up
ASIC2	-2.44517	5.56008	-9.81755	2.50008e-13	4.10782e-12	19.7647	ASIC2	down
SPTBN2	-2.09919	6.07451	-9.81287	2.54043e-13	4.16195e-12	19.7486	SPTBN2	down
EXT1	1.24235	8.50817	9.81273	2.54168e-13	4.16195e-12	19.7481	EXT1	up
TCEA3	2.4295	7.18358	9.81098	2.55696e-13	4.17984e-12	19.7421	TCEA3	up
AGAP2	-2.68585	6.19116	-9.80503	2.60954e-13	4.25855e-12	19.7217	AGAP2	down
HHATL	-3.54476	5.16196	-9.8005	2.65037e-13	4.31786e-12	19.7061	HHATL	down
XRCC5	0.897368	9.97967	9.79803	2.67289e-13	4.34718e-12	19.6976	XRCC5	stable
TSPAN8	3.59577	6.27087	9.79565	2.69472e-13	4.37529e-12	19.6894	TSPAN8	up
SHB	2.12523	7.99233	9.79336	2.71596e-13	4.40233e-12	19.6816	SHB	up
IGLON5	-2.77845	5.00914	-9.78775	2.76865e-13	4.48018e-12	19.6623	IGLON5	down
DSC1	2.87225	4.83102	9.78618	2.78366e-13	4.4969e-12	19.6569	DSC1	up
MRE11	1.0943	6.75125	9.78052	2.83811e-13	4.57717e-12	19.6374	MRE11	up
SHLD2	0.896442	9.1897	9.77276	2.91462e-13	4.69269e-12	19.6107	SHLD2	stable
SYK	1.67767	6.84689	9.771	2.93229e-13	4.71324e-12	19.6046	SYK	up
TMPRSS4	1.60534	4.36134	9.7654	2.98914e-13	4.7937e-12	19.5854	TMPRSS4	up
CRABP2	2.50318	6.3802	9.76509	2.99232e-13	4.7937e-12	19.5843	CRABP2	up
ARPC1B	1.93025	8.52872	9.76387	3.00482e-13	4.8057e-12	19.5801	ARPC1B	up
IL1RAPL1	-2.58622	5.8699	-9.75643	3.08251e-13	4.92178e-12	19.5545	IL1RAPL1	down
RHCG	3.08669	5.0144	9.74864	3.16592e-13	5.04657e-12	19.5277	RHCG	up
COL1A2	3.06296	9.7493	9.74761	3.1771e-13	5.05601e-12	19.5242	COL1A2	up
IQSEC2	-1.39736	6.91514	-9.73917	3.27048e-13	5.19601e-12	19.4951	IQSEC2	down
RPS15A	1.00707	12.7081	9.73516	3.3158e-13	5.25932e-12	19.4813	RPS15A	up
XKR4	-2.93931	6.55021	-9.73312	3.3391e-13	5.28756e-12	19.4742	XKR4	down
KLRB1	2.11194	3.95245	9.72785	3.40008e-13	5.37526e-12	19.4561	KLRB1	up
ZNF488	-3.73696	4.93154	-9.7241	3.4441e-13	5.4359e-12	19.4432	ZNF488	down
C3orf18	-1.17973	7.71625	-9.72261	3.46174e-13	5.45479e-12	19.438	C3orf18	down
MYOF	3.02547	8.93206	9.72028	3.48954e-13	5.4896e-12	19.43	MYOF	up
DIRAS3	2.72916	8.33219	9.71809	3.51598e-13	5.52216e-12	19.4224	DIRAS3	up
TTBK1	-1.95228	5.62985	-9.71753	3.52266e-13	5.52363e-12	19.4205	TTBK1	down
REXO2	0.945439	9.87874	9.7146	3.55834e-13	5.57048e-12	19.4104	REXO2	stable
EFNA1	1.95311	8.34108	9.70993	3.61586e-13	5.65132e-12	19.3943	EFNA1	up
MTCH1	-0.84229	11.1958	-9.70794	3.64065e-13	5.68083e-12	19.3875	MTCH1	stable
LAMA4	2.00926	7.20495	9.70571	3.66868e-13	5.71529e-12	19.3798	LAMA4	up
HID1	-1.97314	5.29288	-9.7036	3.6954e-13	5.7476e-12	19.3725	HID1	down
C19orf25	-0.86374	7.84638	-9.70092	3.72955e-13	5.79134e-12	19.3632	C19orf25	stable
TMEM14A	-1.13441	10.1619	-9.69929	3.75053e-13	5.81454e-12	19.3576	TMEM14A	down
SYNPO	2.05251	7.9978	9.67945	4.0151e-13	6.21468e-12	19.2892	SYNPO	up
SLC25A14	-1.04086	8.20445	-9.67015	4.14564e-13	6.39111e-12	19.2571	SLC25A14	down
TCEAL3	-1.2041	10.2298	-9.67006	4.14695e-13	6.39111e-12	19.2568	TCEAL3	down
SPINT2	1.91705	10.0001	9.66991	4.14904e-13	6.39111e-12	19.2563	SPINT2	up
PLA2G7	2.59451	5.66847	9.66654	4.1974e-13	6.45527e-12	19.2446	PLA2G7	up
PXDN	2.37644	7.83806	9.663	4.24893e-13	6.52407e-12	19.2324	PXDN	up
LTA4H	1.17827	10.0174	9.64896	4.45909e-13	6.83585e-12	19.1839	LTA4H	up
FSD1	-2.74455	5.60959	-9.64756	4.48069e-13	6.85802e-12	19.1791	FSD1	down
TMEM151A	-3.43959	4.56952	-9.64666	4.49453e-13	6.86828e-12	19.176	TMEM151A	down
MORC4	2.18678	7.31881	9.64353	4.54327e-13	6.93173e-12	19.1652	MORC4	up
TM9SF3	0.799853	10.2258	9.63263	4.71704e-13	7.18544e-12	19.1275	TM9SF3	stable
POGLUT3	1.49402	7.65637	9.63112	4.74155e-13	7.21135e-12	19.1223	POGLUT3	up
STAC2	-2.14461	4.44365	-9.62806	4.79192e-13	7.27646e-12	19.1117	STAC2	down
CD9	2.13245	11.6559	9.62669	4.81443e-13	7.2991e-12	19.107	CD9	up
KRTAP11-1	4.49364	4.2659	9.62296	4.87673e-13	7.38191e-12	19.0941	KRTAP11-1	up
NSA2	1.07926	10.7171	9.62201	4.89278e-13	7.39455e-12	19.0908	NSA2	up
RAP2B	1.33737	9.20834	9.62151	4.90118e-13	7.39563e-12	19.0891	RAP2B	up
NRSN2	-1.68764	7.30943	-9.61621	4.99148e-13	7.52008e-12	19.0707	NRSN2	down
GZMA	2.5162	4.64394	9.61323	5.04307e-13	7.58591e-12	19.0604	GZMA	up
ZDHHC12	1.39485	5.11999	9.60951	5.10801e-13	7.67159e-12	19.0476	ZDHHC12	up
SLC8A2	-3.50947	6.60588	-9.59769	5.32041e-13	7.97813e-12	19.0067	SLC8A2	down
LSR	2.3509	7.67876	9.5902	5.45966e-13	8.17418e-12	18.9808	LSR	up
SLC7A14	-3.46767	6.9189	-9.58251	5.60638e-13	8.3808e-12	18.9542	SLC7A14	down
SERTAD3	1.42749	7.08165	9.57682	5.71752e-13	8.53367e-12	18.9345	SERTAD3	up
PLEKHB2	-1.00701	10.2208	-9.56997	5.85426e-13	8.72421e-12	18.9107	PLEKHB2	down
MARCHF11	-2.59986	5.12241	-9.56487	5.95811e-13	8.86522e-12	18.8931	MARCHF11	down
SRRM4	-2.8575	6.05845	-9.55635	6.13595e-13	9.11572e-12	18.8636	SRRM4	down
FBXL15	-0.984403	7.77127	-9.55216	6.22544e-13	9.2344e-12	18.8491	FBXL15	stable
CCN2	2.30238	10.0583	9.54946	6.28361e-13	9.30633e-12	18.8397	CCN2	up
TSPAN1	2.5945	3.46766	9.54406	6.4019e-13	9.46693e-12	18.821	TSPAN1	up
RNF43	2.86234	6.73447	9.53479	6.61027e-13	9.76005e-12	18.7889	RNF43	up
L1CAM	-3.82448	8.1749	-9.53348	6.64024e-13	9.78926e-12	18.7843	L1CAM	down
KIAA0319	-2.91793	6.34638	-9.53045	6.71015e-13	9.87717e-12	18.7738	KIAA0319	down
MAGEH1	-0.906261	9.54383	-9.52373	6.86785e-13	1.00938e-11	18.7505	MAGEH1	stable
TUT7	0.994927	7.96948	9.52265	6.89343e-13	1.0116e-11	18.7468	TUT7	stable
MAGOH	1.14148	8.72513	9.52105	6.9317e-13	1.01566e-11	18.7412	MAGOH	up
LRRC4	-2.24048	6.40295	-9.51702	7.02884e-13	1.02833e-11	18.7273	LRRC4	down
ESRRG	-2.80703	7.53994	-9.51483	7.08223e-13	1.03457e-11	18.7197	ESRRG	down
NECAB1	-3.28686	5.49573	-9.50092	7.43109e-13	1.08388e-11	18.6714	NECAB1	down
ADAMDEC1	3.50044	5.57369	9.49865	7.48976e-13	1.09078e-11	18.6635	ADAMDEC1	up
UMPS	0.799773	7.19846	9.49477	7.59101e-13	1.10385e-11	18.65	UMPS	stable
RBBP8	2.44159	8.74964	9.49432	7.60273e-13	1.10389e-11	18.6485	RBBP8	up
ENDOG	-1.03258	7.36568	-9.4822	7.92816e-13	1.1494e-11	18.6064	ENDOG	down
SMPD3	-1.60916	5.11217	-9.47684	8.07667e-13	1.16917e-11	18.5878	SMPD3	down
EIF3D	0.988983	10.101	9.47371	8.16455e-13	1.18012e-11	18.577	EIF3D	stable
CCL2	3.22844	7.60112	9.47014	8.26628e-13	1.19283e-11	18.5645	CCL2	up
SOWAHA	-3.77725	7.93301	-9.46975	8.27731e-13	1.19283e-11	18.5632	SOWAHA	down
RAB13	1.63152	10.413	9.46456	8.42749e-13	1.21265e-11	18.5452	RAB13	up
ARHGAP17	0.934498	7.77439	9.46119	8.52636e-13	1.22504e-11	18.5335	ARHGAP17	stable
RPA1	1.07414	9.77295	9.45592	8.68328e-13	1.24573e-11	18.5152	RPA1	up
DNAJB2	-1.04966	8.44027	-9.45237	8.79069e-13	1.25926e-11	18.5028	DNAJB2	down
CNNM1	-2.30199	5.66833	-9.44513	9.01405e-13	1.28933e-11	18.4776	CNNM1	down
PIK3CB	-0.714031	9.19041	-9.44223	9.10509e-13	1.30042e-11	18.4676	PIK3CB	stable
AP1M2	2.64458	3.52912	9.44045	9.16118e-13	1.30649e-11	18.4614	AP1M2	up
UFD1	0.906497	9.52927	9.44002	9.17485e-13	1.3065e-11	18.4599	UFD1	stable
EEF1AKMT3	2.12174	5.83019	9.43752	9.25487e-13	1.31594e-11	18.4512	EEF1AKMT3	up
PRR18	-3.38472	7.37694	-9.43667	9.28197e-13	1.31785e-11	18.4483	PRR18	down
RGS17	-2.45011	6.51102	-9.43472	9.3451e-13	1.32485e-11	18.4415	RGS17	down
CROT	1.34067	8.13499	9.43336	9.38931e-13	1.32916e-11	18.4367	CROT	up
ELAVL1	1.63131	9.31792	9.42089	9.80377e-13	1.38579e-11	18.3934	ELAVL1	up
ZNF516	1.1573	7.46295	9.42027	9.82505e-13	1.38676e-11	18.3912	ZNF516	up
GIT1	-1.39446	7.48607	-9.41922	9.86091e-13	1.38978e-11	18.3876	GIT1	down
FAIM	1.06527	8.5038	9.4136	1.00548e-12	1.41503e-11	18.368	FAIM	up
CTTNBP2NL	1.20089	9.23642	9.41295	1.00774e-12	1.41614e-11	18.3658	CTTNBP2NL	up
RPS27L	1.28224	11.4244	9.40763	1.02651e-12	1.44041e-11	18.3472	RPS27L	up
CDK5R2	-3.22914	6.20653	-9.40465	1.03717e-12	1.45325e-11	18.3369	CDK5R2	down
CHMP4C	3.06116	5.87743	9.40396	1.03968e-12	1.45349e-11	18.3345	CHMP4C	up
NAT1	1.76001	5.43993	9.40351	1.0413e-12	1.45349e-11	18.3329	NAT1	up
SSR2	0.843163	9.85429	9.40335	1.04188e-12	1.45349e-11	18.3323	SSR2	stable
SPNS2	-1.45338	5.77429	-9.39788	1.06183e-12	1.47917e-11	18.3133	SPNS2	down
ARHGAP33	-2.17979	6.25696	-9.37759	1.13929e-12	1.58478e-11	18.2427	ARHGAP33	down
CHST10	-1.15185	7.8483	-9.3768	1.14242e-12	1.58685e-11	18.2399	CHST10	down
TENT5B	2.20066	4.43222	9.37631	1.14436e-12	1.58724e-11	18.2382	TENT5B	up
CLIP3	-3.02236	9.05497	-9.36856	1.17555e-12	1.62816e-11	18.2112	CLIP3	down
IL10RB	1.22959	7.52738	9.36077	1.20781e-12	1.67043e-11	18.1841	IL10RB	up
FDX2	-1.16709	7.90467	-9.35806	1.21922e-12	1.68379e-11	18.1746	FDX2	down
PPFIA3	-1.90894	5.44042	-9.35434	1.23508e-12	1.70325e-11	18.1617	PPFIA3	down
MAPK10	-1.97931	8.30784	-9.34507	1.27553e-12	1.7565e-11	18.1293	MAPK10	down
LGALS1	1.68176	11.0562	9.34409	1.27984e-12	1.75992e-11	18.126	LGALS1	up
MDH1	-1.10521	11.4461	-9.34326	1.28357e-12	1.76252e-11	18.123	MDH1	down
EOGT	2.23459	8.07025	9.34189	1.28969e-12	1.7684e-11	18.1183	EOGT	up
PLEKHG4	1.65212	6.02268	9.33799	1.30728e-12	1.78997e-11	18.1047	PLEKHG4	up
CABLES2	-1.09564	6.53852	-9.33034	1.34251e-12	1.83559e-11	18.078	CABLES2	down
SLC40A1	2.03164	9.56557	9.32686	1.35883e-12	1.85288e-11	18.0659	SLC40A1	up
LRRN4CL	2.34445	5.30413	9.32677	1.35929e-12	1.85288e-11	18.0655	LRRN4CL	up
TMEM38A	-2.51016	6.60869	-9.32622	1.36189e-12	1.85288e-11	18.0636	TMEM38A	down
RBM7	1.0776	8.7447	9.32601	1.36286e-12	1.85288e-11	18.0629	RBM7	up
RELN	-3.31502	7.70376	-9.32274	1.37848e-12	1.87146e-11	18.0515	RELN	down
PITPNA	-0.695702	9.2455	-9.32159	1.38396e-12	1.87625e-11	18.0475	PITPNA	stable
EBPL	1.40572	9.23322	9.31052	1.4383e-12	1.94718e-11	18.0089	EBPL	up
SLC6A17	-2.77669	4.58458	-9.30439	1.46933e-12	1.98595e-11	17.9875	SLC6A17	down
PDZD7	-0.814229	4.77774	-9.30404	1.47107e-12	1.98595e-11	17.9863	PDZD7	stable
FHDC1	2.67096	6.87969	9.2966	1.5097e-12	2.03523e-11	17.9603	FHDC1	up
BST1	1.52294	4.16768	9.28797	1.55569e-12	2.09261e-11	17.9302	BST1	up
CAMTA2	-1.49548	6.90544	-9.2878	1.55661e-12	2.09261e-11	17.9296	CAMTA2	down
VPS26B	-0.788035	7.95384	-9.2846	1.57405e-12	2.1131e-11	17.9184	VPS26B	stable
NPTX1	-3.64778	7.27062	-9.28099	1.59397e-12	2.13685e-11	17.9058	NPTX1	down
PLIN2	1.9013	8.60961	9.27899	1.60511e-12	2.14879e-11	17.8988	PLIN2	up
TSPYL4	-1.52289	10.6263	-9.2715	1.64752e-12	2.2025e-11	17.8726	TSPYL4	down
SYT3	-2.09952	5.65059	-9.26387	1.69192e-12	2.25872e-11	17.846	SYT3	down
NRIP3	-3.51125	6.93115	-9.26221	1.70168e-12	2.26859e-11	17.8402	NRIP3	down
NEURL4	-1.05445	7.17239	-9.25592	1.73944e-12	2.31571e-11	17.8182	NEURL4	down
AMOTL1	1.14164	8.97917	9.25448	1.74818e-12	2.32414e-11	17.8131	AMOTL1	up
SERPINI1	-3.35945	9.91366	-9.25147	1.76662e-12	2.3454e-11	17.8026	SERPINI1	down
CNTN3	-2.82475	7.93724	-9.24992	1.77614e-12	2.35479e-11	17.7972	CNTN3	down
MEOX1	1.6564	5.07832	9.24355	1.81606e-12	2.4044e-11	17.7749	MEOX1	up
LRFN1	-0.999857	5.48727	-9.24021	1.83727e-12	2.42914e-11	17.7633	LRFN1	stable
IGFL1	3.66324	3.87213	9.23738	1.85549e-12	2.44985e-11	17.7534	IGFL1	up
ANXA5	1.57299	10.578	9.23026	1.90214e-12	2.50801e-11	17.7285	ANXA5	up
TYW3	0.883946	7.21543	9.22838	1.91463e-12	2.52102e-11	17.7219	TYW3	stable
ID1	2.13483	9.76743	9.22588	1.93144e-12	2.53696e-11	17.7132	ID1	up
ANPEP	2.63868	5.66289	9.22579	1.93202e-12	2.53696e-11	17.7129	ANPEP	up
RHOD	3.49537	4.35855	9.22232	1.95556e-12	2.56437e-11	17.7007	RHOD	up
IL18R1	1.08323	4.45311	9.21278	2.02174e-12	2.64754e-11	17.6673	IL18R1	up
CELF5	-3.92221	7.19804	-9.21216	2.02607e-12	2.6496e-11	17.6652	CELF5	down
B4GALNT1	-2.42933	5.01855	-9.20702	2.06277e-12	2.69393e-11	17.6472	B4GALNT1	down
RPUSD3	-0.799357	8.16586	-9.20631	2.06786e-12	2.69692e-11	17.6447	RPUSD3	stable
COX6A1	-0.877754	12.242	-9.20315	2.09082e-12	2.72317e-11	17.6336	COX6A1	stable
NTN4	2.10385	8.24906	9.20258	2.09495e-12	2.72486e-11	17.6316	NTN4	up
TNFRSF12A	2.22402	7.5582	9.19955	2.11722e-12	2.7501e-11	17.621	TNFRSF12A	up
FAM210B	1.1958	9.9354	9.19631	2.14133e-12	2.77765e-11	17.6097	FAM210B	up
SPRY1	2.01429	7.94326	9.19189	2.17458e-12	2.81699e-11	17.5942	SPRY1	up
PSME2	0.89754	9.33354	9.18619	2.21834e-12	2.86981e-11	17.5743	PSME2	stable
DMKN	2.85627	5.71526	9.18232	2.24853e-12	2.90495e-11	17.5607	DMKN	up
CDH18	-4.46797	5.28535	-9.18075	2.26086e-12	2.91696e-11	17.5552	CDH18	down
POMGNT2	-1.03718	8.89731	-9.17955	2.27034e-12	2.92527e-11	17.551	POMGNT2	down
TPM2	1.81998	9.11232	9.17842	2.27933e-12	2.93112e-11	17.5471	TPM2	up
CSTB	1.39735	11.2659	9.17821	2.28098e-12	2.93112e-11	17.5463	CSTB	up
ENAM	4.28238	6.08773	9.17422	2.31305e-12	2.96836e-11	17.5323	ENAM	up
CBX6	-1.42151	9.21342	-9.17346	2.31917e-12	2.97225e-11	17.5297	CBX6	down
MOV10	1.42943	6.82839	9.17008	2.3467e-12	3.00352e-11	17.5178	MOV10	up
PIP4P1	-0.604528	8.12972	-9.16799	2.36391e-12	3.02152e-11	17.5105	PIP4P1	stable
THSD7B	2.02816	6.73676	9.16747	2.36822e-12	3.02258e-11	17.5087	THSD7B	up
MBOAT1	1.89671	5.48026	9.16713	2.37102e-12	3.02258e-11	17.5075	MBOAT1	up
CCDC102A	0.975239	5.1639	9.16512	2.38772e-12	3.03983e-11	17.5005	CCDC102A	stable
BEX5	-2.93637	9.12885	-9.15844	2.44409e-12	3.10749e-11	17.4771	BEX5	down
COL4A2	1.84014	9.27621	9.15634	2.46206e-12	3.1262e-11	17.4697	COL4A2	up
ALDH1A3	2.92582	7.34957	9.15203	2.49946e-12	3.1695e-11	17.4546	ALDH1A3	up
CRELD1	-1.08714	7.29408	-9.14746	2.53972e-12	3.2163e-11	17.4386	CRELD1	down
USP11	-1.1545	9.90623	-9.14587	2.55389e-12	3.22999e-11	17.433	USP11	down
IKBIP	1.98454	6.97906	9.14516	2.56018e-12	3.23369e-11	17.4305	IKBIP	up
CHEK2	1.56765	4.13918	9.14463	2.56497e-12	3.23549e-11	17.4286	CHEK2	up
AMELX	4.38737	6.26116	9.14366	2.57365e-12	3.24219e-11	17.4253	AMELX	up
OPA1	-1.1677	9.10833	-9.13664	2.63764e-12	3.31845e-11	17.4006	OPA1	down
CCDC88C	1.96466	6.05711	9.13261	2.675e-12	3.36106e-11	17.3865	CCDC88C	up
RPL35A	0.871834	11.9992	9.13064	2.6935e-12	3.37989e-11	17.3796	RPL35A	stable
THOP1	-0.693053	7.16505	-9.11762	2.81901e-12	3.53277e-11	17.3339	THOP1	stable
EPSTI1	2.19134	6.05576	9.11654	2.82968e-12	3.53854e-11	17.3301	EPSTI1	up
GGT6	1.497	4.20626	9.11609	2.83414e-12	3.53854e-11	17.3286	GGT6	up
CFD	2.01868	6.67125	9.11604	2.8347e-12	3.53854e-11	17.3284	CFD	up
MXRA8	1.87564	7.7411	9.11567	2.83834e-12	3.53854e-11	17.3271	MXRA8	up
PAQR7	1.11421	6.82934	9.10759	2.91974e-12	3.6353e-11	17.2987	PAQR7	up
PHETA2	1.57142	4.86384	9.10458	2.95068e-12	3.66908e-11	17.2882	PHETA2	up
EML6	-2.06493	6.22725	-9.1032	2.96491e-12	3.68201e-11	17.2833	EML6	down
KIF21B	-3.22359	7.11202	-9.09816	3.01765e-12	3.74266e-11	17.2656	KIF21B	down
S100A9	3.20833	8.22546	9.0913	3.09101e-12	3.82871e-11	17.2416	S100A9	up
JAKMIP1	-2.95823	6.6518	-9.08477	3.16252e-12	3.91225e-11	17.2186	JAKMIP1	down
MTOR	-0.478048	6.90843	-9.08352	3.17635e-12	3.9243e-11	17.2143	MTOR	stable
NDRG4	-3.45435	9.34594	-9.07717	3.24778e-12	4.00741e-11	17.1919	NDRG4	down
CSPG4	1.57059	6.44772	9.07368	3.28773e-12	4.05149e-11	17.1797	CSPG4	up
LRR1	1.5614	5.83748	9.06789	3.35517e-12	4.12931e-11	17.1593	LRR1	up
SS18L1	-1.20328	9.10763	-9.0664	3.37275e-12	4.14465e-11	17.1541	SS18L1	down
LGR6	2.32918	7.41572	9.0661	3.37626e-12	4.14465e-11	17.153	LGR6	up
CCDC177	-3.40731	3.98313	-9.06378	3.40385e-12	4.17319e-11	17.1449	CCDC177	down
SNAP23	1.31968	9.56462	9.06072	3.44051e-12	4.21276e-11	17.1341	SNAP23	up
KCNN4	1.74765	5.17154	9.05981	3.45145e-12	4.22078e-11	17.131	KCNN4	up
KATNB1	-1.20162	8.11348	-9.05899	3.46146e-12	4.22764e-11	17.1281	KATNB1	down
POU6F1	-1.4127	6.78263	-9.05761	3.47824e-12	4.24274e-11	17.1232	POU6F1	down
MSN	1.66208	10.8492	9.05551	3.50391e-12	4.26864e-11	17.1158	MSN	up
DCTN1	-1.56318	9.03671	-9.05355	3.52799e-12	4.29254e-11	17.109	DCTN1	down
IL4R	1.29011	6.98702	9.04567	3.62681e-12	4.4072e-11	17.0813	IL4R	up
ZCCHC12	-2.58277	7.54198	-9.0413	3.68285e-12	4.46964e-11	17.0659	ZCCHC12	down
RALYL	-4.37545	6.97086	-9.03621	3.74911e-12	4.54432e-11	17.048	RALYL	down
SYNGR3	-4.05197	8.00923	-9.03347	3.78538e-12	4.5825e-11	17.0384	SYNGR3	down
IL17RD	2.08879	9.34704	9.02958	3.83733e-12	4.63955e-11	17.0247	IL17RD	up
ADCY5	-1.6957	5.73453	-9.02568	3.89025e-12	4.69762e-11	17.011	ADCY5	down
SGTA	-0.575524	6.5888	-9.02084	3.95682e-12	4.77202e-11	16.9939	SGTA	stable
COLEC12	2.05922	9.5614	9.01806	3.99553e-12	4.81266e-11	16.9842	COLEC12	up
HNRNPAB	0.792754	10.1398	9.01617	4.02222e-12	4.83874e-11	16.9775	HNRNPAB	stable
APBB3	-1.01107	5.81133	-9.0119	4.08285e-12	4.90555e-11	16.9625	APBB3	down
TNFRSF1A	1.69214	8.64639	9.00824	4.13561e-12	4.96273e-11	16.9496	TNFRSF1A	up
ELAPOR2	-1.74016	6.78234	-9.00657	4.16001e-12	4.98579e-11	16.9437	ELAPOR2	down
GNL2	0.907576	8.27532	9.00606	4.16744e-12	4.98847e-11	16.9419	GNL2	stable
REEP4	0.822306	6.88451	9.00307	4.21133e-12	5.03473e-11	16.9314	REEP4	stable
FAM114A1	2.19175	8.03836	9.00171	4.23152e-12	5.0526e-11	16.9266	FAM114A1	up
RIMS4	-1.87177	5.94041	-9.00052	4.24924e-12	5.06746e-11	16.9225	RIMS4	down
PLPPR2	-1.29075	7.15369	-8.99766	4.29205e-12	5.11217e-11	16.9124	PLPPR2	down
FRRS1L	-2.81808	6.29719	-8.99303	4.36247e-12	5.18961e-11	16.8961	FRRS1L	down
COPS8	-0.694999	10.4494	-8.99134	4.38837e-12	5.21397e-11	16.8902	COPS8	stable
CD3D	1.75347	4.3608	8.98699	4.45601e-12	5.2878e-11	16.8748	CD3D	up
MIGA2	-0.860669	6.86808	-8.98483	4.48982e-12	5.32135e-11	16.8672	MIGA2	stable
GBP3	3.003	7.96573	8.98375	4.50688e-12	5.33499e-11	16.8634	GBP3	up
ATXN2	-0.637531	7.95715	-8.9805	4.55862e-12	5.3896e-11	16.852	ATXN2	stable
IRX5	3.29577	5.65556	8.97967	4.57202e-12	5.3988e-11	16.8491	IRX5	up
ST8SIA5	-1.95148	4.90249	-8.97804	4.5982e-12	5.42305e-11	16.8433	ST8SIA5	down
MAFB	1.90473	9.81483	8.97319	4.67718e-12	5.50944e-11	16.8263	MAFB	up
ATP13A2	-1.22147	7.89719	-8.9722	4.69356e-12	5.52197e-11	16.8227	ATP13A2	down
RCAN2	-2.67209	9.12365	-8.95497	4.98649e-12	5.85943e-11	16.7621	RCAN2	down
LBH	2.10716	7.6757	8.95333	5.01529e-12	5.88608e-11	16.7563	LBH	up
FAM83H	2.36216	6.53166	8.94613	5.14377e-12	6.0295e-11	16.7309	FAM83H	up
RIMS3	-2.65191	8.64589	-8.93851	5.28342e-12	6.18566e-11	16.7041	RIMS3	down
SRSF9	0.789375	10.4584	8.93786	5.29565e-12	6.19243e-11	16.7017	SRSF9	stable
SYT4	-4.5133	8.08034	-8.93534	5.34274e-12	6.23991e-11	16.6929	SYT4	down
ATP6V1E1	-0.784211	10.115	-8.93234	5.39928e-12	6.29828e-11	16.6823	ATP6V1E1	stable
UNC79	-2.58031	5.48302	-8.93168	5.41198e-12	6.30544e-11	16.68	UNC79	down
GABBR2	-5.91778	7.71244	-8.93023	5.43957e-12	6.32992e-11	16.6749	GABBR2	down
TMED2	0.684936	11.163	8.9292	5.45931e-12	6.34521e-11	16.6712	TMED2	stable
MESP1	-1.45088	6.4478	-8.92509	5.5389e-12	6.42995e-11	16.6567	MESP1	down
PCMT1	-1.05164	10.9439	-8.91931	5.65254e-12	6.55395e-11	16.6364	PCMT1	down
NDUFS3	-0.642778	9.25245	-8.91603	5.71823e-12	6.62212e-11	16.6248	NDUFS3	stable
VPS4A	-0.743945	8.4792	-8.91552	5.72843e-12	6.62596e-11	16.623	VPS4A	stable
AEBP1	2.48719	8.78502	8.90939	5.85327e-12	6.76221e-11	16.6014	AEBP1	up
EDN3	2.42099	6.51593	8.90651	5.91293e-12	6.82294e-11	16.5912	EDN3	up
PARP4	1.23301	7.51932	8.90178	6.01212e-12	6.92908e-11	16.5745	PARP4	up
KIFAP3	-1.17023	9.913	-8.89804	6.09191e-12	7.01263e-11	16.5613	KIFAP3	down
AMN1	-1.79451	7.95081	-8.89486	6.16057e-12	7.08318e-11	16.5501	AMN1	down
MAP3K10	-1.31614	5.75852	-8.88989	6.26924e-12	7.19952e-11	16.5326	MAP3K10	down
RPS3	0.940024	12.2084	8.88839	6.30244e-12	7.22901e-11	16.5273	RPS3	stable
IRAK4	0.902402	6.63234	8.88668	6.3405e-12	7.26399e-11	16.5212	IRAK4	stable
ETHE1	0.87909	7.46293	8.88404	6.39968e-12	7.32306e-11	16.5119	ETHE1	stable
SIX4	1.6813	7.06819	8.88135	6.46069e-12	7.38104e-11	16.5024	SIX4	up
DIRAS2	-4.51727	8.67511	-8.88113	6.4657e-12	7.38104e-11	16.5016	DIRAS2	down
DNAJC5	-1.05676	9.02798	-8.8756	6.59282e-12	7.51723e-11	16.4821	DNAJC5	down
RIDA	-1.41302	9.10572	-8.87454	6.61748e-12	7.5364e-11	16.4784	RIDA	down
ITPR1	-2.32195	9.27583	-8.87351	6.64137e-12	7.55466e-11	16.4748	ITPR1	down
LARP6	-1.33888	8.53966	-8.86548	6.83194e-12	7.76225e-11	16.4464	LARP6	down
DUSP26	-2.64003	7.32849	-8.86439	6.8583e-12	7.78299e-11	16.4425	DUSP26	down
NGRN	-1.18365	11.4468	-8.86118	6.93621e-12	7.86213e-11	16.4312	NGRN	down
LRRC20	-0.97416	6.68792	-8.85788	7.01731e-12	7.94469e-11	16.4196	LRRC20	stable
SPINK7	3.85428	4.77789	8.85693	7.04093e-12	7.96205e-11	16.4162	SPINK7	up
TMED3	1.17559	9.04468	8.85347	7.12732e-12	8.05027e-11	16.404	TMED3	up
CCDC50	0.931267	8.32846	8.84936	7.23143e-12	8.1517e-11	16.3894	CCDC50	stable
GCK	-1.78302	4.36592	-8.84868	7.24858e-12	8.1517e-11	16.3871	GCK	down
VGLL4	1.22167	9.57719	8.84859	7.25091e-12	8.1517e-11	16.3867	VGLL4	up
DNM1	-3.99761	8.83499	-8.84859	7.25104e-12	8.1517e-11	16.3867	DNM1	down
DPY19L2P2	-2.19829	7.71296	-8.84188	7.42463e-12	8.3371e-11	16.363	DPY19L2P2	down
TMEM248	1.43071	8.81434	8.84005	7.47253e-12	8.38109e-11	16.3566	TMEM248	up
RBM11	-1.70896	6.21117	-8.83034	7.73288e-12	8.66245e-11	16.3222	RBM11	down
MARCHF4	-2.87018	4.9321	-8.82996	7.74318e-12	8.66245e-11	16.3209	MARCHF4	down
PROCR	2.01116	7.77528	8.8297	7.75042e-12	8.66245e-11	16.32	PROCR	up
LRRC56	-0.903129	6.17631	-8.82835	7.78716e-12	8.6934e-11	16.3152	LRRC56	stable
B3GAT1	-4.16399	7.40315	-8.82796	7.79799e-12	8.69539e-11	16.3138	B3GAT1	down
PRKX	2.03301	7.77032	8.82399	7.90791e-12	8.7995e-11	16.2998	PRKX	up
DCX	-2.95065	5.83596	-8.82393	7.90966e-12	8.7995e-11	16.2996	DCX	down
DGKI	-1.69122	5.69267	-8.81772	8.08493e-12	8.98409e-11	16.2776	DGKI	down
RABGEF1	-0.566798	8.5895	-8.81684	8.11006e-12	9.0016e-11	16.2745	RABGEF1	stable
SMARCE1	1.03252	10.2295	8.81572	8.14198e-12	9.02661e-11	16.2706	SMARCE1	up
KIAA0040	1.72313	6.64763	8.81071	8.28729e-12	9.17713e-11	16.2528	KIAA0040	up
NECAB2	-2.16592	6.14678	-8.80715	8.39192e-12	9.28229e-11	16.2403	NECAB2	down
KIAA0232	-0.812274	9.93628	-8.80438	8.47442e-12	9.35858e-11	16.2305	KIAA0232	stable
EDEM1	0.80732	7.47771	8.80418	8.48036e-12	9.35858e-11	16.2298	EDEM1	stable
AKR1A1	1.04079	9.25578	8.80337	8.50462e-12	9.37459e-11	16.2269	AKR1A1	up
TECPR1	-1.39171	8.39026	-8.80245	8.53224e-12	9.39426e-11	16.2236	TECPR1	down
MYC	1.81601	7.66808	8.80165	8.55649e-12	9.4064e-11	16.2208	MYC	up
CA4	-2.02383	5.95213	-8.80144	8.56283e-12	9.4064e-11	16.2201	CA4	down
CEP55	1.80304	4.61801	8.80109	8.57334e-12	9.40719e-11	16.2188	CEP55	up
ENTPD6	-1.46898	8.25774	-8.79559	8.74136e-12	9.58061e-11	16.1994	ENTPD6	down
TMEM63C	-2.10692	5.75967	-8.78761	8.99102e-12	9.84302e-11	16.1711	TMEM63C	down
CCNE1	-0.782135	5.36021	-8.78677	9.01774e-12	9.86103e-11	16.1682	CCNE1	stable
GLT8D1	0.81288	9.77959	8.78324	9.13086e-12	9.97338e-11	16.1557	GLT8D1	stable
SNX33	0.817332	6.5975	8.77855	9.28354e-12	1.01286e-10	16.1391	SNX33	stable
SEC61A1	1.07982	8.7031	8.77766	9.31274e-12	1.0149e-10	16.1359	SEC61A1	up
SUCLA2	-1.00171	10.6428	-8.77614	9.3628e-12	1.0192e-10	16.1305	SUCLA2	down
TRAM1	1.29518	10.5422	8.77348	9.45127e-12	1.02767e-10	16.1211	TRAM1	up
OLFML3	2.0402	8.51471	8.76645	9.68875e-12	1.0523e-10	16.0962	OLFML3	up
KCNK6	1.2068	5.48462	8.76258	9.82204e-12	1.06557e-10	16.0825	KCNK6	up
TCERG1L	-3.15272	4.23602	-8.762	9.8422e-12	1.06655e-10	16.0805	TCERG1L	down
PTH1R	-1.28429	5.87338	-8.74652	1.03955e-11	1.12524e-10	16.0257	PTH1R	down
RRAS	1.3364	7.47345	8.74322	1.05176e-11	1.13717e-10	16.014	RRAS	up
LIMA1	2.17561	8.80916	8.74189	1.0567e-11	1.14124e-10	16.0093	LIMA1	up
PTPRT	-3.21162	5.09264	-8.7374	1.07363e-11	1.1581e-10	15.9934	PTPRT	down
GPRASP1	-1.99752	9.27746	-8.73711	1.07472e-11	1.1581e-10	15.9923	GPRASP1	down
COL18A1	2.0032	8.58297	8.73391	1.08696e-11	1.16997e-10	15.981	COL18A1	up
TMEM51	1.24202	7.06872	8.73051	1.10009e-11	1.18278e-10	15.969	TMEM51	up
SLC4A11	1.70054	6.71301	8.72737	1.11237e-11	1.19464e-10	15.9578	SLC4A11	up
C1R	2.32905	8.38877	8.72591	1.11813e-11	1.1995e-10	15.9527	C1R	up
MAGEE2	-1.63125	4.87835	-8.71589	1.15844e-11	1.24136e-10	15.9172	MAGEE2	down
AK5	-4.46168	7.28867	-8.71398	1.16629e-11	1.24787e-10	15.9104	AK5	down
TBC1D2	1.698	6.5204	8.71378	1.16712e-11	1.24787e-10	15.9097	TBC1D2	up
SDHA	-0.67078	8.74329	-8.70953	1.18481e-11	1.26538e-10	15.8946	SDHA	stable
PRXL2C	1.03912	7.62277	8.69203	1.26051e-11	1.34473e-10	15.8326	PRXL2C	up
EIF3G	0.730967	9.34304	8.69045	1.26756e-11	1.35076e-10	15.827	EIF3G	stable
YWHAG	-1.52897	12.2993	-8.68903	1.27393e-11	1.35473e-10	15.8219	YWHAG	down
NBEA	-2.20641	8.98809	-8.68899	1.27411e-11	1.35473e-10	15.8218	NBEA	down
ZNF22	0.863298	8.69438	8.67801	1.32462e-11	1.40688e-10	15.7828	ZNF22	stable
RFPL2	-2.10178	4.09507	-8.67658	1.33134e-11	1.41245e-10	15.7778	RFPL2	down
CD2	1.97334	4.57694	8.6761	1.33361e-11	1.4133e-10	15.7761	CD2	up
COX5A	-0.718264	11.6194	-8.66892	1.36795e-11	1.4481e-10	15.7506	COX5A	stable
STMN4	-4.36967	7.76529	-8.66708	1.37688e-11	1.45595e-10	15.7441	STMN4	down
ASPN	2.54596	7.0625	8.66654	1.37953e-11	1.45715e-10	15.7421	ASPN	up
TMEM123	1.79396	10.1854	8.66383	1.39285e-11	1.4696e-10	15.7325	TMEM123	up
MAPT	-3.33395	8.12425	-8.66128	1.40546e-11	1.48128e-10	15.7235	MAPT	down
CD151	1.50508	8.5396	8.65303	1.44713e-11	1.52353e-10	15.6942	CD151	up
ZNF804A	-2.4762	6.12378	-8.65171	1.45391e-11	1.52899e-10	15.6895	ZNF804A	down
MAPK9	-0.923249	9.27939	-8.63639	1.53503e-11	1.61254e-10	15.6351	MAPK9	stable
WNT10A	2.31248	4.16923	8.63516	1.54172e-11	1.6178e-10	15.6308	WNT10A	up
CPEB1	-2.55457	7.12173	-8.63429	1.54649e-11	1.61933e-10	15.6277	CPEB1	down
TSPYL2	-1.58658	8.09449	-8.63428	1.54655e-11	1.61933e-10	15.6276	TSPYL2	down
RAPGEFL1	-1.68101	6.75314	-8.63282	1.55459e-11	1.62597e-10	15.6224	RAPGEFL1	down
GOT2	-0.968334	8.58202	-8.62827	1.57987e-11	1.65062e-10	15.6063	GOT2	stable
COPRS	-0.960164	9.52588	-8.62283	1.61058e-11	1.68062e-10	15.587	COPRS	stable
HIF1A	0.812856	11.7693	8.62257	1.61208e-11	1.68062e-10	15.5861	HIF1A	stable
SULF2	1.46549	9.13722	8.62118	1.62008e-11	1.68713e-10	15.5811	SULF2	up
JCHAIN	3.34926	6.49454	8.60882	1.69266e-11	1.76081e-10	15.5372	JCHAIN	up
ARHGEF4	-2.09625	8.42198	-8.60214	1.73321e-11	1.80103e-10	15.5135	ARHGEF4	down
RPS2	0.838282	12.8327	8.59311	1.78961e-11	1.85764e-10	15.4814	RPS2	stable
CYC1	-0.649583	9.42857	-8.5898	1.81076e-11	1.87756e-10	15.4696	CYC1	stable
PRSS8	2.58936	4.79819	8.58362	1.85092e-11	1.91714e-10	15.4476	PRSS8	up
FGF20	2.32612	5.45059	8.58262	1.85751e-11	1.9219e-10	15.4441	FGF20	up
NPPA	-1.43193	5.48543	-8.58142	1.86541e-11	1.92642e-10	15.4398	NPPA	down
CD2BP2	-0.642754	7.76665	-8.58135	1.86589e-11	1.92642e-10	15.4396	CD2BP2	stable
BIRC3	1.2906	5.70791	8.5785	1.88483e-11	1.94388e-10	15.4295	BIRC3	up
AARS1	-0.744576	9.38464	-8.57749	1.89164e-11	1.94882e-10	15.4258	AARS1	stable
IL20RB	1.69207	4.81417	8.57693	1.8954e-11	1.9506e-10	15.4239	IL20RB	up
DEPDC7	1.77849	6.55389	8.57536	1.90598e-11	1.95938e-10	15.4183	DEPDC7	up
KIF3C	-2.54201	7.75803	-8.56973	1.94444e-11	1.99679e-10	15.3983	KIF3C	down
C1QTNF4	-2.15695	8.09329	-8.56684	1.96449e-11	2.01523e-10	15.388	C1QTNF4	down
RBM3	2.01835	9.20057	8.56432	1.98212e-11	2.03115e-10	15.379	RBM3	up
PABPC4	0.764836	9.35223	8.56344	1.98835e-11	2.03536e-10	15.3759	PABPC4	stable
CPNE6	-3.80748	5.66149	-8.56198	1.99873e-11	2.0438e-10	15.3707	CPNE6	down
RAB11FIP5	-0.962486	7.90216	-8.56143	2.00263e-11	2.04562e-10	15.3687	RAB11FIP5	stable
GATB	-1.20954	7.23035	-8.55556	2.04478e-11	2.08646e-10	15.3479	GATB	down
PSD	-1.59545	5.94313	-8.55302	2.0633e-11	2.10313e-10	15.3388	PSD	down
ABCA3	-1.44153	8.31066	-8.54751	2.10406e-11	2.1424e-10	15.3192	ABCA3	down
GLA	1.17109	7.74722	8.54664	2.11061e-11	2.14679e-10	15.3161	GLA	up
XRCC6	0.43047	10.4669	8.54213	2.14467e-11	2.17913e-10	15.3001	XRCC6	stable
OLFML2B	2.09801	7.29929	8.54175	2.1476e-11	2.1798e-10	15.2987	OLFML2B	up
GABARAPL2	-0.658519	11.4187	-8.53931	2.16625e-11	2.19641e-10	15.2901	GABARAPL2	stable
IL33	1.88002	6.81861	8.5367	2.18643e-11	2.21453e-10	15.2808	IL33	up
RPL8	0.864217	12.2214	8.53495	2.2001e-11	2.22603e-10	15.2745	RPL8	stable
HABP4	-1.2156	7.08473	-8.532	2.22322e-11	2.24706e-10	15.2641	HABP4	down
PDE10A	-1.86751	6.48163	-8.53067	2.23381e-11	2.2554e-10	15.2593	PDE10A	down
STK32C	-1.62845	6.35244	-8.52922	2.24534e-11	2.26466e-10	15.2541	STK32C	down
PXDC1	1.1611	8.51228	8.52666	2.26584e-11	2.28294e-10	15.245	PXDC1	up
IFT57	1.4678	9.60994	8.52485	2.2805e-11	2.2953e-10	15.2386	IFT57	up
LRP10	1.52804	9.27118	8.5237	2.2898e-11	2.30226e-10	15.2345	LRP10	up
TRIM23	-1.50821	7.61619	-8.51575	2.35546e-11	2.36579e-10	15.2062	TRIM23	down
SLC32A1	-3.6688	5.10957	-8.51502	2.36156e-11	2.36906e-10	15.2036	SLC32A1	down
SYNPR	-4.1356	8.36495	-8.51477	2.36364e-11	2.36906e-10	15.2027	SYNPR	down
PPFIA4	-3.42525	6.16551	-8.51299	2.37866e-11	2.38164e-10	15.1964	PPFIA4	down
RITA1	-0.858908	6.89562	-8.51146	2.39162e-11	2.39212e-10	15.1909	RITA1	stable
GNG3	-4.13517	8.36429	-8.50671	2.43232e-11	2.43029e-10	15.174	GNG3	down
ARHGEF17	-0.885543	7.64151	-8.50273	2.46698e-11	2.46237e-10	15.1598	ARHGEF17	stable
FHL2	2.23306	8.60413	8.49408	2.54407e-11	2.53668e-10	15.129	FHL2	up
RADIL	-1.07166	6.06343	-8.47935	2.68093e-11	2.67037e-10	15.0765	RADIL	down
GEMIN4	0.816683	6.98146	8.47846	2.68944e-11	2.67607e-10	15.0734	GEMIN4	stable
CALML5	2.06318	4.09093	8.46903	2.78116e-11	2.76213e-10	15.0398	CALML5	up
PARP14	1.23254	6.35926	8.46898	2.78168e-11	2.76213e-10	15.0396	PARP14	up
P4HTM	-1.12748	9.23131	-8.46608	2.81047e-11	2.78784e-10	15.0293	P4HTM	down
TRIAP1	0.786927	8.6146	8.46494	2.82194e-11	2.79634e-10	15.0252	TRIAP1	stable
DCUN1D2	-1.36932	7.02262	-8.46389	2.83252e-11	2.80394e-10	15.0215	DCUN1D2	down
DCTN3	-0.713025	9.65977	-8.45791	2.89337e-11	2.8593e-10	15.0002	DCTN3	stable
DENND6A	1.1791	9.42737	8.45781	2.8944e-11	2.8593e-10	14.9998	DENND6A	up
HAT1	0.995403	9.74129	8.45722	2.90053e-11	2.86241e-10	14.9977	HAT1	stable
IGSF8	-1.80043	6.89821	-8.45313	2.94308e-11	2.90142e-10	14.9831	IGSF8	down
UBAC1	-0.504579	8.1634	-8.44877	2.98913e-11	2.9438e-10	14.9676	UBAC1	stable
ABHD15	0.765595	5.71073	8.43757	3.1107e-11	3.06039e-10	14.9276	ABHD15	stable
ARNTL	-1.45589	8.15751	-8.43588	3.12945e-11	3.07569e-10	14.9216	ARNTL	down
RIMBP2	-2.91058	7.57823	-8.43315	3.16001e-11	3.10256e-10	14.9119	RIMBP2	down
CBFB	1.08987	9.29758	8.42541	3.24831e-11	3.18599e-10	14.8843	CBFB	up
TLR1	1.87518	5.76584	8.41948	3.31766e-11	3.2507e-10	14.8631	TLR1	up
RPL11	0.791452	12.2527	8.41539	3.36637e-11	3.29507e-10	14.8485	RPL11	stable
SYNE1	-1.9812	8.47482	-8.41479	3.37356e-11	3.29874e-10	14.8464	SYNE1	down
STT3B	1.37787	10.3502	8.40934	3.43978e-11	3.36007e-10	14.8269	STT3B	up
DENND2B	1.3353	8.77905	8.40335	3.51389e-11	3.42898e-10	14.8056	DENND2B	up
EXOG	-0.85345	6.52626	-8.4021	3.52959e-11	3.44082e-10	14.8011	EXOG	stable
GATD1	-0.73835	8.39293	-8.39909	3.56766e-11	3.4744e-10	14.7904	GATD1	stable
RGS7BP	-2.96477	6.45999	-8.39544	3.61436e-11	3.51632e-10	14.7773	RGS7BP	down
NAP1L3	-2.60234	10.8623	-8.38959	3.69052e-11	3.58678e-10	14.7565	NAP1L3	down
GAA	1.24418	7.5061	8.38837	3.70661e-11	3.59878e-10	14.7521	GAA	up
CNTNAP5	-3.30148	4.43162	-8.38234	3.78718e-11	3.6733e-10	14.7306	CNTNAP5	down
COL4A1	1.9134	9.62423	8.37886	3.83444e-11	3.71538e-10	14.7182	COL4A1	up
MAP3K9	-1.92401	7.77487	-8.37403	3.90105e-11	3.77612e-10	14.7009	MAP3K9	down
ZNF324	-0.976292	6.76937	-8.37212	3.92782e-11	3.79821e-10	14.6941	ZNF324	stable
MAP3K7CL	1.66927	5.82683	8.37153	3.93604e-11	3.80233e-10	14.692	MAP3K7CL	up
CREB3L4	1.79127	5.88701	8.37098	3.9438e-11	3.80601e-10	14.69	CREB3L4	up
QSOX1	1.03061	7.51441	8.36959	3.9634e-11	3.82108e-10	14.685	QSOX1	up
PCYT2	-0.92916	6.9656	-8.36692	4.00122e-11	3.85368e-10	14.6755	PCYT2	stable
VKORC1	1.23365	9.11618	8.36185	4.0743e-11	3.92014e-10	14.6574	VKORC1	up
HPN	2.15698	4.48698	8.36099	4.08683e-11	3.92826e-10	14.6543	HPN	up
APCDD1L	1.51231	5.81551	8.3543	4.18556e-11	4.01914e-10	14.6304	APCDD1L	up
SERPINB2	2.71884	5.39498	8.35105	4.23434e-11	4.06193e-10	14.6188	SERPINB2	up
CHAC1	-1.20172	4.36226	-8.34538	4.32077e-11	4.1407e-10	14.5986	CHAC1	down
UGDH	1.32932	8.09603	8.34414	4.34001e-11	4.155e-10	14.5941	UGDH	up
ZNF565	-0.848786	6.71419	-8.34377	4.3458e-11	4.1564e-10	14.5928	ZNF565	stable
TAF6	-1.02486	8.21924	-8.33654	4.45926e-11	4.26067e-10	14.567	TAF6	down
CHN1	-3.33561	10.403	-8.33285	4.51845e-11	4.31207e-10	14.5538	CHN1	down
RAB39B	-2.23366	7.3201	-8.33263	4.52202e-11	4.31207e-10	14.553	RAB39B	down
AHSA1	-0.70274	9.32369	-8.33179	4.5355e-11	4.32063e-10	14.55	AHSA1	stable
NPTXR	-2.78821	7.56126	-8.33082	4.55124e-11	4.33134e-10	14.5466	NPTXR	down
YY1	0.830481	11.0498	8.32745	4.60628e-11	4.37938e-10	14.5345	YY1	stable
SNTA1	-1.72385	7.25802	-8.32608	4.62886e-11	4.39651e-10	14.5296	SNTA1	down
SUSD6	1.36445	9.75842	8.32437	4.65734e-11	4.41919e-10	14.5235	SUSD6	up
EIF3M	0.843664	10.9351	8.31798	4.76469e-11	4.51658e-10	14.5007	EIF3M	stable
SULT4A1	-3.2076	7.1354	-8.31423	4.82905e-11	4.57308e-10	14.4872	SULT4A1	down
TP53RK	1.09552	7.24787	8.31306	4.84923e-11	4.58767e-10	14.4831	TP53RK	up
DUOX2	1.61856	4.30629	8.31157	4.87509e-11	4.60761e-10	14.4777	DUOX2	up
GRIPAP1	-0.870322	7.67134	-8.31125	4.88067e-11	4.60835e-10	14.4766	GRIPAP1	stable
PMM1	-0.845302	7.7748	-8.30947	4.91169e-11	4.63309e-10	14.4703	PMM1	stable
EPDR1	-1.83734	9.06622	-8.30613	4.97066e-11	4.67967e-10	14.4583	EPDR1	down
SECTM1	1.02181	6.12026	8.30612	4.97081e-11	4.67967e-10	14.4583	SECTM1	up
RND1	-2.1577	7.07394	-8.29763	5.1238e-11	4.81898e-10	14.4279	RND1	down
UNC5D	-2.39075	6.51066	-8.28731	5.31627e-11	4.9939e-10	14.391	UNC5D	down
NEUROD2	-2.97326	4.06218	-8.28711	5.32018e-11	4.9939e-10	14.3903	NEUROD2	down
IGFL2	3.58648	4.85616	8.28097	5.43802e-11	5.09954e-10	14.3683	IGFL2	up
DOC2A	-2.4477	4.83585	-8.27989	5.45909e-11	5.11431e-10	14.3645	DOC2A	down
GRB10	-0.776885	9.64927	-8.27512	5.55293e-11	5.19262e-10	14.3474	GRB10	stable
SIN3B	-1.246	7.52987	-8.27509	5.55349e-11	5.19262e-10	14.3473	SIN3B	down
IFNGR2	0.925909	9.48418	8.27098	5.63568e-11	5.26435e-10	14.3326	IFNGR2	stable
SVOP	-2.35421	4.76099	-8.27003	5.65483e-11	5.27711e-10	14.3292	SVOP	down
P3H2	2.08501	5.85136	8.26916	5.67241e-11	5.28838e-10	14.3261	P3H2	up
TOMM40L	-1.26832	7.04301	-8.2679	5.69815e-11	5.30723e-10	14.3216	TOMM40L	down
DEFA5	3.92724	3.92865	8.26676	5.72132e-11	5.32366e-10	14.3175	DEFA5	up
STYX	1.05908	8.05288	8.26578	5.74147e-11	5.33724e-10	14.314	STYX	up
CD69	2.07901	5.56343	8.26454	5.76686e-11	5.35527e-10	14.3096	CD69	up
SCN1B	-2.02335	6.88334	-8.26429	5.77202e-11	5.35527e-10	14.3087	SCN1B	down
ORMDL3	0.801487	8.47693	8.25804	5.90254e-11	5.47109e-10	14.2863	ORMDL3	stable
CALM1	-2.01393	7.28131	-8.25514	5.96407e-11	5.5228e-10	14.2759	CALM1	down
BMF	0.980879	5.75815	8.25425	5.98299e-11	5.53499e-10	14.2727	BMF	stable
SNRPE	0.91587	11.1745	8.24614	6.15901e-11	5.69235e-10	14.2437	SNRPE	stable
ATXN7L3	-1.04927	7.99553	-8.24266	6.23611e-11	5.75806e-10	14.2313	ATXN7L3	down
TSPOAP1	-1.49451	7.18435	-8.24123	6.26817e-11	5.78212e-10	14.2261	TSPOAP1	down
SENP5	-0.919367	7.89172	-8.2268	6.60005e-11	6.08243e-10	14.1745	SENP5	stable
CTSZ	2.52081	9.25536	8.22212	6.71157e-11	6.17927e-10	14.1577	CTSZ	up
SV2B	-4.79287	6.65602	-8.22009	6.76045e-11	6.21832e-10	14.1504	SV2B	down
RELL2	-2.15904	5.28739	-8.21653	6.84703e-11	6.29194e-10	14.1377	RELL2	down
CDC42EP5	1.59042	6.53322	8.21413	6.90607e-11	6.34013e-10	14.1291	CDC42EP5	up
SQOR	1.73801	7.7931	8.21325	6.92787e-11	6.35407e-10	14.126	SQOR	up
COL6A2	3.3587	7.50806	8.21287	6.93739e-11	6.35674e-10	14.1246	COL6A2	up
STX1A	-3.34908	6.04326	-8.20217	7.20816e-11	6.59855e-10	14.0863	STX1A	down
PFN1	1.17443	10.4612	8.20164	7.22171e-11	6.60467e-10	14.0844	PFN1	up
CAND2	-0.999273	7.71578	-8.20058	7.24924e-11	6.62354e-10	14.0806	CAND2	stable
ACAP3	-1.79017	7.01604	-8.19806	7.31508e-11	6.67735e-10	14.0715	ACAP3	down
PCP4	-2.80024	9.43676	-8.19752	7.32902e-11	6.67996e-10	14.0696	PCP4	down
ERC2	-3.48273	7.64821	-8.19718	7.33814e-11	6.67996e-10	14.0684	ERC2	down
RAB11FIP2	-1.11318	9.11002	-8.19715	7.33878e-11	6.67996e-10	14.0683	RAB11FIP2	down
RNMT	-0.620309	8.67385	-8.19655	7.35465e-11	6.68807e-10	14.0661	RNMT	stable
BMP2	1.82695	7.34996	8.19475	7.40215e-11	6.7249e-10	14.0597	BMP2	up
CCDC106	-0.846336	6.93951	-8.18401	7.69225e-11	6.98186e-10	14.0212	CCDC106	stable
CFH	2.5428	7.0436	8.17917	7.82675e-11	7.09724e-10	14.0039	CFH	up
DHRS11	-1.12504	6.904	-8.17183	8.03511e-11	7.27931e-10	13.9776	DHRS11	down
IL1R1	2.10289	8.3985	8.16821	8.13998e-11	7.36737e-10	13.9646	IL1R1	up
PLEKHM2	-0.91657	7.7106	-8.16164	8.33376e-11	7.53566e-10	13.941	PLEKHM2	stable
RPL19	0.703899	12.4217	8.15784	8.44815e-11	7.63192e-10	13.9274	RPL19	stable
CCL4	2.85131	5.41436	8.15377	8.57206e-11	7.73164e-10	13.9128	CCL4	up
PNMA1	-1.29047	11.2058	-8.15369	8.57463e-11	7.73164e-10	13.9125	PNMA1	down
UQCC1	-0.77827	8.00793	-8.14783	8.7566e-11	7.88833e-10	13.8915	UQCC1	stable
UBA52	0.649664	11.7978	8.14646	8.79967e-11	7.9197e-10	13.8866	UBA52	stable
MBTPS1	0.853067	8.66163	8.14584	8.81905e-11	7.92972e-10	13.8844	MBTPS1	stable
HCP5	1.30305	5.38752	8.14052	8.98885e-11	8.07484e-10	13.8653	HCP5	up
ATRAID	1.1601	9.88065	8.13955	9.02025e-11	8.09548e-10	13.8618	ATRAID	up
NDUFB2	-0.608588	10.9744	-8.13514	9.16367e-11	8.21653e-10	13.846	NDUFB2	stable
TMEM71	1.68528	4.35874	8.12574	9.47765e-11	8.49014e-10	13.8123	TMEM71	up
BEGAIN	-1.58914	7.2283	-8.12061	9.65381e-11	8.63989e-10	13.7939	BEGAIN	down
CXCL16	1.9115	7.63233	8.11844	9.72896e-11	8.69905e-10	13.7861	CXCL16	up
MYOZ1	0.899538	4.58797	8.11484	9.85552e-11	8.80402e-10	13.7732	MYOZ1	stable
DNAJC6	-3.86677	9.66587	-8.11146	9.97553e-11	8.90296e-10	13.7611	DNAJC6	down
CTSC	2.09037	8.75707	8.1033	1.02718e-10	9.15882e-10	13.7318	CTSC	up
MMP1	2.71271	5.22839	8.1006	1.03718e-10	9.2395e-10	13.7221	MMP1	up
PIK3C2B	-1.56027	6.95322	-8.09343	1.06417e-10	9.47113e-10	13.6964	PIK3C2B	down
RTN3	-1.58603	11.4667	-8.08872	1.08232e-10	9.61767e-10	13.6795	RTN3	down
RPL7A	0.687855	12.0015	8.08864	1.08264e-10	9.61767e-10	13.6792	RPL7A	stable
TGFBI	3.48514	9.54245	8.07879	1.12156e-10	9.94785e-10	13.6439	TGFBI	up
CCNG1	0.988476	10.4263	8.07871	1.12188e-10	9.94785e-10	13.6436	CCNG1	stable
POLI	0.910412	7.79617	8.07684	1.12945e-10	1.00058e-09	13.6368	POLI	stable
PLEKHG6	1.45202	3.88932	8.07644	1.13106e-10	1.00109e-09	13.6354	PLEKHG6	up
ADGRB2	-2.38135	8.03826	-8.07115	1.15273e-10	1.01932e-09	13.6164	ADGRB2	down
UBAC2	0.654516	8.06889	8.07084	1.154e-10	1.01951e-09	13.6153	UBAC2	stable
SPINK6	3.81003	5.51179	8.06822	1.16493e-10	1.02762e-09	13.6059	SPINK6	up
TMEM59L	-2.60234	6.73448	-8.06812	1.16532e-10	1.02762e-09	13.6056	TMEM59L	down
PPME1	-0.868028	8.70455	-8.06497	1.17856e-10	1.03834e-09	13.5943	PPME1	stable
MICU3	-1.96751	8.85116	-8.06232	1.18984e-10	1.04732e-09	13.5847	MICU3	down
ZNF213	-0.993547	7.31067	-8.05724	1.21174e-10	1.06563e-09	13.5665	ZNF213	stable
COG1	-0.809365	7.98195	-8.05156	1.23668e-10	1.08656e-09	13.5461	COG1	stable
NRM	1.04628	6.83265	8.04998	1.24372e-10	1.09175e-09	13.5404	NRM	up
SMAD2	0.772849	9.18867	8.04877	1.24912e-10	1.09548e-09	13.5361	SMAD2	stable
LRRC42	1.19323	7.66515	8.04632	1.26017e-10	1.10417e-09	13.5273	LRRC42	up
C1QTNF6	1.21342	3.83119	8.04439	1.26894e-10	1.11084e-09	13.5203	C1QTNF6	up
HCN3	-1.12511	5.3047	-8.04281	1.27615e-10	1.11604e-09	13.5147	HCN3	down
PPP3CB	-1.68007	10.5519	-8.04258	1.2772e-10	1.11604e-09	13.5138	PPP3CB	down
LRRC17	2.31863	6.64243	8.04185	1.28056e-10	1.11796e-09	13.5112	LRRC17	up
DEAF1	-1.40059	8.81923	-8.03955	1.29118e-10	1.12621e-09	13.5029	DEAF1	down
BLNK	2.45474	7.10265	8.03626	1.30652e-10	1.13856e-09	13.4911	BLNK	up
DYNC1LI1	-0.757238	9.03883	-8.02789	1.34636e-10	1.17221e-09	13.4611	DYNC1LI1	stable
ALDH1L1	-2.28397	7.57945	-8.02618	1.35468e-10	1.17839e-09	13.4549	ALDH1L1	down
CARD6	1.72043	6.80373	8.02331	1.36872e-10	1.18953e-09	13.4446	CARD6	up
MYL6	0.66991	12.7398	8.02097	1.38023e-10	1.19845e-09	13.4362	MYL6	stable
GOLGA7B	-1.88322	6.74764	-8.01951	1.38749e-10	1.20366e-09	13.431	GOLGA7B	down
LAMTOR3	0.702145	9.7289	8.01703	1.39992e-10	1.21268e-09	13.4221	LAMTOR3	stable
NTNG2	-1.64512	6.14016	-8.01693	1.40041e-10	1.21268e-09	13.4217	NTNG2	down
NRBP2	-1.15189	8.60524	-8.01446	1.4129e-10	1.22239e-09	13.4128	NRBP2	down
ACSS1	-1.31115	7.0566	-8.01363	1.41711e-10	1.22493e-09	13.4098	ACSS1	down
UXT	0.940624	9.50361	8.01249	1.42293e-10	1.22886e-09	13.4057	UXT	stable
DKK1	2.69975	5.77849	8.01081	1.43157e-10	1.23521e-09	13.3997	DKK1	up
SPON2	2.23709	7.47463	8.00826	1.44474e-10	1.24545e-09	13.3905	SPON2	up
PIAS3	1.23847	7.61764	8.0063	1.45495e-10	1.25313e-09	13.3835	PIAS3	up
ABCG4	-2.09145	4.18439	-8.00489	1.46233e-10	1.25836e-09	13.3784	ABCG4	down
EZH1	-1.01674	8.22178	-8.00284	1.47312e-10	1.26652e-09	13.3711	EZH1	down
SWAP70	1.23988	8.94203	7.9931	1.52556e-10	1.31043e-09	13.3361	SWAP70	up
LIMK2	1.77574	8.24244	7.99238	1.52955e-10	1.31268e-09	13.3335	LIMK2	up
FZD1	1.57012	8.05208	7.99126	1.53568e-10	1.31677e-09	13.3295	FZD1	up
EIF2D	1.23348	7.77987	7.98908	1.54779e-10	1.32597e-09	13.3216	EIF2D	up
PLEKHG1	1.62558	7.15205	7.98398	1.5764e-10	1.34928e-09	13.3033	PLEKHG1	up
TRPM4	0.872026	5.22986	7.98329	1.58032e-10	1.35143e-09	13.3008	TRPM4	stable
FCHO1	-1.16894	5.0586	-7.973	1.63989e-10	1.40112e-09	13.2638	FCHO1	down
IKBKB	1.08567	8.54819	7.97215	1.64489e-10	1.40415e-09	13.2607	IKBKB	up
STEAP1	1.7097	6.86849	7.96807	1.66921e-10	1.42364e-09	13.2461	STEAP1	up
MCUB	1.67035	7.65627	7.96328	1.69818e-10	1.44707e-09	13.2288	MCUB	up
KRT10-AS1	1.16721	6.8488	7.9616	1.70846e-10	1.45454e-09	13.2228	KRT10-AS1	up
NAT14	-0.847547	8.30006	-7.95955	1.72112e-10	1.46402e-09	13.2154	NAT14	stable
MAL	-3.28632	7.54391	-7.95454	1.75237e-10	1.48876e-09	13.1974	MAL	down
ULK1	-0.91027	7.51342	-7.95439	1.75331e-10	1.48876e-09	13.1969	ULK1	stable
CKB	-1.63659	10.73	-7.95405	1.75545e-10	1.48926e-09	13.1957	CKB	down
CCDC61	0.815531	5.13331	7.95108	1.7743e-10	1.50393e-09	13.185	CCDC61	stable
TMBIM1	1.19089	8.94764	7.94549	1.81035e-10	1.53314e-09	13.1649	TMBIM1	up
OSTC	1.252	9.69248	7.94311	1.82592e-10	1.54496e-09	13.1563	OSTC	up
DPYSL5	-2.20462	6.06347	-7.94281	1.82789e-10	1.54527e-09	13.1552	DPYSL5	down
CNRIP1	-2.48473	9.43766	-7.93729	1.86454e-10	1.57486e-09	13.1354	CNRIP1	down
SMIM3	1.71516	8.48666	7.93675	1.86818e-10	1.57655e-09	13.1334	SMIM3	up
NT5C3B	-0.893783	9.26172	-7.93126	1.9054e-10	1.60655e-09	13.1137	NT5C3B	stable
CCN1	2.42296	10.2336	7.92708	1.93429e-10	1.62948e-09	13.0986	CCN1	up
RTN1	-3.66982	11.3325	-7.92093	1.97755e-10	1.66447e-09	13.0765	RTN1	down
GLYR1	-0.774114	9.32971	-7.9154	2.01732e-10	1.69645e-09	13.0566	GLYR1	stable
MYRF	-3.66026	5.39849	-7.90938	2.06147e-10	1.73207e-09	13.035	MYRF	down
NECAP2	1.30777	7.28939	7.90292	2.10995e-10	1.77125e-09	13.0117	NECAP2	up
SHISA2	2.37864	6.96935	7.90131	2.12219e-10	1.77998e-09	13.0059	SHISA2	up
TPRG1L	-0.735713	8.93474	-7.90077	2.12637e-10	1.78192e-09	13.004	TPRG1L	stable
ELFN2	-3.39057	6.24863	-7.89648	2.15945e-10	1.80807e-09	12.9885	ELFN2	down
ELMO1	-2.42428	8.25224	-7.8936	2.18189e-10	1.82426e-09	12.9782	ELMO1	down
SKP2	0.885778	8.18951	7.89351	2.18259e-10	1.82426e-09	12.9779	SKP2	stable
CAPZA1	0.707078	10.5832	7.88489	2.25137e-10	1.88012e-09	12.9468	CAPZA1	stable
NKRF	-0.893365	8.18926	-7.88395	2.25908e-10	1.88492e-09	12.9434	NKRF	stable
CISD1	-1.04453	10.1859	-7.88335	2.26391e-10	1.88731e-09	12.9413	CISD1	down
LOXL1	2.93912	6.79147	7.88132	2.28056e-10	1.89955e-09	12.934	LOXL1	up
RHBDF1	1.16049	6.59857	7.87935	2.29675e-10	1.91137e-09	12.9269	RHBDF1	up
PDK2	-1.08626	7.73352	-7.87451	2.33716e-10	1.94332e-09	12.9094	PDK2	down
ME3	-1.62424	7.36952	-7.8713	2.36427e-10	1.96416e-09	12.8979	ME3	down
FA2H	-3.10598	6.40746	-7.86686	2.40238e-10	1.9941e-09	12.8819	FA2H	down
AFF1	1.41234	10.0544	7.86647	2.40575e-10	1.99517e-09	12.8805	AFF1	up
CDK5R1	-2.85883	9.13133	-7.86337	2.43279e-10	2.01586e-09	12.8693	CDK5R1	down
DHRS1	1.16515	8.0998	7.86236	2.44169e-10	2.02149e-09	12.8657	DHRS1	up
GPC3	1.79024	6.12234	7.86078	2.45558e-10	2.03124e-09	12.86	GPC3	up
KCNS1	-1.37562	5.44422	-7.85613	2.49707e-10	2.06379e-09	12.8433	KCNS1	down
STX1B	-3.0419	4.3653	-7.84479	2.60115e-10	2.14796e-09	12.8024	STX1B	down
UNG	0.836326	9.25092	7.84114	2.63557e-10	2.17451e-09	12.7893	UNG	stable
MGP	3.2577	9.65675	7.84046	2.64201e-10	2.17796e-09	12.7868	MGP	up
ETNPPL	-4.05282	8.7857	-7.83986	2.64779e-10	2.1803e-09	12.7847	ETNPPL	down
ARMCX6	0.932	9.24504	7.83969	2.64938e-10	2.1803e-09	12.7841	ARMCX6	stable
AKAP11	-1.15959	10.4653	-7.83612	2.6837e-10	2.20664e-09	12.7712	AKAP11	down
CLSTN3	-1.61245	6.90734	-7.83498	2.69476e-10	2.21385e-09	12.7671	CLSTN3	down
LRFN5	-3.021	6.85909	-7.82683	2.775e-10	2.27783e-09	12.7377	LRFN5	down
DMXL2	-1.25741	9.15767	-7.82651	2.77817e-10	2.27848e-09	12.7366	DMXL2	down
AP3M1	0.713886	7.89793	7.82326	2.81095e-10	2.30339e-09	12.7249	AP3M1	stable
MAP2K1	-1.22569	9.35691	-7.82022	2.84192e-10	2.32679e-09	12.7139	MAP2K1	down
MATN2	1.78772	9.06066	7.81829	2.86169e-10	2.34098e-09	12.707	MATN2	up
ASIC1	-1.3242	6.78005	-7.8171	2.874e-10	2.34905e-09	12.7027	ASIC1	down
RPL27A	0.556246	13.1737	7.8154	2.89169e-10	2.36151e-09	12.6966	RPL27A	stable
RAP1GDS1	-1.58359	9.78477	-7.81366	2.90993e-10	2.37347e-09	12.6903	RAP1GDS1	down
ZNF140	0.932582	8.32491	7.81353	2.91128e-10	2.37347e-09	12.6898	ZNF140	stable
SEC11A	0.933385	10.4047	7.81266	2.92042e-10	2.3789e-09	12.6867	SEC11A	stable
TARS3	-1.09047	8.42727	-7.8098	2.95062e-10	2.40147e-09	12.6764	TARS3	down
METAP1	1.00075	8.80666	7.80664	2.98449e-10	2.42698e-09	12.665	METAP1	up
YPEL4	-2.48649	6.89629	-7.80446	3.00797e-10	2.44401e-09	12.6571	YPEL4	down
MADD	-1.39395	8.32514	-7.80333	3.02031e-10	2.45196e-09	12.6531	MADD	down
IDO1	2.49529	4.44729	7.79602	3.10091e-10	2.51527e-09	12.6267	IDO1	up
MTURN	-2.04453	10.2144	-7.79139	3.15314e-10	2.55381e-09	12.61	MTURN	down
GABARAPL1	-1.47505	9.04527	-7.79133	3.15373e-10	2.55381e-09	12.6098	GABARAPL1	down
FDXACB1	1.40392	2.96899	7.78623	3.2123e-10	2.59904e-09	12.5914	FDXACB1	up
ANKRD34C	-2.95172	5.06394	-7.77595	3.33365e-10	2.69496e-09	12.5544	ANKRD34C	down
WDR36	0.665962	7.78615	7.77263	3.37372e-10	2.72506e-09	12.5424	WDR36	stable
STOX2	-1.3634	8.66992	-7.76793	3.43147e-10	2.76938e-09	12.5255	STOX2	down
SFXN2	0.86388	6.57824	7.76767	3.43459e-10	2.76957e-09	12.5246	SFXN2	stable
C1GALT1C1L	1.11883	4.92512	7.76683	3.44509e-10	2.77571e-09	12.5215	C1GALT1C1L	up
SNX32	-2.71816	4.09693	-7.76327	3.48962e-10	2.80923e-09	12.5087	SNX32	down
CHIT1	4.19834	4.13179	7.76238	3.50085e-10	2.81591e-09	12.5055	CHIT1	up
DRAM1	1.78289	7.26291	7.75906	3.54297e-10	2.84741e-09	12.4935	DRAM1	up
GFRA2	-1.16642	5.55316	-7.75797	3.55688e-10	2.8562e-09	12.4896	GFRA2	down
PRKACB	-1.7371	11.2884	-7.75347	3.61514e-10	2.90056e-09	12.4733	PRKACB	down
ISLR	2.34207	5.45227	7.74496	3.72786e-10	2.98851e-09	12.4426	ISLR	up
MLF2	-0.850148	9.80657	-7.73662	3.84164e-10	3.07716e-09	12.4126	MLF2	stable
GNE	-0.820222	8.07171	-7.73498	3.86453e-10	3.09291e-09	12.4067	GNE	stable
TMEM258	0.789033	10.7595	7.73396	3.87872e-10	3.10168e-09	12.403	TMEM258	stable
CTDSP1	1.0736	7.36304	7.7318	3.90916e-10	3.12343e-09	12.3952	CTDSP1	up
NDUFS7	-0.664963	8.5136	-7.72904	3.94823e-10	3.15203e-09	12.3852	NDUFS7	stable
ZNF165	1.25277	4.92428	7.71736	4.11816e-10	3.28496e-09	12.3431	ZNF165	up
KRTCAP2	0.790703	10.2466	7.7156	4.14445e-10	3.30319e-09	12.3368	KRTCAP2	stable
CAMKV	-3.50253	5.74946	-7.71397	4.16888e-10	3.31991e-09	12.3309	CAMKV	down
CA11	-2.18715	9.4327	-7.71314	4.18134e-10	3.32707e-09	12.3279	CA11	down
CD164	1.0898	10.3276	7.71207	4.19758e-10	3.33723e-09	12.324	CD164	up
NOTCH2	1.00691	9.87089	7.70841	4.25341e-10	3.37883e-09	12.3108	NOTCH2	up
FMOD	1.98109	6.12131	7.70591	4.29195e-10	3.40662e-09	12.3018	FMOD	up
KRT33B	3.11594	3.77177	7.70503	4.30562e-10	3.41466e-09	12.2986	KRT33B	up
ADAM28	1.66987	6.95725	7.69019	4.54262e-10	3.59964e-09	12.2451	ADAM28	up
SLC16A7	-1.54167	6.69875	-7.68969	4.55072e-10	3.6018e-09	12.2433	SLC16A7	down
HPCAL4	-4.11038	7.21255	-7.68956	4.55284e-10	3.6018e-09	12.2428	HPCAL4	down
FBXW11	-0.780701	9.51851	-7.68777	4.58244e-10	3.61996e-09	12.2364	FBXW11	stable
TCIRG1	2.19461	6.37278	7.68772	4.58332e-10	3.61996e-09	12.2362	TCIRG1	up
RSL1D1	1.0273	9.50603	7.68556	4.61908e-10	3.6452e-09	12.2284	RSL1D1	up
SNHG29	1.23891	8.72743	7.68306	4.6611e-10	3.67383e-09	12.2194	SNHG29	up
TLR3	1.52057	5.64177	7.68294	4.663e-10	3.67383e-09	12.2189	TLR3	up
IQSEC1	-1.44325	8.98802	-7.67579	4.78506e-10	3.76691e-09	12.1931	IQSEC1	down
CDH10	-3.19485	7.24767	-7.67504	4.79806e-10	3.77308e-09	12.1904	CDH10	down
NACAD	-1.8529	7.4772	-7.67488	4.80075e-10	3.77308e-09	12.1899	NACAD	down
KCNN1	-1.77867	6.17564	-7.67411	4.81404e-10	3.78043e-09	12.1871	KCNN1	down
OTUD1	1.10342	9.3448	7.67159	4.85813e-10	3.81194e-09	12.178	OTUD1	up
PAQR4	-1.52773	7.32676	-7.66885	4.90649e-10	3.84675e-09	12.1681	PAQR4	down
GUSB	1.30941	8.93742	7.6671	4.93751e-10	3.86791e-09	12.1618	GUSB	up
CDA	2.07085	3.70139	7.66603	4.95668e-10	3.87977e-09	12.1579	CDA	up
PDE2A	-2.50356	5.59375	-7.66493	4.97643e-10	3.89206e-09	12.1539	PDE2A	down
RCN1	1.10197	9.60809	7.66369	4.99881e-10	3.90639e-09	12.1495	RCN1	up
MANBA	0.689578	7.62792	7.66173	5.03428e-10	3.93091e-09	12.1424	MANBA	stable
HMOX2	-0.678968	8.5313	-7.65938	5.07711e-10	3.96114e-09	12.1339	HMOX2	stable
TIFA	2.07538	7.67673	7.65781	5.10608e-10	3.97877e-09	12.1282	TIFA	up
FHL3	1.26636	3.87223	7.6577	5.108e-10	3.97877e-09	12.1279	FHL3	up
ADGRA1	-2.46422	5.02548	-7.65741	5.11341e-10	3.97977e-09	12.1268	ADGRA1	down
MRFAP1	-0.619025	12.8348	-7.65468	5.16404e-10	4.01592e-09	12.117	MRFAP1	stable
CD2AP	1.62283	8.61948	7.65328	5.19033e-10	4.0331e-09	12.1119	CD2AP	up
PSMA3	0.483365	9.8529	7.65304	5.19472e-10	4.03325e-09	12.111	PSMA3	stable
CD48	2.22892	5.10188	7.64771	5.29576e-10	4.10838e-09	12.0918	CD48	up
BTBD3	-1.46437	10.078	-7.64645	5.31985e-10	4.12374e-09	12.0873	BTBD3	down
TMPRSS11E	2.53246	4.48697	7.64473	5.35303e-10	4.14611e-09	12.081	TMPRSS11E	up
YPEL3	-0.996358	9.90142	-7.64449	5.35776e-10	4.14644e-09	12.0802	YPEL3	stable
IER2	1.6119	9.77691	7.64379	5.37123e-10	4.15352e-09	12.0776	IER2	up
FASN	-1.50677	7.79899	-7.64322	5.38234e-10	4.15876e-09	12.0756	FASN	down
FOXE1	1.75474	5.07808	7.64027	5.43997e-10	4.19992e-09	12.0649	FOXE1	up
ITGA3	1.25126	6.84067	7.6378	5.48888e-10	4.23428e-09	12.056	ITGA3	up
CYB561A3	1.39528	7.42084	7.63666	5.51145e-10	4.24828e-09	12.0519	CYB561A3	up
TMEM54	1.32693	6.5552	7.63052	5.63515e-10	4.34015e-09	12.0297	TMEM54	up
KIN	0.832369	7.79803	7.62955	5.65488e-10	4.35186e-09	12.0262	KIN	stable
SLC17A6	-4.11933	5.90907	-7.62898	5.66656e-10	4.35735e-09	12.0242	SLC17A6	down
CMTM8	1.91155	7.25445	7.62359	5.77789e-10	4.43942e-09	12.0047	CMTM8	up
DUSP8	-2.03638	7.425	-7.62131	5.8257e-10	4.47257e-09	11.9965	DUSP8	down
RRM2	2.2301	5.91369	7.61875	5.87991e-10	4.51059e-09	11.9872	RRM2	up
PIGC	0.632392	8.14746	7.61787	5.89856e-10	4.51769e-09	11.9841	PIGC	stable
TPRN	-1.07156	6.75292	-7.61787	5.89857e-10	4.51769e-09	11.9841	TPRN	down
PDRG1	-0.660615	7.56447	-7.61704	5.91646e-10	4.52779e-09	11.981	PDRG1	stable
ITGA6	1.82307	9.1083	7.61513	5.95739e-10	4.55405e-09	11.9742	ITGA6	up
POLE2	1.6968	4.56053	7.61482	5.96403e-10	4.55405e-09	11.973	POLE2	up
HSD11B1L	-1.25488	5.9114	-7.61477	5.96499e-10	4.55405e-09	11.9729	HSD11B1L	down
ALDH16A1	0.930864	6.56829	7.61413	5.97884e-10	4.561e-09	11.9706	ALDH16A1	stable
GREB1	-1.04379	5.96654	-7.61365	5.98918e-10	4.56527e-09	11.9688	GREB1	down
NDEL1	-0.831468	9.27637	-7.61252	6.01374e-10	4.58035e-09	11.9648	NDEL1	stable
ARF3	-1.02013	10.376	-7.61223	6.02018e-10	4.58163e-09	11.9637	ARF3	down
KRCC1	0.885205	9.40928	7.61199	6.02523e-10	4.58185e-09	11.9628	KRCC1	stable
CYFIP1	0.845333	10.0933	7.61141	6.03793e-10	4.58788e-09	11.9607	CYFIP1	stable
RPRM	-2.90732	6.3646	-7.61078	6.05177e-10	4.59475e-09	11.9585	RPRM	down
QDPR	-1.7245	9.79487	-7.60687	6.13786e-10	4.65644e-09	11.9443	QDPR	down
CALM2	-1.23863	13.2994	-7.60427	6.19577e-10	4.69667e-09	11.935	CALM2	down
ZNF394	0.620906	7.38152	7.60364	6.20985e-10	4.70363e-09	11.9327	ZNF394	stable
AMPH	-3.59131	7.57659	-7.60297	6.22505e-10	4.71143e-09	11.9302	AMPH	down
CDK2	1.807	7.08452	7.60222	6.24191e-10	4.72048e-09	11.9275	CDK2	up
RASGEF1C	-1.64691	4.98855	-7.59368	6.43754e-10	4.86459e-09	11.8967	RASGEF1C	down
PRKAR1B	-1.71123	6.82872	-7.59295	6.45449e-10	4.87357e-09	11.8941	PRKAR1B	down
ARL4A	1.05923	8.44045	7.59162	6.48581e-10	4.89338e-09	11.8892	ARL4A	up
ROBO1	1.86197	10.0992	7.58261	6.70052e-10	5.0514e-09	11.8567	ROBO1	up
TRNP1	-1.3333	8.45861	-7.58125	6.73342e-10	5.07223e-09	11.8518	TRNP1	down
PCDHB16	1.90532	6.62207	7.57958	6.77423e-10	5.09897e-09	11.8458	PCDHB16	up
HEBP1	0.647268	9.44638	7.57892	6.7904e-10	5.10714e-09	11.8434	HEBP1	stable
TSPAN14	0.996356	8.52882	7.57251	6.94952e-10	5.22274e-09	11.8203	TSPAN14	stable
PARP12	1.59658	6.8173	7.56964	7.02218e-10	5.27322e-09	11.8099	PARP12	up
RIC8B	-0.635273	6.85471	-7.5689	7.04097e-10	5.2832e-09	11.8072	RIC8B	stable
RAB11FIP3	-1.03179	7.8208	-7.56461	7.15103e-10	5.3616e-09	11.7917	RAB11FIP3	down
DDX60	1.49376	7.52007	7.56424	7.16055e-10	5.36455e-09	11.7904	DDX60	up
RFWD3	0.960605	6.17341	7.56223	7.2129e-10	5.39956e-09	11.7831	RFWD3	stable
KRT18	3.82827	7.0668	7.56086	7.24873e-10	5.42216e-09	11.7782	KRT18	up
CEP135	0.924681	7.29535	7.5587	7.30557e-10	5.46043e-09	11.7703	CEP135	stable
HSPA12A	-2.72449	8.60148	-7.55687	7.35395e-10	5.49232e-09	11.7638	HSPA12A	down
KCNAB2	-2.20654	7.40327	-7.55625	7.37062e-10	5.5005e-09	11.7615	KCNAB2	down
TMPRSS13	1.1715	4.45943	7.5523	7.47668e-10	5.57532e-09	11.7472	TMPRSS13	up
DENND4B	-1.09105	8.38958	-7.55154	7.49704e-10	5.58617e-09	11.7445	DENND4B	down
POP5	0.751631	8.9081	7.54963	7.54908e-10	5.62059e-09	11.7376	POP5	stable
ZBTB42	1.52687	5.08494	7.54388	7.70781e-10	5.73432e-09	11.7168	ZBTB42	up
EZH2	1.79419	5.85322	7.54169	7.76914e-10	5.77549e-09	11.7089	EZH2	up
OPALIN	-4.29946	4.2763	-7.54028	7.80877e-10	5.80046e-09	11.7038	OPALIN	down
TNC	2.84216	8.60108	7.53619	7.9251e-10	5.88232e-09	11.689	TNC	up
FAM131A	-1.58486	8.96826	-7.5347	7.96802e-10	5.90961e-09	11.6836	FAM131A	down
SLC25A43	1.77052	6.98329	7.53408	7.98596e-10	5.91836e-09	11.6814	SLC25A43	up
NDST3	-1.99151	4.34995	-7.5324	8.03475e-10	5.94665e-09	11.6753	NDST3	down
SP110	1.28355	7.05907	7.53233	8.03652e-10	5.94665e-09	11.6751	SP110	up
NDUFA8	-0.70928	9.30407	-7.53199	8.04662e-10	5.94954e-09	11.6738	NDUFA8	stable
CLSTN1	-1.05295	11.0569	-7.53147	8.06169e-10	5.95611e-09	11.672	CLSTN1	down
LMAN2	0.920236	8.17034	7.52811	8.16027e-10	6.02431e-09	11.6598	LMAN2	stable
SGK1	1.79916	11.163	7.5274	8.18133e-10	6.03523e-09	11.6573	SGK1	up
GPRIN1	-2.75406	4.02521	-7.52653	8.20692e-10	6.04946e-09	11.6541	GPRIN1	down
LDOC1	-1.09284	8.6077	-7.52202	8.34208e-10	6.14438e-09	11.6378	LDOC1	down
PTPRN	-1.89992	5.40274	-7.52004	8.40215e-10	6.18388e-09	11.6307	PTPRN	down
HYAL2	1.22315	8.33105	7.51969	8.41269e-10	6.1869e-09	11.6294	HYAL2	up
ROR2	2.53854	6.44286	7.51743	8.4817e-10	6.23288e-09	11.6212	ROR2	up
SNRPD1	0.686903	9.86733	7.51529	8.54777e-10	6.27664e-09	11.6135	SNRPD1	stable
HSD17B3	2.1847	3.20221	7.51263	8.6303e-10	6.3324e-09	11.6039	HSD17B3	up
EVL	-1.16527	9.17207	-7.51123	8.67418e-10	6.35974e-09	11.5988	EVL	down
IRX3	2.53137	7.40437	7.50832	8.76586e-10	6.41636e-09	11.5883	IRX3	up
SERPINH1	2.44391	7.64459	7.50829	8.76696e-10	6.41636e-09	11.5882	SERPINH1	up
PGGHG	1.95696	6.48279	7.50815	8.77143e-10	6.41636e-09	11.5877	PGGHG	up
ANO6	1.59777	8.92974	7.50739	8.79554e-10	6.42911e-09	11.585	ANO6	up
SHISA4	-1.51671	7.63086	-7.50716	8.80297e-10	6.42964e-09	11.5841	SHISA4	down
WASF3	-2.16389	9.2197	-7.50028	9.02473e-10	6.58662e-09	11.5593	WASF3	down
GUCY1B1	-2.48347	9.07853	-7.49973	9.04267e-10	6.5947e-09	11.5573	GUCY1B1	down
NIBAN2	1.47466	8.19514	7.49779	9.10664e-10	6.63632e-09	11.5502	NIBAN2	up
CADPS2	-2.242	8.11724	-7.49474	9.20767e-10	6.70486e-09	11.5392	CADPS2	down
LTBP3	1.14191	9.21415	7.48963	9.37938e-10	6.82472e-09	11.5208	LTBP3	up
TIGD2	1.24684	7.54158	7.48761	9.44818e-10	6.86959e-09	11.5135	TIGD2	up
CNDP1	-4.75568	5.13684	-7.48553	9.5195e-10	6.91621e-09	11.506	CNDP1	down
PHLDB3	0.929912	6.00256	7.48511	9.53422e-10	6.92167e-09	11.5044	PHLDB3	stable
SANBR	-0.909546	7.53062	-7.48469	9.54872e-10	6.92697e-09	11.5029	SANBR	stable
CLP1	0.637182	7.53316	7.4828	9.61406e-10	6.96911e-09	11.4961	CLP1	stable
FNDC3A	1.02619	9.62286	7.48171	9.65222e-10	6.9915e-09	11.4921	FNDC3A	up
ENOPH1	-0.830658	10.2	-7.48071	9.68722e-10	7.01156e-09	11.4885	ENOPH1	stable
ARV1	-0.620222	8.52598	-7.47972	9.72202e-10	7.03146e-09	11.4849	ARV1	stable
NDUFS1	-0.898161	9.24047	-7.4792	9.74039e-10	7.03944e-09	11.4831	NDUFS1	stable
WDR43	0.874813	8.08577	7.47214	9.99228e-10	7.21607e-09	11.4576	WDR43	stable
PSD2	-3.13217	8.32221	-7.47074	1.00431e-09	7.2473e-09	11.4525	PSD2	down
HSPH1	-1.3444	9.4919	-7.46997	1.00711e-09	7.26206e-09	11.4497	HSPH1	down
RPN1	1.09686	9.40301	7.46425	1.02819e-09	7.40853e-09	11.429	RPN1	up
ZFAND2A	-1.07963	8.35192	-7.46279	1.03363e-09	7.44214e-09	11.4238	ZFAND2A	down
SNX7	1.29849	8.89797	7.46167	1.03785e-09	7.46694e-09	11.4197	SNX7	up
ELK1	-0.840247	7.8679	-7.45908	1.04763e-09	7.53166e-09	11.4103	ELK1	stable
TGDS	1.01711	7.40803	7.45684	1.05615e-09	7.58725e-09	11.4022	TGDS	up
IGF2BP2	1.97281	7.50006	7.4565	1.05744e-09	7.5908e-09	11.401	IGF2BP2	up
KLHL1	-2.43447	5.31784	-7.45524	1.06228e-09	7.61991e-09	11.3964	KLHL1	down
CSTPP1	-0.854446	9.18758	-7.4511	1.07832e-09	7.72919e-09	11.3815	CSTPP1	stable
SETD3	-0.61314	8.53315	-7.44732	1.09319e-09	7.82991e-09	11.3678	SETD3	stable
HIF3A	-1.62254	6.04006	-7.44471	1.10359e-09	7.89849e-09	11.3584	HIF3A	down
PTGES2	-0.892107	7.39429	-7.43877	1.12756e-09	8.06404e-09	11.3369	PTGES2	stable
CAP1	0.700245	11.0776	7.43841	1.12902e-09	8.06852e-09	11.3356	CAP1	stable
GRM7	-2.96416	6.22666	-7.43766	1.1321e-09	8.08452e-09	11.3329	GRM7	down
TLCD3A	1.42337	6.90731	7.43462	1.14465e-09	8.16804e-09	11.3219	TLCD3A	up
SERINC5	1.17338	10.2372	7.43424	1.14622e-09	8.17318e-09	11.3205	SERINC5	up
TRIM21	0.881852	5.66089	7.43393	1.14751e-09	8.17635e-09	11.3194	TRIM21	stable
WBP2	-1.50524	8.43797	-7.43181	1.15635e-09	8.23323e-09	11.3117	WBP2	down
CD58	1.63928	8.51425	7.43043	1.16215e-09	8.26835e-09	11.3067	CD58	up
SMIM12	-0.768226	8.27098	-7.42995	1.16418e-09	8.2767e-09	11.305	SMIM12	stable
CACNG3	-3.85324	5.32695	-7.42809	1.17205e-09	8.32637e-09	11.2983	CACNG3	down
STK3	1.51466	8.2323	7.42789	1.1729e-09	8.32637e-09	11.2975	STK3	up
PLBD1	3.3287	6.84916	7.42599	1.18098e-09	8.37753e-09	11.2907	PLBD1	up
VPS9D1	-0.763798	6.90565	-7.42565	1.18245e-09	8.38179e-09	11.2894	VPS9D1	stable
COX4I1	-0.41814	11.7899	-7.42451	1.18735e-09	8.41029e-09	11.2853	COX4I1	stable
KLHL35	-1.69584	4.61866	-7.41447	1.23128e-09	8.71507e-09	11.249	KLHL35	down
MRAP2	-1.50449	7.58812	-7.4068	1.26599e-09	8.95414e-09	11.2213	MRAP2	down
CHST2	-1.1558	8.76892	-7.4053	1.2729e-09	8.99639e-09	11.2159	CHST2	down
CTSK	2.7778	7.89181	7.40366	1.28046e-09	9.03992e-09	11.2099	CTSK	up
ARHGAP45	1.59738	5.65048	7.40343	1.28153e-09	9.03992e-09	11.2091	ARHGAP45	up
TMEM237	1.18407	8.14856	7.40336	1.28188e-09	9.03992e-09	11.2088	TMEM237	up
PALM	-1.36081	8.14073	-7.39919	1.30138e-09	9.17071e-09	11.1938	PALM	down
TLR5	1.32241	5.96928	7.39526	1.32004e-09	9.29539e-09	11.1795	TLR5	up
LDAF1	1.77823	5.29326	7.39058	1.34261e-09	9.44138e-09	11.1626	LDAF1	up
VPS13C	1.20489	9.12384	7.39055	1.34274e-09	9.44138e-09	11.1625	VPS13C	up
ZFP36L1	1.14838	10.7946	7.38828	1.35384e-09	9.51252e-09	11.1543	ZFP36L1	up
MTX2	-0.689794	9.17156	-7.3854	1.36803e-09	9.60522e-09	11.1439	MTX2	stable
ULK3	-0.956137	7.13842	-7.3808	1.39105e-09	9.75967e-09	11.1272	ULK3	stable
LAMA5	1.58786	8.79718	7.37984	1.39589e-09	9.78649e-09	11.1238	LAMA5	up
XPR1	1.3721	8.54878	7.37794	1.40551e-09	9.84677e-09	11.1169	XPR1	up
TMEM178A	-3.14825	9.19395	-7.37746	1.40799e-09	9.85693e-09	11.1152	TMEM178A	down
CDK20	-1.08054	6.33836	-7.37505	1.42033e-09	9.93609e-09	11.1064	CDK20	down
LRTM2	-1.64866	5.05562	-7.37368	1.4274e-09	9.97832e-09	11.1015	LRTM2	down
ACADL	1.34944	5.93412	7.37141	1.43914e-09	1.00531e-08	11.0933	ACADL	up
CRISPLD1	2.00018	8.79554	7.36898	1.4519e-09	1.01348e-08	11.0845	CRISPLD1	up
C4orf19	-1.32875	5.18691	-7.35816	1.50994e-09	1.05324e-08	11.0454	C4orf19	down
DNAJC15	1.0148	8.85136	7.35518	1.52638e-09	1.06393e-08	11.0346	DNAJC15	up
ZNF703	1.03621	7.74399	7.35462	1.52944e-09	1.06529e-08	11.0326	ZNF703	up
SPHK1	1.52886	4.52401	7.35366	1.53478e-09	1.06823e-08	11.0291	SPHK1	up
GCC1	0.631581	7.46173	7.35319	1.53742e-09	1.0693e-08	11.0274	GCC1	stable
KPTN	-0.632342	6.88803	-7.34814	1.56581e-09	1.08825e-08	11.0091	KPTN	stable
SGIP1	-2.715	6.80392	-7.34517	1.58272e-09	1.09921e-08	10.9984	SGIP1	down
ACTN1	1.26215	10.4761	7.34461	1.58594e-09	1.10066e-08	10.9964	ACTN1	up
GPX1	1.05502	10.8539	7.33953	1.61545e-09	1.12032e-08	10.978	GPX1	up
RBM47	3.06716	7.83079	7.33926	1.617e-09	1.12059e-08	10.977	RBM47	up
AQP11	-1.48754	5.23607	-7.32966	1.67429e-09	1.15945e-08	10.9422	AQP11	down
DYNLT1	1.2454	10.4942	7.32583	1.69766e-09	1.1748e-08	10.9284	DYNLT1	up
REEP1	-1.73115	9.28076	-7.32404	1.70872e-09	1.1816e-08	10.9219	REEP1	down
MYPOP	-1.44592	7.00216	-7.3204	1.73142e-09	1.19643e-08	10.9088	MYPOP	down
BIRC2	0.621839	10.1932	7.31971	1.73574e-09	1.19856e-08	10.9063	BIRC2	stable
CCKBR	-2.19324	5.11265	-7.31723	1.75146e-09	1.20854e-08	10.8973	CCKBR	down
LMCD1	1.7271	7.24441	7.31463	1.76802e-09	1.2191e-08	10.8879	LMCD1	up
RAB9B	-1.57268	6.86543	-7.31167	1.78711e-09	1.23138e-08	10.8772	RAB9B	down
KIF21A	-1.53542	10.0907	-7.3097	1.7999e-09	1.23848e-08	10.87	KIF21A	down
SUCO	1.13525	9.61565	7.30969	1.79999e-09	1.23848e-08	10.87	SUCO	up
EIF3E	0.795789	11.3265	7.30868	1.80657e-09	1.24212e-08	10.8664	EIF3E	stable
CXCL10	1.84079	4.20752	7.30606	1.82382e-09	1.25308e-08	10.8569	CXCL10	up
ADK	0.905806	8.5662	7.30539	1.82826e-09	1.25523e-08	10.8544	ADK	stable
KRTCAP3	1.82134	5.73274	7.30408	1.83693e-09	1.26028e-08	10.8497	KRTCAP3	up
RNF175	-2.23538	7.43072	-7.30292	1.84471e-09	1.26472e-08	10.8455	RNF175	down
MSRA	-1.00267	8.17349	-7.29897	1.87131e-09	1.28199e-08	10.8312	MSRA	down
PARP6	-0.950837	8.54789	-7.29878	1.87257e-09	1.28199e-08	10.8305	PARP6	stable
NSRP1	0.804761	8.63149	7.29663	1.88726e-09	1.29113e-08	10.8227	NSRP1	stable
FSTL3	1.28484	5.22307	7.29459	1.90123e-09	1.29976e-08	10.8154	FSTL3	up
RPS14	0.481804	12.8022	7.29334	1.90992e-09	1.30477e-08	10.8108	RPS14	stable
UCK1	-0.647135	7.8723	-7.29195	1.91953e-09	1.31041e-08	10.8058	UCK1	stable
DYNLL1	-0.713417	11.6003	-7.29008	1.93264e-09	1.31842e-08	10.799	DYNLL1	stable
ZG16B	1.87331	4.05374	7.28378	1.9773e-09	1.34793e-08	10.7762	ZG16B	up
TMEM131	0.80568	9.64674	7.28341	1.97992e-09	1.34876e-08	10.7749	TMEM131	stable
CREB3L2	1.87383	8.32783	7.28083	1.99852e-09	1.36047e-08	10.7656	CREB3L2	up
DLG5	1.10114	9.73688	7.27974	2.00645e-09	1.3649e-08	10.7616	DLG5	up
WSB2	-1.13613	11.0063	-7.27687	2.02741e-09	1.37818e-08	10.7513	WSB2	down
TMEM184B	-0.733459	8.54733	-7.27474	2.04318e-09	1.38792e-08	10.7435	TMEM184B	stable
S100A8	2.69809	9.42832	7.27163	2.06634e-09	1.40266e-08	10.7323	S100A8	up
SRPX	2.5293	9.63857	7.26859	2.0892e-09	1.4168e-08	10.7213	SRPX	up
ATP6V0E1	1.28907	10.3246	7.26847	2.09012e-09	1.4168e-08	10.7209	ATP6V0E1	up
ADGRB1	-0.807412	5.09807	-7.26769	2.09605e-09	1.41982e-08	10.718	ADGRB1	stable
KDELR3	2.64059	6.18348	7.26018	2.15397e-09	1.45803e-08	10.6908	KDELR3	up
HHAT	1.14599	6.46968	7.25969	2.15776e-09	1.45957e-08	10.6891	HHAT	up
PDE4A	-1.6359	7.54173	-7.25893	2.1637e-09	1.46255e-08	10.6863	PDE4A	down
TBC1D4	1.06145	8.7892	7.25651	2.1828e-09	1.47443e-08	10.6776	TBC1D4	up
CYP27A1	1.64933	8.13101	7.25437	2.19984e-09	1.48489e-08	10.6698	CYP27A1	up
FCGRT	1.73992	8.40006	7.25357	2.20619e-09	1.48813e-08	10.6669	FCGRT	up
CDC42SE1	1.0894	8.67779	7.24523	2.27396e-09	1.53277e-08	10.6368	CDC42SE1	up
PVALB	-4.03799	5.97429	-7.24447	2.28023e-09	1.53592e-08	10.634	PVALB	down
EMILIN1	1.31544	6.02724	7.24024	2.31548e-09	1.55857e-08	10.6187	EMILIN1	up
FHOD3	-2.0536	6.68439	-7.23967	2.32032e-09	1.56074e-08	10.6166	FHOD3	down
CRMP1	-2.38307	8.07971	-7.23302	2.37697e-09	1.59772e-08	10.5925	CRMP1	down
CHCHD10	-1.49286	9.18734	-7.2319	2.38666e-09	1.60311e-08	10.5885	CHCHD10	down
ARHGEF11	-0.732943	6.92186	-7.22682	2.43104e-09	1.63179e-08	10.5701	ARHGEF11	stable
RRAGD	-1.20169	9.03176	-7.22644	2.43434e-09	1.63286e-08	10.5688	RRAGD	down
NAGA	1.40605	7.16095	7.21922	2.49894e-09	1.67502e-08	10.5426	NAGA	up
ZNF335	-0.747168	6.24991	-7.21805	2.50961e-09	1.681e-08	10.5384	ZNF335	stable
ATP6V0D1	-0.843576	10.1744	-7.21716	2.51775e-09	1.68528e-08	10.5351	ATP6V0D1	stable
PCOLCE	2.59427	7.55084	7.21468	2.54047e-09	1.6993e-08	10.5262	PCOLCE	up
RYR3	-2.59673	6.66006	-7.21306	2.5554e-09	1.70794e-08	10.5203	RYR3	down
ACOT8	-0.887342	7.44869	-7.2129	2.55693e-09	1.70794e-08	10.5197	ACOT8	stable
ACACA	-0.742341	8.81666	-7.20505	2.63076e-09	1.75603e-08	10.4913	ACACA	stable
FTSJ3	0.863008	7.60399	7.20246	2.65558e-09	1.77137e-08	10.482	FTSJ3	stable
R3HDM2	-0.806833	9.09741	-7.20125	2.66727e-09	1.77693e-08	10.4776	R3HDM2	stable
RMDN3	-0.800301	8.39895	-7.20122	2.66761e-09	1.77693e-08	10.4775	RMDN3	stable
ARSI	1.70488	3.76027	7.2008	2.67166e-09	1.77839e-08	10.476	ARSI	up
TCF7L1	1.51681	6.66684	7.20006	2.67887e-09	1.78196e-08	10.4733	TCF7L1	up
HCAR3	1.99424	3.61467	7.19983	2.68107e-09	1.78219e-08	10.4724	HCAR3	up
CSMD3	-1.84148	6.25758	-7.19568	2.72175e-09	1.80798e-08	10.4574	CSMD3	down
HTN1	3.128	4.63631	7.19372	2.74121e-09	1.81965e-08	10.4503	HTN1	up
MIPEP	1.72599	6.81869	7.19109	2.76745e-09	1.8358e-08	10.4408	MIPEP	up
PC	-1.16484	7.60346	-7.18918	2.78669e-09	1.84729e-08	10.4339	PC	down
C1RL	1.65584	7.6971	7.18514	2.82784e-09	1.87327e-08	10.4193	C1RL	up
ABCC3	1.86431	5.37966	7.18199	2.86033e-09	1.89349e-08	10.4079	ABCC3	up
RPL35	0.685209	11.6225	7.17754	2.90691e-09	1.923e-08	10.3918	RPL35	stable
KCTD11	1.20816	6.40989	7.176	2.92328e-09	1.9325e-08	10.3862	KCTD11	up
TUFT1	1.17976	8.46979	7.17535	2.93019e-09	1.93574e-08	10.3838	TUFT1	up
BCAR1	-0.760622	6.34784	-7.17208	2.96507e-09	1.95743e-08	10.372	BCAR1	stable
KCNQ1	0.845065	6.14804	7.17025	2.98492e-09	1.96919e-08	10.3654	KCNQ1	stable
NUPR1	1.91747	8.40109	7.16746	3.01522e-09	1.98781e-08	10.3553	NUPR1	up
PINLYP	1.23706	6.58364	7.16295	3.06496e-09	2.01922e-08	10.339	PINLYP	up
CHCHD4	-0.659854	7.67801	-7.16256	3.0694e-09	2.02076e-08	10.3375	CHCHD4	stable
KIT	-1.62597	8.40053	-7.15873	3.11227e-09	2.04758e-08	10.3237	KIT	down
MGRN1	-0.790254	7.81748	-7.15823	3.11794e-09	2.0499e-08	10.3219	MGRN1	stable
KBTBD11	-2.1537	7.84848	-7.15345	3.17256e-09	2.08439e-08	10.3045	KBTBD11	down
HNRNPD	0.805347	11.2081	7.15224	3.18646e-09	2.09209e-08	10.3002	HNRNPD	stable
GNG5	1.061	10.0982	7.15075	3.20372e-09	2.10199e-08	10.2948	GNG5	up
EID3	-0.777027	5.73172	-7.14618	3.25728e-09	2.13448e-08	10.2783	EID3	stable
NTSR2	-3.37024	4.85384	-7.14604	3.25902e-09	2.13448e-08	10.2777	NTSR2	down
SLC38A5	1.61712	6.08469	7.14584	3.2614e-09	2.13448e-08	10.277	SLC38A5	up
ICAM1	1.50582	6.40807	7.1456	3.2642e-09	2.13448e-08	10.2761	ICAM1	up
NHLH1	-1.23	4.67657	-7.14559	3.26434e-09	2.13448e-08	10.2761	NHLH1	down
PITRM1	-0.498324	8.64585	-7.14238	3.30252e-09	2.15798e-08	10.2645	PITRM1	stable
ZNF706	0.694941	10.2079	7.14081	3.32144e-09	2.16886e-08	10.2588	ZNF706	stable
P3H4	0.823641	7.09342	7.13964	3.3356e-09	2.17663e-08	10.2546	P3H4	stable
CAVIN4	-0.733755	5.36279	-7.13699	3.36787e-09	2.1962e-08	10.245	CAVIN4	stable
ZDHHC5	0.682293	8.5705	7.13603	3.37952e-09	2.2023e-08	10.2415	ZDHHC5	stable
RPL18	0.737471	12.3762	7.13411	3.40315e-09	2.2162e-08	10.2346	RPL18	stable
DDX25	-1.76102	7.29417	-7.12979	3.45701e-09	2.24975e-08	10.2189	DDX25	down
NSUN2	0.592776	8.10132	7.12933	3.46275e-09	2.25196e-08	10.2173	NSUN2	stable
RPRML	-2.4797	4.03071	-7.12566	3.50925e-09	2.28065e-08	10.204	RPRML	down
RNF220	-0.787957	8.56251	-7.12271	3.54692e-09	2.30358e-08	10.1933	RNF220	stable
HPCA	-2.59263	6.29667	-7.12118	3.56671e-09	2.31337e-08	10.1878	HPCA	down
PDIA2	-2.85723	4.4421	-7.12117	3.5668e-09	2.31337e-08	10.1877	PDIA2	down
PCMTD1	0.903245	9.94446	7.11979	3.58472e-09	2.32342e-08	10.1827	PCMTD1	stable
RUSC1	-1.00154	8.24003	-7.11783	3.6103e-09	2.33842e-08	10.1756	RUSC1	down
RAB15	-2.20879	6.90308	-7.11717	3.61905e-09	2.34251e-08	10.1732	RAB15	down
LY96	1.91518	7.42957	7.11534	3.6431e-09	2.35649e-08	10.1666	LY96	up
EXOC6	-1.01063	7.98906	-7.11097	3.70135e-09	2.39256e-08	10.1508	EXOC6	down
GMFG	1.61074	7.27859	7.11061	3.70619e-09	2.39408e-08	10.1495	GMFG	up
KIF1B	-1.52853	9.99521	-7.10863	3.73291e-09	2.40972e-08	10.1423	KIF1B	down
SEPTIN10	1.98022	10.0369	7.10565	3.77356e-09	2.43433e-08	10.1315	SEPTIN10	up
UBL7	-0.518164	8.07202	-7.10324	3.80669e-09	2.45405e-08	10.1228	UBL7	stable
PRDX4	1.36068	9.7842	7.1015	3.8308e-09	2.46794e-08	10.1165	PRDX4	up
DAPL1	2.31659	5.4228	7.09754	3.88633e-09	2.50204e-08	10.1022	DAPL1	up
SLC25A18	-3.71237	7.26864	-7.09392	3.93772e-09	2.53342e-08	10.0891	SLC25A18	down
SLC7A10	-1.86238	4.01636	-7.09017	3.99177e-09	2.56648e-08	10.0755	SLC7A10	down
ZNF813	0.823958	6.56843	7.08499	4.06749e-09	2.61342e-08	10.0568	ZNF813	stable
RNF112	-2.43831	6.68425	-7.0833	4.09246e-09	2.62431e-08	10.0507	RNF112	down
ITPRIP	1.31723	6.74801	7.08327	4.09289e-09	2.62431e-08	10.0505	ITPRIP	up
CLUH	-0.835937	7.38979	-7.08311	4.09531e-09	2.62431e-08	10.05	CLUH	stable
CELF6	-1.88805	6.63924	-7.08311	4.09537e-09	2.62431e-08	10.0499	CELF6	down
SHISA7	-1.42114	5.18986	-7.08292	4.09823e-09	2.6244e-08	10.0492	SHISA7	down
RGN	-1.30684	7.16454	-7.08238	4.10617e-09	2.62773e-08	10.0473	RGN	down
PLCB4	-2.07317	7.63457	-7.08177	4.11535e-09	2.63185e-08	10.0451	PLCB4	down
EPS8L2	1.96815	6.42326	7.081	4.12676e-09	2.6374e-08	10.0423	EPS8L2	up
RHBDD2	-1.1387	9.76899	-7.07976	4.14542e-09	2.64756e-08	10.0378	RHBDD2	down
PCLAF	2.46667	5.59948	7.07942	4.15054e-09	2.64907e-08	10.0366	PCLAF	up
BTBD2	-1.65183	7.51717	-7.07836	4.16652e-09	2.65711e-08	10.0328	BTBD2	down
GNA15	1.09856	6.78005	7.07822	4.16866e-09	2.65711e-08	10.0323	GNA15	up
ZIC2	-3.51942	7.74661	-7.07587	4.20438e-09	2.6781e-08	10.0237	ZIC2	down
EYA2	1.44015	6.43954	7.06998	4.29531e-09	2.7342e-08	10.0024	EYA2	up
PCDHB7	1.2796	6.43296	7.0663	4.35304e-09	2.76912e-08	9.98911	PCDHB7	up
PCK2	0.871987	6.73981	7.06575	4.36173e-09	2.77282e-08	9.98712	PCK2	stable
SIAH3	-1.36193	4.92948	-7.06551	4.36561e-09	2.77345e-08	9.98623	SIAH3	down
ANKRD13B	-1.41349	6.4692	-7.06156	4.42859e-09	2.8116e-08	9.97195	ANKRD13B	down
NDC80	1.27231	5.55624	7.05902	4.46962e-09	2.83577e-08	9.96276	NDC80	up
FXYD1	-2.92765	7.7247	-7.05709	4.50114e-09	2.85389e-08	9.95575	FXYD1	down
FKBP8	-1.29265	6.54598	-7.04675	4.67321e-09	2.95939e-08	9.91835	FKBP8	down
SLC27A3	1.25515	6.70864	7.04673	4.67369e-09	2.95939e-08	9.91825	SLC27A3	up
NSMF	-1.66172	8.44443	-7.04518	4.70004e-09	2.9731e-08	9.91265	NSMF	down
IGFBP2	2.62681	9.38078	7.04509	4.70153e-09	2.9731e-08	9.91233	IGFBP2	up
AMMECR1L	0.867198	8.50315	7.04174	4.75903e-09	3.00748e-08	9.90021	AMMECR1L	stable
CREG2	-3.15676	5.45753	-7.03721	4.838e-09	3.05538e-08	9.8838	CREG2	down
DEFB1	3.05205	5.99331	7.03683	4.84469e-09	3.05759e-08	9.88243	DEFB1	up
EFR3A	-1.24298	10.1371	-7.03529	4.87177e-09	3.07267e-08	9.87687	EFR3A	down
NGFR	1.56657	5.55424	7.03134	4.9422e-09	3.11504e-08	9.86256	NGFR	up
SLC66A2	-0.688018	8.49425	-7.03026	4.9617e-09	3.12528e-08	9.85864	SLC66A2	stable
LAMP2	1.33217	10.6896	7.0262	5.03526e-09	3.16955e-08	9.84397	LAMP2	up
THBS3	0.925	5.56783	7.0232	5.09045e-09	3.20219e-08	9.8331	THBS3	stable
RAD50	0.745431	7.8592	7.01641	5.21758e-09	3.28001e-08	9.80851	RAD50	stable
NAPRT	0.956638	6.95897	7.01589	5.22734e-09	3.284e-08	9.80665	NAPRT	stable
ZNRF3	1.44322	9.83228	7.01459	5.25216e-09	3.29744e-08	9.80193	ZNRF3	up
TCAP	-1.02001	5.27117	-7.01265	5.28923e-09	3.31767e-08	9.79492	TCAP	down
RAPGEF4	-2.44992	8.65208	-7.01255	5.29128e-09	3.31767e-08	9.79453	RAPGEF4	down
SLC9A6	-1.10913	10.1353	-7.00974	5.34554e-09	3.3495e-08	9.78436	SLC9A6	down
N4BP3	-0.815767	4.47772	-7.00424	5.45328e-09	3.41478e-08	9.76447	N4BP3	stable
BACE1	-1.1922	8.95983	-7.00077	5.52243e-09	3.45583e-08	9.75192	BACE1	down
OR2L13	-1.37951	5.38856	-6.99435	5.6528e-09	3.53511e-08	9.72866	OR2L13	down
DHRS3	1.63202	8.31862	6.99397	5.66052e-09	3.53668e-08	9.7273	DHRS3	up
EIF2AK4	0.787021	8.61967	6.99387	5.66267e-09	3.53668e-08	9.72692	EIF2AK4	stable
RFPL3	-1.4088	3.30972	-6.99235	5.69384e-09	3.55385e-08	9.72145	RFPL3	down
SLCO4A1	-2.06278	5.94585	-6.99213	5.69851e-09	3.55445e-08	9.72063	SLCO4A1	down
LRRTM1	-2.45105	5.66825	-6.99053	5.73159e-09	3.57277e-08	9.71486	LRRTM1	down
LAMB2	1.41871	7.67309	6.99019	5.73879e-09	3.57494e-08	9.71361	LAMB2	up
SDHAF2	0.507557	7.33975	6.98575	5.83203e-09	3.63066e-08	9.69755	SDHAF2	stable
PLPP7	-1.92491	5.81298	-6.98444	5.85983e-09	3.64561e-08	9.69281	PLPP7	down
GPD1L	-1.06197	9.17531	-6.98147	5.92348e-09	3.68283e-08	9.68204	GPD1L	down
NOD1	0.775711	5.48561	6.98099	5.9337e-09	3.68679e-08	9.68033	NOD1	stable
NDUFS2	-0.728105	9.50695	-6.97966	5.96235e-09	3.70221e-08	9.67553	NDUFS2	stable
GZMK	2.12249	4.31964	6.97441	6.07721e-09	3.77109e-08	9.65651	GZMK	up
SEC61G	0.610966	10.4581	6.97362	6.09458e-09	3.77942e-08	9.65367	SEC61G	stable
PPP1R1B	-3.39297	7.62209	-6.97127	6.14691e-09	3.80942e-08	9.64515	PPP1R1B	down
UQCRFS1	-0.540246	11.0583	-6.96881	6.20211e-09	3.84115e-08	9.63624	UQCRFS1	stable
OLFM4	1.97803	5.68661	6.96742	6.2334e-09	3.85805e-08	9.63122	OLFM4	up
LRIG2	1.03319	5.22834	6.95969	6.41092e-09	3.96536e-08	9.60324	LRIG2	up
TNIP1	0.692845	8.48749	6.95293	6.57029e-09	4.06133e-08	9.57877	TNIP1	stable
SH2D5	-2.13288	4.69695	-6.94834	6.68066e-09	4.1269e-08	9.56217	SH2D5	down
SLC6A14	2.18421	5.02528	6.94563	6.74682e-09	4.16509e-08	9.55235	SLC6A14	up
TSC1	-0.713556	8.94784	-6.94518	6.75773e-09	4.16857e-08	9.55074	TSC1	stable
PPP1R9B	-1.48075	7.81899	-6.94489	6.76496e-09	4.16857e-08	9.54967	PPP1R9B	down
EPB41L1	-1.43014	7.02142	-6.94487	6.76547e-09	4.16857e-08	9.5496	EPB41L1	down
PLRG1	0.530586	8.80147	6.94301	6.8113e-09	4.19412e-08	9.54287	PLRG1	stable
RSKR	-1.9226	6.84655	-6.93648	6.97477e-09	4.29203e-08	9.51924	RSKR	down
ERI1	1.06627	6.01793	6.9358	6.99202e-09	4.29989e-08	9.51678	ERI1	up
RBM43	1.34423	6.39848	6.92985	7.14479e-09	4.39103e-08	9.49524	RBM43	up
MCM3	0.745942	8.18577	6.92871	7.1744e-09	4.40641e-08	9.49112	MCM3	stable
TPBG	2.07274	8.85419	6.92783	7.19734e-09	4.41768e-08	9.48794	TPBG	up
SFRP4	3.02881	6.87833	6.92548	7.25906e-09	4.45272e-08	9.47944	SFRP4	up
TXN	0.843946	11.2002	6.92139	7.36759e-09	4.51641e-08	9.46465	TXN	stable
MAMLD1	-1.30064	6.41979	-6.92022	7.39907e-09	4.53282e-08	9.4604	MAMLD1	down
CAVIN3	1.48611	6.45699	6.919	7.43188e-09	4.55002e-08	9.45599	CAVIN3	up
MIEN1	-0.621587	8.59069	-6.91842	7.44763e-09	4.55676e-08	9.45388	MIEN1	stable
EMB	1.2276	7.20844	6.9182	7.45343e-09	4.5574e-08	9.45311	EMB	up
ABT1	0.640946	7.06527	6.917	7.48602e-09	4.57442e-08	9.44876	ABT1	stable
SLC24A4	-2.53159	6.06065	-6.91357	7.57992e-09	4.62547e-08	9.43634	SLC24A4	down
CLTC	-0.454952	11.8423	-6.91339	7.58486e-09	4.62547e-08	9.43569	CLTC	stable
ALDOC	-2.774	9.78204	-6.91335	7.58594e-09	4.62547e-08	9.43555	ALDOC	down
ZFYVE9	-0.894887	7.04999	-6.91325	7.58882e-09	4.62547e-08	9.43517	ZFYVE9	stable
LNX2	1.31199	8.96815	6.91118	7.64611e-09	4.65744e-08	9.42768	LNX2	up
SMS	0.790638	10.4139	6.90798	7.73547e-09	4.70889e-08	9.41611	SMS	stable
TMEM175	-0.541216	7.05822	-6.90407	7.84609e-09	4.7732e-08	9.40196	TMEM175	stable
SPRED1	1.31449	9.23881	6.90359	7.85986e-09	4.77856e-08	9.40021	SPRED1	up
OAS2	2.04973	4.80856	6.90159	7.91706e-09	4.81029e-08	9.39299	OAS2	up
COPB2	0.704198	9.59615	6.89418	8.13289e-09	4.9383e-08	9.36619	COPB2	stable
RIT2	-3.6166	7.05891	-6.88774	8.32546e-09	5.05204e-08	9.34288	RIT2	down
AMIGO2	1.8889	8.38731	6.8861	8.37508e-09	5.07895e-08	9.33696	AMIGO2	up
CYLD	-1.00335	8.96112	-6.88577	8.38527e-09	5.08192e-08	9.33575	CYLD	down
SLFN12	1.28816	5.19044	6.88557	8.3914e-09	5.08243e-08	9.33502	SLFN12	up
OFD1	0.917899	8.54906	6.8827	8.47939e-09	5.13249e-08	9.32463	OFD1	stable
CDC42BPA	-0.933616	8.66151	-6.87911	8.59067e-09	5.19657e-08	9.31164	CDC42BPA	stable
JAML	1.42168	5.23302	6.87175	8.82329e-09	5.33393e-08	9.28503	JAML	up
GPX7	1.8659	6.09953	6.86296	9.10947e-09	5.50347e-08	9.25324	GPX7	up
LIPE	-1.26794	5.35595	-6.86247	9.12568e-09	5.5098e-08	9.25147	LIPE	down
RHOV	0.781754	5.4778	6.85917	9.23585e-09	5.57282e-08	9.23951	RHOV	stable
BASP1	-1.36179	11.3096	-6.85753	9.29083e-09	5.60248e-08	9.2336	BASP1	down
DPEP2	2.29301	3.54659	6.85367	9.42206e-09	5.67805e-08	9.21963	DPEP2	up
ADA2	1.66294	7.94975	6.85335	9.43324e-09	5.68122e-08	9.21845	ADA2	up
CBLN2	-3.27093	6.55188	-6.85317	9.43934e-09	5.68134e-08	9.21781	CBLN2	down
DLK2	1.4563	5.24337	6.85249	9.46248e-09	5.6904e-08	9.21537	DLK2	up
STX19	1.06768	4.68151	6.85238	9.46624e-09	5.6904e-08	9.21497	STX19	up
VPS25	0.5797	8.55822	6.85072	9.52352e-09	5.72125e-08	9.20896	VPS25	stable
TRIM22	1.77382	8.94807	6.8473	9.64281e-09	5.7893e-08	9.19657	TRIM22	up
FIG4	-0.714081	8.27549	-6.84659	9.66776e-09	5.80065e-08	9.19399	FIG4	stable
U2AF1L4	-0.752025	6.32944	-6.84504	9.72226e-09	5.82972e-08	9.18839	U2AF1L4	stable
ARMC7	-0.585322	7.03911	-6.84325	9.78557e-09	5.86402e-08	9.18193	ARMC7	stable
SNCA	-2.25115	9.50548	-6.84291	9.79751e-09	5.86752e-08	9.18071	SNCA	down
C14orf119	0.708343	8.77188	6.84197	9.83118e-09	5.88402e-08	9.1773	C14orf119	stable
FADS3	-0.976523	8.1327	-6.83933	9.92593e-09	5.93703e-08	9.16774	FADS3	stable
IRF1	1.19506	6.55067	6.83896	9.93913e-09	5.94122e-08	9.16642	IRF1	up
DOCK7	0.861411	9.11733	6.83828	9.96375e-09	5.95224e-08	9.16396	DOCK7	stable
MX2	1.76436	4.62308	6.83435	1.0107e-08	6.03404e-08	9.14974	MX2	up
PPIL4	1.05669	8.35589	6.83377	1.01285e-08	6.04312e-08	9.14763	PPIL4	up
AP3D1	-0.310337	10.1481	-6.83332	1.01449e-08	6.04917e-08	9.14601	AP3D1	stable
OCRL	-0.822288	8.23881	-6.83263	1.01703e-08	6.06055e-08	9.14353	OCRL	stable
POGLUT2	0.980008	6.56473	6.83186	1.01988e-08	6.07378e-08	9.14074	POGLUT2	stable
NCF2	2.16809	5.70162	6.8313	1.02195e-08	6.08235e-08	9.13872	NCF2	up
C9orf24	-2.64231	6.16642	-6.82787	1.03479e-08	6.15496e-08	9.12628	C9orf24	down
SEC13	0.550043	9.78503	6.82109	1.06056e-08	6.30432e-08	9.10179	SEC13	stable
GUK1	-0.811969	10.1479	-6.81976	1.06572e-08	6.33106e-08	9.09696	GUK1	stable
GJC2	-1.03922	5.32719	-6.81836	1.07112e-08	6.35927e-08	9.09192	GJC2	down
INSM2	-1.49009	4.38976	-6.81797	1.07267e-08	6.36449e-08	9.09048	INSM2	down
CPA3	2.92127	3.58607	6.81677	1.07734e-08	6.38826e-08	9.08616	CPA3	up
GCN1	0.492549	8.30165	6.81283	1.09287e-08	6.47634e-08	9.07191	GCN1	stable
ITGB3BP	0.920094	7.70634	6.8126	1.09379e-08	6.4778e-08	9.07107	ITGB3BP	stable
PLEKHF1	1.01251	5.81706	6.8105	1.10217e-08	6.52343e-08	9.06347	PLEKHF1	up
MYH3	2.50056	5.41981	6.80932	1.10689e-08	6.54734e-08	9.05921	MYH3	up
TMEM121	-0.749177	5.85673	-6.80787	1.11273e-08	6.57783e-08	9.05397	TMEM121	stable
CDO1	-1.52284	9.29928	-6.80766	1.11358e-08	6.57882e-08	9.05321	CDO1	down
RTN4R	-2.26155	5.83317	-6.80711	1.1158e-08	6.58791e-08	9.05122	RTN4R	down
HYLS1	-1.1287	7.22387	-6.80597	1.12044e-08	6.61119e-08	9.0471	HYLS1	down
PADI3	1.74627	4.10353	6.804	1.1285e-08	6.65466e-08	9.03996	PADI3	up
RASSF6	2.24349	5.69791	6.80216	1.13607e-08	6.69524e-08	9.03329	RASSF6	up
DGKZ	-1.98124	9.38312	-6.80087	1.14141e-08	6.72257e-08	9.02863	DGKZ	down
TESK1	-0.665227	7.33848	-6.80045	1.14315e-08	6.72868e-08	9.02711	TESK1	stable
DENND2C	1.04474	6.01557	6.79615	1.16114e-08	6.83043e-08	9.01156	DENND2C	up
GALNT16	-1.47943	6.59307	-6.79559	1.1635e-08	6.84013e-08	9.00954	GALNT16	down
WDR25	-0.413467	6.14327	-6.79356	1.17211e-08	6.88594e-08	9.0022	WDR25	stable
BCL7A	-1.21352	6.86412	-6.79316	1.17382e-08	6.88594e-08	9.00075	BCL7A	down
STT3A	1.75703	8.21806	6.79309	1.17411e-08	6.88594e-08	9.0005	STT3A	up
PPP2R1A	-0.844104	9.29616	-6.79308	1.17416e-08	6.88594e-08	9.00046	PPP2R1A	stable
HECW1	-1.71197	4.34842	-6.78875	1.19276e-08	6.99075e-08	8.98481	HECW1	down
CYTIP	1.96525	5.99577	6.78676	1.20139e-08	7.03701e-08	8.97764	CYTIP	up
APAF1	0.769777	8.03336	6.78565	1.20624e-08	7.06113e-08	8.97362	APAF1	stable
NOL8	0.675788	8.61734	6.78349	1.21575e-08	7.1125e-08	8.9658	NOL8	stable
EID2	-0.574222	8.85785	-6.78082	1.22761e-08	7.17748e-08	8.95614	EID2	stable
TRHDE	-2.76168	6.33895	-6.78061	1.22856e-08	7.17866e-08	8.95537	TRHDE	down
TTC27	0.697028	6.96117	6.77851	1.23795e-08	7.22914e-08	8.94779	TTC27	stable
LRP3	-0.996178	6.67152	-6.77485	1.2545e-08	7.32132e-08	8.93457	LRP3	stable
NRG2	-1.044	6.02805	-6.77282	1.2638e-08	7.37115e-08	8.92721	NRG2	down
KIF16B	0.744937	7.84642	6.77186	1.26823e-08	7.39248e-08	8.92373	KIF16B	stable
PPFIBP2	1.61167	7.81623	6.76912	1.28089e-08	7.46174e-08	8.91384	PPFIBP2	up
ESYT1	1.06081	8.50844	6.76495	1.30044e-08	7.57108e-08	8.89876	ESYT1	up
PPP4C	0.797628	8.06355	6.76139	1.31734e-08	7.66483e-08	8.8859	PPP4C	stable
SDR39U1	-0.534175	8.7312	-6.76083	1.32002e-08	7.67577e-08	8.88388	SDR39U1	stable
SHISA5	0.857276	9.89791	6.76037	1.32224e-08	7.68403e-08	8.88221	SHISA5	stable
CABS1	1.43342	4.25934	6.75846	1.33143e-08	7.73275e-08	8.87531	CABS1	up
RPS5	0.919505	11.7576	6.75695	1.33875e-08	7.76678e-08	8.86985	RPS5	stable
CLEC16A	-0.760713	6.77775	-6.75692	1.3389e-08	7.76678e-08	8.86974	CLEC16A	stable
PPCS	0.625304	8.8103	6.75568	1.34496e-08	7.79719e-08	8.86525	PPCS	stable
CARMIL3	-1.01092	6.64935	-6.75509	1.34785e-08	7.80922e-08	8.86311	CARMIL3	down
CFB	2.50896	6.98195	6.75068	1.3696e-08	7.92791e-08	8.84717	CFB	up
PFN2	-0.786411	11.2995	-6.7506	1.36998e-08	7.92791e-08	8.8469	PFN2	stable
ERI3	-0.953411	7.29446	-6.75034	1.3713e-08	7.93075e-08	8.84594	ERI3	stable
RUFY1	0.644795	8.43177	6.74992	1.37339e-08	7.9381e-08	8.84442	RUFY1	stable
FADD	0.732292	7.68291	6.74628	1.39168e-08	8.03896e-08	8.83125	FADD	stable
SMUG1	-0.53941	6.98631	-6.74588	1.39369e-08	8.04574e-08	8.82982	SMUG1	stable
RBBP4	1.00068	10.2365	6.74564	1.39491e-08	8.04795e-08	8.82895	RBBP4	up
PCSK1N	-1.65082	9.46078	-6.74478	1.39929e-08	8.06837e-08	8.82583	PCSK1N	down
ITPKA	-3.46376	4.78744	-6.74172	1.41491e-08	8.15354e-08	8.81478	ITPKA	down
CTSH	1.68733	9.56424	6.74138	1.41665e-08	8.15869e-08	8.81355	CTSH	up
WDFY1	0.586539	9.04211	6.74033	1.42205e-08	8.18489e-08	8.80976	WDFY1	stable
CS	-0.765371	9.71685	-6.74005	1.42353e-08	8.18848e-08	8.80873	CS	stable
PDZK1IP1	2.26771	4.04119	6.73951	1.42628e-08	8.19943e-08	8.80681	PDZK1IP1	up
SLC39A12	-3.38467	7.3893	-6.73726	1.438e-08	8.26182e-08	8.79866	SLC39A12	down
AGPAT4-IT1	-1.16306	6.26162	-6.73532	1.44817e-08	8.31527e-08	8.79165	AGPAT4-IT1	down
CALB2	-2.41258	6.93922	-6.73313	1.45974e-08	8.37671e-08	8.78373	CALB2	down
HSPB1	1.40828	11.0624	6.72925	1.48043e-08	8.49041e-08	8.76972	HSPB1	up
LRRTM2	-2.29929	8.24019	-6.72823	1.48597e-08	8.51705e-08	8.766	LRRTM2	down
TRUB2	-0.584287	7.80237	-6.72166	1.5218e-08	8.714e-08	8.74228	TRUB2	stable
IP6K1	-0.854368	7.83255	-6.7216	1.52214e-08	8.714e-08	8.74206	IP6K1	stable
SNW1	0.417671	10.2245	6.72018	1.53001e-08	8.75385e-08	8.73693	SNW1	stable
HTR5A	-0.908068	4.72625	-6.71604	1.55317e-08	8.88108e-08	8.72197	HTR5A	stable
EIF3H	0.745474	10.8238	6.71544	1.55658e-08	8.89525e-08	8.7198	EIF3H	stable
DOCK11	1.11347	7.54737	6.71364	1.56676e-08	8.94369e-08	8.7133	DOCK11	up
RAB38	2.15248	4.19462	6.71362	1.56691e-08	8.94369e-08	8.71321	RAB38	up
ITGAV	1.09992	11.4931	6.71345	1.56784e-08	8.94369e-08	8.71262	ITGAV	up
SNRPA	0.635997	8.54152	6.7128	1.57158e-08	8.95968e-08	8.71025	SNRPA	stable
CD248	1.48836	6.09922	6.71173	1.57772e-08	8.98933e-08	8.70637	CD248	up
EXOSC8	0.679483	8.66272	6.71022	1.58634e-08	9.03313e-08	8.70094	EXOSC8	stable
MAST3	-2.39741	8.09907	-6.70989	1.58827e-08	9.03878e-08	8.69973	MAST3	down
ARRDC1-AS1	-0.408053	5.36145	-6.70785	1.60011e-08	9.10072e-08	8.69234	ARRDC1-AS1	stable
ZMPSTE24	0.601428	9.67553	6.70608	1.61037e-08	9.15366e-08	8.68598	ZMPSTE24	stable
IFI35	1.80377	6.34477	6.70492	1.61721e-08	9.18714e-08	8.68176	IFI35	up
BARD1	1.20314	7.24097	6.70212	1.63372e-08	9.27546e-08	8.67165	BARD1	up
RTP4	1.60698	4.56467	6.69888	1.65307e-08	9.37974e-08	8.65994	RTP4	up
NKAP	0.615808	7.0249	6.69843	1.65576e-08	9.3895e-08	8.65831	NKAP	stable
ZCCHC9	0.65206	7.82298	6.69772	1.66005e-08	9.40824e-08	8.65574	ZCCHC9	stable
PCBP4	-1.24619	7.90506	-6.69338	1.68637e-08	9.5518e-08	8.64009	PCBP4	down
PAIP2B	-1.75387	7.89288	-6.68826	1.71805e-08	9.72221e-08	8.62157	PAIP2B	down
MITD1	0.816312	8.35453	6.68819	1.71848e-08	9.72221e-08	8.62132	MITD1	stable
CD1D	0.949745	5.1238	6.68392	1.74534e-08	9.86838e-08	8.60588	CD1D	stable
LYRM7	-0.916451	9.96826	-6.68364	1.74713e-08	9.87265e-08	8.60487	LYRM7	stable
COX6C	-0.531545	12.1492	-6.68179	1.75888e-08	9.9332e-08	8.5982	COX6C	stable
RASD2	-2.00427	6.27446	-6.68131	1.76197e-08	9.94482e-08	8.59645	RASD2	down
VEZF1	1.10928	8.90062	6.67007	1.83531e-08	1.03527e-07	8.55587	VEZF1	up
PLAUR	2.02967	7.18272	6.66921	1.84109e-08	1.03792e-07	8.55274	PLAUR	up
HLA-DPB1	2.16952	9.69806	6.66643	1.85977e-08	1.04783e-07	8.54269	HLA-DPB1	up
ASNS	-1.34176	8.86376	-6.66566	1.86496e-08	1.05015e-07	8.53992	ASNS	down
ACRBP	1.00056	4.87132	6.6639	1.87688e-08	1.05624e-07	8.53358	ACRBP	up
NXT2	0.96238	8.28176	6.65971	1.9057e-08	1.07183e-07	8.51842	NXT2	stable
GARS1	-0.612977	10.0135	-6.65709	1.92392e-08	1.08145e-07	8.50895	GARS1	stable
GTDC1	-0.930845	7.70495	-6.65566	1.9339e-08	1.08642e-07	8.5038	GTDC1	stable
EPOP	-1.68594	5.55204	-6.65387	1.94648e-08	1.09282e-07	8.49735	EPOP	down
DACH2	-1.62166	5.34205	-6.65372	1.94757e-08	1.09282e-07	8.49679	DACH2	down
BRINP2	-2.73553	4.92033	-6.64983	1.9753e-08	1.10773e-07	8.48273	BRINP2	down
HAPLN2	-2.52822	5.14251	-6.64897	1.98144e-08	1.11053e-07	8.47964	HAPLN2	down
PALMD	2.05162	7.21739	6.64774	1.99033e-08	1.11404e-07	8.47518	PALMD	up
CCDC59	0.661197	8.47406	6.64768	1.99078e-08	1.11404e-07	8.47496	CCDC59	stable
NAGK	0.64138	9.01928	6.64761	1.99126e-08	1.11404e-07	8.47472	NAGK	stable
SH3GLB2	-1.54866	7.60558	-6.64735	1.99313e-08	1.11404e-07	8.47378	SH3GLB2	down
DOLPP1	-0.460685	7.46893	-6.6473	1.9935e-08	1.11404e-07	8.4736	DOLPP1	stable
NNMT	2.51419	8.11394	6.64655	1.99893e-08	1.11643e-07	8.47089	NNMT	up
WLS	1.54473	10.435	6.64563	2.00563e-08	1.11952e-07	8.46757	WLS	up
ZYG11B	-1.07014	9.80359	-6.64516	2.00905e-08	1.12078e-07	8.46587	ZYG11B	down
ETS2	1.1313	9.14377	6.64154	2.03565e-08	1.13496e-07	8.45278	ETS2	up
ZNF404	-1.05559	6.89693	-6.63806	2.0615e-08	1.1487e-07	8.44023	ZNF404	down
NDUFV1	-0.628177	9.76018	-6.63579	2.07859e-08	1.15756e-07	8.43201	NDUFV1	stable
PTPN6	1.17667	7.34661	6.63384	2.09333e-08	1.16509e-07	8.42499	PTPN6	up
ARL6IP6	1.06432	9.31896	6.63113	2.11402e-08	1.17593e-07	8.4152	ARL6IP6	up
RAP1GAP2	-2.30024	8.1137	-6.63078	2.11669e-08	1.17673e-07	8.41395	RAP1GAP2	down
TRIT1	0.80416	7.91266	6.62942	2.12716e-08	1.18142e-07	8.40904	TRIT1	stable
TMEM168	0.868033	8.60329	6.62937	2.12758e-08	1.18142e-07	8.40884	TMEM168	stable
ANO9	1.22772	3.9315	6.62888	2.13132e-08	1.18281e-07	8.40709	ANO9	up
RPS25	0.643175	12.7363	6.62813	2.13714e-08	1.18535e-07	8.40438	RPS25	stable
WDR83	-0.480748	6.47622	-6.62781	2.13966e-08	1.18607e-07	8.40321	WDR83	stable
USP20	-0.890574	6.36789	-6.62656	2.14935e-08	1.19075e-07	8.39871	USP20	stable
KIF7	0.96744	4.87651	6.6257	2.15613e-08	1.19382e-07	8.39558	KIF7	stable
CHIC2	1.0959	8.76144	6.62537	2.1587e-08	1.19456e-07	8.39439	CHIC2	up
PNCK	-1.57946	4.58122	-6.62354	2.17303e-08	1.20179e-07	8.38781	PNCK	down
RPL18A	1.1612	11.9043	6.61988	2.20214e-08	1.21719e-07	8.37457	RPL18A	up
DUSP28	-0.651044	7.48672	-6.61834	2.21447e-08	1.2233e-07	8.36902	DUSP28	stable
SIPA1L1	-1.49923	8.61018	-6.61665	2.22808e-08	1.23012e-07	8.36292	SIPA1L1	down
TMED8	-0.73962	9.12871	-6.61517	2.24007e-08	1.23603e-07	8.35759	TMED8	stable
SDR16C5	2.03261	7.39484	6.61471	2.24383e-08	1.23739e-07	8.35592	SDR16C5	up
VAT1L	-1.98803	7.7497	-6.61362	2.25276e-08	1.2416e-07	8.35197	VAT1L	down
YARS1	-0.759138	9.47077	-6.61212	2.26501e-08	1.24764e-07	8.34657	YARS1	stable
TIGD3	-1.16219	4.81651	-6.60748	2.30352e-08	1.26812e-07	8.3298	TIGD3	down
TMEFF2	-2.82623	7.97564	-6.60449	2.32861e-08	1.28081e-07	8.31903	TMEFF2	down
FAT1	1.13798	9.80016	6.60442	2.32924e-08	1.28081e-07	8.31876	FAT1	up
DIRAS1	-1.69455	6.84331	-6.60102	2.35818e-08	1.29599e-07	8.30647	DIRAS1	down
WASF2	1.20366	8.92912	6.60041	2.36341e-08	1.29812e-07	8.30427	WASF2	up
ANXA11	1.07733	9.47605	6.5981	2.38326e-08	1.30827e-07	8.29595	ANXA11	up
VANGL2	1.55444	7.55091	6.5838	2.51026e-08	1.37721e-07	8.24431	VANGL2	up
RNF167	-0.468297	8.00053	-6.58358	2.51221e-08	1.37749e-07	8.24354	RNF167	stable
NUP43	0.69286	9.56335	6.58117	2.5343e-08	1.38881e-07	8.23483	NUP43	stable
CSF2RB	2.08248	5.4336	6.57992	2.54581e-08	1.39432e-07	8.23033	CSF2RB	up
ZBED10P	1.34146	6.24327	6.57861	2.55798e-08	1.40019e-07	8.22559	ZBED10P	up
IFI30	2.48528	8.44783	6.57662	2.57646e-08	1.4095e-07	8.21842	IFI30	up
RIMKLA	-0.679	5.17369	-6.57632	2.57933e-08	1.41027e-07	8.21732	RIMKLA	stable
TMEM198	-1.67959	6.45862	-6.57577	2.58442e-08	1.41225e-07	8.21536	TMEM198	down
KRT31	2.83031	6.63862	6.57555	2.58653e-08	1.4126e-07	8.21455	KRT31	up
CHST15	1.1889	9.45132	6.57248	2.61548e-08	1.42703e-07	8.20348	CHST15	up
VSTM2L	-2.46833	6.70691	-6.57243	2.61593e-08	1.42703e-07	8.20331	VSTM2L	down
TBPL1	-0.624341	9.00291	-6.56846	2.65392e-08	1.44694e-07	8.18897	TBPL1	stable
CCNA1	-1.95584	5.42001	-6.56461	2.69123e-08	1.46645e-07	8.17508	CCNA1	down
NRGN	-4.02009	7.92042	-6.56309	2.70618e-08	1.47376e-07	8.16957	NRGN	down
IFFO2	1.20899	7.68693	6.56243	2.71262e-08	1.47643e-07	8.16721	IFFO2	up
SIMC1	-0.619386	8.07916	-6.56052	2.7315e-08	1.48586e-07	8.16031	SIMC1	stable
GET1	-1.0341	10.846	-6.55943	2.74237e-08	1.49093e-07	8.15636	GET1	down
TXNDC12	0.466396	9.73518	6.55717	2.76489e-08	1.50233e-07	8.14823	TXNDC12	stable
MAPK3	-0.629384	8.13185	-6.55664	2.77027e-08	1.5044e-07	8.1463	MAPK3	stable
NOTUM	1.2205	5.77205	6.55169	2.82048e-08	1.5308e-07	8.12843	NOTUM	up
TCEAL7	-2.19924	9.24809	-6.55069	2.83071e-08	1.53549e-07	8.12483	TCEAL7	down
MCM2	1.50982	6.47496	6.54947	2.84325e-08	1.54142e-07	8.12044	MCM2	up
DAB2IP	-1.10497	7.81464	-6.54858	2.85239e-08	1.5455e-07	8.11725	DAB2IP	down
ICE2	0.777206	8.04221	6.54801	2.85835e-08	1.54786e-07	8.11517	ICE2	stable
PRADC1	-1.0214	6.89379	-6.54589	2.88037e-08	1.5589e-07	8.10754	PRADC1	down
FGF13	-2.67124	5.29258	-6.54498	2.88993e-08	1.5632e-07	8.10424	FGF13	down
SH3RF2	0.895909	4.74468	6.54269	2.91409e-08	1.57523e-07	8.09597	SH3RF2	stable
TMEM121B	-1.95548	4.40095	-6.54256	2.91545e-08	1.57523e-07	8.0955	TMEM121B	down
IZUMO4	-0.611001	5.89707	-6.54155	2.92615e-08	1.58012e-07	8.09186	IZUMO4	stable
SFT2D2	1.30339	3.99353	6.54134	2.92838e-08	1.58043e-07	8.0911	SFT2D2	up
MISP	1.22777	4.17243	6.54114	2.93045e-08	1.58067e-07	8.0904	MISP	up
NPM1	0.430312	12.2759	6.53797	2.9644e-08	1.59808e-07	8.07895	NPM1	stable
RHBDF2	0.957164	7.68272	6.53584	2.98736e-08	1.60956e-07	8.07128	RHBDF2	stable
SLC41A1	-0.991672	8.17378	-6.53451	3.00187e-08	1.61647e-07	8.06646	SLC41A1	stable
NUDC	-0.527777	9.08812	-6.52938	3.05826e-08	1.64591e-07	8.04795	NUDC	stable
TAC1	-3.4272	6.94525	-6.52877	3.06501e-08	1.64862e-07	8.04576	TAC1	down
CRYZ	1.66053	9.01123	6.52476	3.10996e-08	1.67186e-07	8.03129	CRYZ	up
SNX30	-0.828181	7.96504	-6.52229	3.13789e-08	1.68593e-07	8.0224	SNX30	stable
ADCY1	-3.01529	8.57477	-6.52051	3.15821e-08	1.6959e-07	8.01598	ADCY1	down
WDR83OS	0.458519	9.18474	6.51874	3.17859e-08	1.7059e-07	8.00958	WDR83OS	stable
S100P	1.56083	5.18283	6.51726	3.19567e-08	1.7141e-07	8.00426	S100P	up
ZNF415	-0.741884	7.6004	-6.51689	3.19998e-08	1.71546e-07	8.00291	ZNF415	stable
ORMDL2	1.209	7.78414	6.51531	3.21839e-08	1.72437e-07	7.99721	ORMDL2	up
NUP58	-0.808022	8.023	-6.514	3.23364e-08	1.73157e-07	7.99251	NUP58	stable
NRXN2	-2.96121	7.89182	-6.51149	3.26328e-08	1.74647e-07	7.98344	NRXN2	down
PRKDC	0.688224	9.69572	6.51077	3.27185e-08	1.75008e-07	7.98083	PRKDC	stable
ZNF256	0.959782	5.14631	6.51016	3.27907e-08	1.75297e-07	7.97864	ZNF256	stable
PRRT3	-1.34476	7.32232	-6.50891	3.29389e-08	1.75992e-07	7.97416	PRRT3	down
FARSB	-0.581004	8.75813	-6.50683	3.31894e-08	1.77227e-07	7.96663	FARSB	stable
CRLF3	0.714914	8.26784	6.50668	3.3207e-08	1.77227e-07	7.9661	CRLF3	stable
ZNF519	-1.30875	5.44031	-6.50496	3.34152e-08	1.7822e-07	7.95989	ZNF519	down
SOD1	-0.614596	12.0608	-6.50483	3.34302e-08	1.7822e-07	7.95944	SOD1	stable
CIAO3	-0.415477	7.027	-6.50203	3.37719e-08	1.79942e-07	7.94933	CIAO3	stable
CTNNAL1	1.7283	8.69465	6.50032	3.39823e-08	1.80963e-07	7.94316	CTNNAL1	up
SMAD6	1.41219	8.10845	6.50016	3.40014e-08	1.80964e-07	7.9426	SMAD6	up
LHPP	-1.58766	6.6895	-6.49725	3.43628e-08	1.82787e-07	7.93209	LHPP	down
RTL8C	-0.924552	10.3859	-6.49594	3.45256e-08	1.83551e-07	7.92739	RTL8C	stable
SYNDIG1	-1.84206	7.47249	-6.49364	3.48147e-08	1.84986e-07	7.9191	SYNDIG1	down
ZNF416	0.745162	6.32236	6.49344	3.48406e-08	1.85021e-07	7.91836	ZNF416	stable
ICAM3	1.59416	5.45464	6.49244	3.49672e-08	1.85591e-07	7.91475	ICAM3	up
GALM	1.03683	7.23528	6.49017	3.5256e-08	1.8702e-07	7.90658	GALM	up
SAAL1	1.04592	6.32529	6.4891	3.53929e-08	1.87643e-07	7.90273	SAAL1	up
TPRG1	0.665461	4.18165	6.48775	3.55671e-08	1.88463e-07	7.89784	TPRG1	stable
PIP4P2	-1.11689	8.30092	-6.48618	3.577e-08	1.89433e-07	7.89219	PIP4P2	down
SLC25A48	-1.05614	5.09675	-6.48536	3.58768e-08	1.89894e-07	7.88923	SLC25A48	down
FAS	1.76199	7.33654	6.48045	3.65207e-08	1.93196e-07	7.87154	FAS	up
TMEM74B	-1.47029	4.31174	-6.47289	3.75356e-08	1.98456e-07	7.8443	TMEM74B	down
PPA1	-0.568554	11.3076	-6.47038	3.78793e-08	2.00163e-07	7.83524	PPA1	stable
GAD1	-2.96209	8.35173	-6.46904	3.8064e-08	2.01028e-07	7.8304	GAD1	down
FCGR2B	2.0695	6.12921	6.4682	3.81799e-08	2.0153e-07	7.82738	FCGR2B	up
LY6G6D	1.14949	4.68542	6.46751	3.82751e-08	2.01921e-07	7.82491	LY6G6D	up
NNAT	-2.36124	8.09518	-6.46476	3.86595e-08	2.03837e-07	7.81498	NNAT	down
CGREF1	-0.993408	6.13138	-6.46392	3.87771e-08	2.04345e-07	7.81196	CGREF1	stable
SLITRK3	-2.72254	5.16747	-6.46002	3.93287e-08	2.07138e-07	7.79792	SLITRK3	down
AUH	-0.738449	9.23945	-6.45565	3.99576e-08	2.10335e-07	7.78215	AUH	stable
FAM83D	1.88353	6.04039	6.45522	4.00191e-08	2.10544e-07	7.78062	FAM83D	up
PTTG1	1.47451	8.11585	6.45254	4.04102e-08	2.12485e-07	7.77096	PTTG1	up
BTBD10	-0.891088	8.54731	-6.45204	4.04844e-08	2.12759e-07	7.76913	BTBD10	stable
GPR65	1.34612	5.66192	6.4514	4.05785e-08	2.13137e-07	7.76683	GPR65	up
KRT33A	3.05387	4.85469	6.45026	4.07455e-08	2.13802e-07	7.76275	KRT33A	up
REXO1	-0.88859	5.64648	-6.45023	4.07496e-08	2.13802e-07	7.76264	REXO1	stable
FAM241B	-1.08532	7.03612	-6.45006	4.07748e-08	2.13818e-07	7.76203	FAM241B	down
MICU1	-0.72142	8.43067	-6.44924	4.08973e-08	2.14343e-07	7.75905	MICU1	stable
DAGLA	-1.33619	3.86267	-6.44815	4.10592e-08	2.15074e-07	7.75512	DAGLA	down
TULP4	-0.946305	8.30452	-6.44531	4.14843e-08	2.17182e-07	7.74489	TULP4	stable
FBLN2	1.34256	6.23243	6.44383	4.17071e-08	2.1823e-07	7.73956	FBLN2	up
FTO	-0.460793	9.93954	-6.4428	4.18631e-08	2.18927e-07	7.73585	FTO	stable
ARMC6	-0.658089	6.94427	-6.44239	4.1925e-08	2.19132e-07	7.73439	ARMC6	stable
PXN	0.91039	6.52703	6.44163	4.20409e-08	2.19618e-07	7.73164	PXN	stable
TUBG1	-0.62624	8.68707	-6.44075	4.21759e-08	2.20203e-07	7.72846	TUBG1	stable
NDRG3	-1.32514	10.0665	-6.44042	4.22264e-08	2.20262e-07	7.72727	NDRG3	down
SPINDOC	-0.482349	5.82885	-6.44037	4.22329e-08	2.20262e-07	7.72711	SPINDOC	stable
ZNF493	-1.63233	7.21738	-6.43197	4.3539e-08	2.26951e-07	7.69685	ZNF493	down
KLHL26	-0.993561	7.19893	-6.42955	4.39233e-08	2.2883e-07	7.68811	KLHL26	stable
SNRPB	0.832472	9.13452	6.42728	4.42852e-08	2.3059e-07	7.67996	SNRPB	stable
MYO3B	1.05269	4.84769	6.42638	4.44306e-08	2.31222e-07	7.6767	MYO3B	up
PLA2G2A	2.2394	5.10132	6.42558	4.45591e-08	2.31765e-07	7.67383	PLA2G2A	up
PLPPR5	-3.19502	6.05676	-6.4252	4.462e-08	2.31956e-07	7.67248	PLPPR5	down
SLC30A1	1.03603	10.0316	6.42254	4.50531e-08	2.34081e-07	7.66288	SLC30A1	up
TMEM25	-1.06071	6.68452	-6.42238	4.50798e-08	2.34093e-07	7.66229	TMEM25	down
SIDT1	-1.66741	6.82261	-6.42186	4.5164e-08	2.34404e-07	7.66044	SIDT1	down
RNF169	0.500428	8.3929	6.41704	4.59604e-08	2.38409e-07	7.64307	RNF169	stable
MAN2B1	1.55254	8.04938	6.41604	4.61264e-08	2.39141e-07	7.63948	MAN2B1	up
ART3	-1.92432	5.47627	-6.41506	4.62918e-08	2.39869e-07	7.63593	ART3	down
EEF1B2	0.858572	11.8666	6.41326	4.65948e-08	2.41309e-07	7.62944	EEF1B2	stable
CDKN1A	1.58034	8.94982	6.40788	4.75107e-08	2.4592e-07	7.61011	CDKN1A	up
CSMD2	-1.04081	5.98176	-6.40741	4.75932e-08	2.46214e-07	7.60838	CSMD2	down
TCF12	0.907534	9.3548	6.40693	4.76746e-08	2.46502e-07	7.60668	TCF12	stable
PLCB3	0.566282	5.78111	6.40611	4.78165e-08	2.47056e-07	7.60373	PLCB3	stable
LHFPL2	1.35671	8.19562	6.40602	4.78331e-08	2.47056e-07	7.60339	LHFPL2	up
NDRG2	-1.81698	10.515	-6.40565	4.78966e-08	2.47252e-07	7.60207	NDRG2	down
GSTP1	1.2699	9.61763	6.40522	4.79723e-08	2.47506e-07	7.6005	GSTP1	up
EMC9	-0.915438	7.13142	-6.40507	4.79975e-08	2.47506e-07	7.59998	EMC9	stable
GPN1	0.6153	8.22596	6.40158	4.86085e-08	2.50523e-07	7.58741	GPN1	stable
WNT5B	1.13607	5.55136	6.40113	4.86872e-08	2.50794e-07	7.5858	WNT5B	up
NXT1	0.51016	7.33418	6.3988	4.91003e-08	2.52786e-07	7.57741	NXT1	stable
PSMA4	0.45879	10.2076	6.39777	4.92838e-08	2.53595e-07	7.5737	PSMA4	stable
SLC1A4	-1.25715	8.45891	-6.39601	4.95989e-08	2.55004e-07	7.56737	SLC1A4	down
AFAP1L2	1.51312	7.05448	6.39595	4.96107e-08	2.55004e-07	7.56713	AFAP1L2	up
RASSF9	1.31256	4.37542	6.39102	5.05048e-08	2.59419e-07	7.54939	RASSF9	up
SH3GLB1	0.666831	9.5271	6.39092	5.05236e-08	2.59419e-07	7.54902	SH3GLB1	stable
RPS8	0.796203	13.4033	6.38383	5.18367e-08	2.66019e-07	7.52353	RPS8	stable
CYP26A1	2.21633	5.76576	6.3836	5.18801e-08	2.661e-07	7.5227	CYP26A1	up
HTR2C	-3.40849	5.75531	-6.37488	5.35452e-08	2.74494e-07	7.49131	HTR2C	down
C3orf80	-1.69023	5.80376	-6.37466	5.35882e-08	2.74568e-07	7.49052	C3orf80	down
EGFL7	-1.1534	5.61196	-6.37131	5.42422e-08	2.77771e-07	7.47847	EGFL7	down
FAM217B	-1.35125	8.88156	-6.36965	5.45698e-08	2.793e-07	7.47249	FAM217B	down
XXYLT1	0.719136	6.50902	6.36914	5.46709e-08	2.7964e-07	7.47065	XXYLT1	stable
EPB41L4B	2.95785	6.16634	6.36902	5.46945e-08	2.7964e-07	7.47022	EPB41L4B	up
ALKBH8	0.763867	5.95839	6.36733	5.50309e-08	2.81211e-07	7.46413	ALKBH8	stable
ARNT2	-1.92387	8.60535	-6.36602	5.52934e-08	2.82402e-07	7.4594	ARNT2	down
FUCA1	1.41778	9.00553	6.36376	5.57472e-08	2.84535e-07	7.45128	FUCA1	up
KRT32	0.816511	3.8776	6.36364	5.57702e-08	2.84535e-07	7.45087	KRT32	stable
BEND4	-2.2748	4.71672	-6.36043	5.64228e-08	2.87711e-07	7.43932	BEND4	down
SST	-4.30568	6.67999	-6.35903	5.67099e-08	2.89022e-07	7.43428	SST	down
IPO13	-0.765538	8.04911	-6.35843	5.68329e-08	2.89495e-07	7.43212	IPO13	stable
PDHX	-0.651635	9.2147	-6.35767	5.69902e-08	2.90143e-07	7.42938	PDHX	stable
C2orf80	-3.00376	6.96301	-6.35745	5.70347e-08	2.90216e-07	7.4286	C2orf80	down
GIMAP2	1.44422	6.9421	6.35659	5.72138e-08	2.90973e-07	7.42549	GIMAP2	up
TEX2	-0.795129	8.02766	-6.35571	5.73963e-08	2.91747e-07	7.42233	TEX2	stable
MAPK8IP2	-1.53946	5.34453	-6.35307	5.79473e-08	2.94245e-07	7.41284	MAPK8IP2	down
PTS	-0.643794	9.33531	-6.35306	5.7949e-08	2.94245e-07	7.41281	PTS	stable
BRD7	0.374857	8.9001	6.35235	5.80989e-08	2.9485e-07	7.41024	BRD7	stable
ASTE1	0.833585	6.1085	6.35208	5.81559e-08	2.94984e-07	7.40927	ASTE1	stable
GPS1	-0.390084	7.82076	-6.35018	5.85584e-08	2.96869e-07	7.40242	GPS1	stable
RASGRP2	-0.92117	6.55008	-6.34995	5.86061e-08	2.96954e-07	7.40161	RASGRP2	stable
GPR19	-1.64281	7.00565	-6.34284	6.01344e-08	3.04469e-07	7.37604	GPR19	down
CACNB3	-1.53016	7.48209	-6.34276	6.01525e-08	3.04469e-07	7.37574	CACNB3	down
FAM171A1	-1.21493	9.20571	-6.33879	6.10229e-08	3.08712e-07	7.36147	FAM171A1	down
CDR2L	-1.664	7.25721	-6.33503	6.1861e-08	3.12781e-07	7.34793	CDR2L	down
CMC2	-0.6577	9.36187	-6.33489	6.18925e-08	3.12781e-07	7.34742	CMC2	stable
SCYL1	-0.484985	7.28784	-6.33323	6.22656e-08	3.14502e-07	7.34145	SCYL1	stable
SLC39A4	1.18533	6.71355	6.33041	6.29031e-08	3.17555e-07	7.33134	SLC39A4	up
PPCDC	0.826703	5.06454	6.32649	6.3802e-08	3.21924e-07	7.31725	PPCDC	stable
SESN2	-0.992848	6.72694	-6.32375	6.44385e-08	3.24965e-07	7.30739	SESN2	stable
SPATA18	1.99514	6.49154	6.32361	6.44723e-08	3.24965e-07	7.30687	SPATA18	up
RALGAPB	-0.496376	8.52895	-6.32325	6.4555e-08	3.25211e-07	7.30559	RALGAPB	stable
PLEKHJ1	-0.478044	7.24276	-6.32293	6.463e-08	3.25418e-07	7.30444	PLEKHJ1	stable
POLG	-0.506536	7.94075	-6.32197	6.48555e-08	3.26162e-07	7.30098	POLG	stable
C1orf52	-0.733554	9.18621	-6.32191	6.48708e-08	3.26162e-07	7.30075	C1orf52	stable
SFT2D3	0.925102	7.10187	6.32187	6.48795e-08	3.26162e-07	7.30061	SFT2D3	stable
ABHD10	-0.500162	8.90378	-6.32135	6.50017e-08	3.26605e-07	7.29875	ABHD10	stable
SPOCK1	-1.59212	10.1199	-6.31918	6.55149e-08	3.29012e-07	7.29094	SPOCK1	down
MANEAL	-1.78535	6.64574	-6.31767	6.58729e-08	3.30637e-07	7.28553	MANEAL	down
GPR137C	-1.5711	6.78425	-6.31598	6.62767e-08	3.3249e-07	7.27946	GPR137C	down
MPC1	-0.834399	9.29076	-6.31495	6.6525e-08	3.33562e-07	7.27574	MPC1	stable
DCP1B	0.664098	7.41078	6.31388	6.67832e-08	3.34682e-07	7.2719	DCP1B	stable
DTNB	-1.10863	6.43604	-6.31231	6.71643e-08	3.36416e-07	7.26625	DTNB	down
SPEF1	-1.4995	5.86033	-6.3119	6.72631e-08	3.36736e-07	7.26479	SPEF1	down
LOC375196	-1.27289	4.65013	-6.31068	6.75614e-08	3.38053e-07	7.26039	LOC375196	down
GORAB	0.840433	7.96508	6.30818	6.81752e-08	3.40947e-07	7.25141	GORAB	stable
ANKRD2	-0.853229	4.16761	-6.30774	6.82843e-08	3.41315e-07	7.24982	ANKRD2	stable
APOBEC3F	0.700419	4.98367	6.30664	6.85561e-08	3.42495e-07	7.24588	APOBEC3F	stable
GABRA5	-3.51788	6.2192	-6.30571	6.87878e-08	3.43474e-07	7.24253	GABRA5	down
CNOT11	0.417775	7.76299	6.3006	7.00727e-08	3.49709e-07	7.22415	CNOT11	stable
PAXX	-0.472494	6.86467	-6.29968	7.03055e-08	3.50689e-07	7.22086	PAXX	stable
CYP20A1	0.833372	6.52948	6.29887	7.0513e-08	3.51541e-07	7.21794	CYP20A1	stable
ARHGAP21	-1.38993	9.82468	-6.29792	7.07545e-08	3.52562e-07	7.21454	ARHGAP21	down
NKG7	1.36041	4.06691	6.29675	7.10558e-08	3.5388e-07	7.21032	NKG7	up
TMEM218	0.746003	7.12181	6.28658	7.37187e-08	3.66952e-07	7.17379	TMEM218	stable
ALDH7A1	0.768427	9.18722	6.28601	7.38717e-08	3.67444e-07	7.17174	ALDH7A1	stable
WDR26	0.64818	9.35813	6.28593	7.3894e-08	3.67444e-07	7.17144	WDR26	stable
GSTZ1	0.844046	6.72806	6.28216	7.49072e-08	3.72289e-07	7.15792	GSTZ1	stable
KLHL32	-1.81453	6.51811	-6.27934	7.56753e-08	3.75913e-07	7.14779	KLHL32	down
C1orf122	-0.800226	9.18851	-6.27417	7.71046e-08	3.82815e-07	7.12921	C1orf122	stable
WHRN	-0.972502	6.6068	-6.27375	7.72227e-08	3.83042e-07	7.12769	WHRN	stable
ARHGAP23	-1.29138	7.80392	-6.27372	7.723e-08	3.83042e-07	7.1276	ARHGAP23	down
HSD17B10	0.654297	8.84364	6.27293	7.74529e-08	3.83949e-07	7.12474	HSD17B10	stable
FEZ1	-2.61544	10.5285	-6.27079	7.80538e-08	3.86611e-07	7.11707	FEZ1	down
RWDD2A	-0.621006	6.99046	-6.27067	7.80887e-08	3.86611e-07	7.11662	RWDD2A	stable
NALF2	-1.33995	5.95007	-6.27059	7.81105e-08	3.86611e-07	7.11635	NALF2	down
GPC1-AS1	-0.956621	4.66342	-6.26981	7.83313e-08	3.87504e-07	7.11354	GPC1-AS1	stable
ZNF267	0.885357	7.60613	6.26753	7.89796e-08	3.9051e-07	7.10536	ZNF267	stable
COL12A1	1.74638	7.75542	6.26654	7.92626e-08	3.91708e-07	7.10181	COL12A1	up
NONO	0.582358	11.2761	6.26574	7.94927e-08	3.92643e-07	7.09893	NONO	stable
MLLT11	-2.09269	10.5033	-6.26321	8.0224e-08	3.96052e-07	7.08984	MLLT11	down
TMEM185B	1.12011	7.16448	6.2622	8.05189e-08	3.97304e-07	7.0862	TMEM185B	up
KHDRBS2	-1.38088	4.51824	-6.26104	8.08576e-08	3.98658e-07	7.08203	KHDRBS2	down
COL15A1	2.55601	6.9921	6.26097	8.08763e-08	3.98658e-07	7.0818	COL15A1	up
ASIC4	-0.710648	4.90076	-6.26024	8.10906e-08	3.99509e-07	7.07918	ASIC4	stable
TSPAN7	-1.22223	10.6935	-6.2587	8.15451e-08	4.01543e-07	7.07363	TSPAN7	down
DCAF12L2	-1.0279	4.84267	-6.25623	8.22763e-08	4.04913e-07	7.06477	DCAF12L2	down
PLA2G4A	1.34087	7.23952	6.2561	8.23138e-08	4.04913e-07	7.06432	PLA2G4A	up
GLMN	-0.976331	7.04021	-6.25337	8.31306e-08	4.08722e-07	7.05451	GLMN	stable
SH2D4A	0.716733	5.50263	6.25238	8.3431e-08	4.09989e-07	7.05093	SH2D4A	stable
GRIA2	-4.00891	8.50943	-6.25168	8.3641e-08	4.10811e-07	7.04844	GRIA2	down
SMIM29	-0.981855	8.20958	-6.24947	8.43116e-08	4.13894e-07	7.04051	SMIM29	stable
BEX4	-0.877694	10.8139	-6.2463	8.52858e-08	4.18462e-07	7.02911	BEX4	stable
HSPBAP1	0.827781	7.06193	6.24548	8.55394e-08	4.19492e-07	7.02616	HSPBAP1	stable
RPS6KA4	-0.707824	5.48321	-6.24323	8.62387e-08	4.22706e-07	7.01808	RPS6KA4	stable
ECSIT	-0.640761	7.92976	-6.2429	8.63409e-08	4.22991e-07	7.01691	ECSIT	stable
TTC1	-0.48848	8.66366	-6.23986	8.72935e-08	4.27295e-07	7.00602	TTC1	stable
PSMD5	0.552474	8.25577	6.23982	8.73083e-08	4.27295e-07	7.00585	PSMD5	stable
ZNF653	-0.641356	5.82885	-6.23593	8.85453e-08	4.33128e-07	6.99188	ZNF653	stable
IL34	-0.677833	5.96107	-6.23536	8.87284e-08	4.33803e-07	6.98983	IL34	stable
MAG	-2.40898	6.02192	-6.2337	8.92619e-08	4.3619e-07	6.98388	MAG	down
RHOBTB1	1.15237	8.04709	6.23154	8.99606e-08	4.39381e-07	6.97615	RHOBTB1	up
LIX1	-2.50212	7.37254	-6.23053	9.02915e-08	4.40549e-07	6.9725	LIX1	down
SNRPD2	0.702616	11.5381	6.23053	9.02916e-08	4.40549e-07	6.9725	SNRPD2	stable
COQ10A	-0.796367	7.07227	-6.22697	9.14612e-08	4.4603e-07	6.95973	COQ10A	stable
FAM184B	-0.840164	4.26269	-6.22487	9.21568e-08	4.49194e-07	6.95221	FAM184B	stable
ERAL1	-0.571696	7.54508	-6.22471	9.2211e-08	4.49231e-07	6.95162	ERAL1	stable
TMEM94	-0.896813	7.9116	-6.22386	9.24944e-08	4.50383e-07	6.94858	TMEM94	stable
C10orf82	1.64575	4.94369	6.22308	9.27556e-08	4.51279e-07	6.94578	C10orf82	up
NIM1K	-1.79448	6.6907	-6.22303	9.27723e-08	4.51279e-07	6.9456	NIM1K	down
TMEM266	-1.40815	5.09523	-6.21963	9.39206e-08	4.56634e-07	6.93339	TMEM266	down
PLP1	-4.75828	9.09865	-6.21639	9.50267e-08	4.61661e-07	6.92178	PLP1	down
PDP2	-0.595018	7.07159	-6.21632	9.50507e-08	4.61661e-07	6.92152	PDP2	stable
ANKRD13A	0.796316	8.80284	6.21508	9.54783e-08	4.63504e-07	6.91707	ANKRD13A	stable
LRRC49	-0.941458	8.23327	-6.21475	9.55908e-08	4.63655e-07	6.9159	LRRC49	stable
KCNB1	-2.7618	7.01426	-6.21471	9.5606e-08	4.63655e-07	6.91574	KCNB1	down
NDUFAB1	-0.569758	10.685	-6.21371	9.59512e-08	4.65095e-07	6.91217	NDUFAB1	stable
STPG1	-1.04892	6.30891	-6.209	9.75986e-08	4.72637e-07	6.89528	STPG1	down
HSCB	0.714304	8.33944	6.20898	9.76055e-08	4.72637e-07	6.89521	HSCB	stable
TUBB6	1.49485	9.07129	6.20863	9.77297e-08	4.73e-07	6.89394	TUBB6	up
MON1A	-0.577703	7.03573	-6.20776	9.80382e-08	4.74062e-07	6.89082	MON1A	stable
TAFA2	-2.49284	7.49621	-6.20773	9.80478e-08	4.74062e-07	6.89072	TAFA2	down
ZNF555	0.514768	6.32306	6.20689	9.83467e-08	4.75268e-07	6.8877	ZNF555	stable
KAZN	-1.19062	9.42869	-6.20123	1.0038e-07	4.84851e-07	6.86739	KAZN	down
SLC2A10	1.61398	7.57106	6.20025	1.00738e-07	4.86335e-07	6.86386	SLC2A10	up
PTPN12	0.745883	9.63769	6.19906	1.01169e-07	4.8817e-07	6.85963	PTPN12	stable
C19orf12	-0.60047	8.57697	-6.19515	1.02609e-07	4.94872e-07	6.8456	C19orf12	stable
TMEM263	0.800132	9.87235	6.19457	1.02827e-07	4.95673e-07	6.8435	TMEM263	stable
ADRA2C	-0.680348	6.12016	-6.19338	1.03267e-07	4.97546e-07	6.83926	ADRA2C	stable
CAPN7	0.816717	8.98526	6.19231	1.0367e-07	4.99239e-07	6.83539	CAPN7	stable
ACP3	0.905581	4.39179	6.18975	1.04634e-07	5.03628e-07	6.82621	ACP3	stable
RNASE6	1.84688	7.58339	6.18949	1.04731e-07	5.0384e-07	6.82529	RNASE6	up
MSANTD1	-1.0796	4.53144	-6.18895	1.04935e-07	5.04568e-07	6.82336	MSANTD1	down
[truncated: 7,613 more rows]

## Sheet: Table S6
symble	ACPred	ACPblue	ACPmagenta	ACPtan	ACPgreen	ACPblack	ACPturquoise	ACPgreenyellow	ACPpink	ACPpurple	ACPsalmon	ACPbrown	ACPyellow	ACPgrey
KRT19	0.52732	0.951312	0.597302	0.47573	-0.248568	-0.514089	-0.783518	-0.27042	-0.219734	-0.159566	-0.615028	-0.500602	-0.43168	0.0628234
STMN2	-0.537989	-0.774782	-0.571356	-0.158573	0.525438	0.629812	0.931954	0.212632	-0.306142	-0.290652	0.358514	0.308114	0.0569464	-0.128014
GABBR2	-0.580829	-0.758827	-0.487337	-0.0986059	0.48082	0.817852	0.921401	0.103352	-0.352667	-0.167588	0.258717	0.285143	-0.0358518	-0.313466
SV2B	-0.576216	-0.697927	-0.515346	-0.0464939	0.53316	0.611412	0.916919	0.140567	-0.395785	-0.312635	0.262579	0.217853	-0.0321676	-0.136107
INA	-0.578272	-0.833905	-0.535503	-0.224361	0.51372	0.573546	0.891843	0.221005	-0.156519	-0.19311	0.42025	0.381023	0.192544	-0.0312033
KRT5	0.585763	0.897041	0.589544	0.25833	-0.522982	-0.670438	-0.924997	-0.244658	0.140494	0.111935	-0.471006	-0.415342	-0.224222	0.0671822
TRIM29	0.558936	0.959157	0.626721	0.364233	-0.475685	-0.59297	-0.885302	-0.284812	-0.0658179	-0.00654783	-0.567001	-0.47999	-0.349109	0.149057
NSG2	-0.580175	-0.844431	-0.567348	-0.20919	0.463346	0.780261	0.942768	0.159384	-0.245496	-0.0859925	0.344917	0.279109	0.039087	-0.230528
STUM	-0.548899	-0.871886	-0.59121	-0.295463	0.366034	0.599324	0.918656	0.207956	-0.136255	-0.15134	0.497658	0.393376	0.198147	-0.0606361
LHX2	-0.305609	-0.352668	-0.343904	-0.0743199	-0.130336	0.595429	0.558723	-0.154065	-0.258481	0.0644044	-0.072277	-0.129229	-0.348198	-0.627417
S100A2	0.650589	0.958209	0.572287	0.332137	-0.48715	-0.527887	-0.830169	-0.273843	-0.189546	-0.0848217	-0.581595	-0.584534	-0.463692	0.157932
STMN4	-0.62565	-0.751584	-0.510568	-0.113708	0.457936	0.851438	0.911019	0.171491	-0.365254	-0.123445	0.266564	0.285165	-0.00993618	-0.228463
RALYL	-0.593203	-0.770128	-0.501142	-0.0859557	0.557894	0.782426	0.942666	0.127894	-0.369179	-0.205335	0.255284	0.275882	-0.0164858	-0.240885
HPCAL4	-0.557805	-0.709949	-0.53685	-0.102641	0.473473	0.741849	0.932363	0.115302	-0.417227	-0.226455	0.260612	0.166809	-0.0983064	-0.296653
PLP1	-0.350535	-0.69641	-0.452696	-0.234951	0.369324	0.936766	0.718322	0.120684	-0.30376	0.0576219	0.246891	0.142725	-0.0720227	-0.135081
GNG3	-0.56299	-0.789199	-0.576706	-0.185353	0.455642	0.862833	0.931555	0.15075	-0.335377	-0.0737914	0.278633	0.193798	-0.0581406	-0.283896
SYT4	-0.595682	-0.763438	-0.521768	-0.103818	0.568395	0.718333	0.904222	0.127221	-0.316302	-0.172778	0.296408	0.228909	-0.00969024	-0.15961
DSP	0.557867	0.905532	0.629593	0.308706	-0.549021	-0.645517	-0.910701	-0.303587	0.100784	0.132274	-0.532241	-0.424585	-0.276742	0.119346
KCNQ2	-0.597024	-0.80595	-0.556272	-0.122233	0.528416	0.781789	0.971597	0.120168	-0.332641	-0.179219	0.296644	0.275812	-0.0140033	-0.291168
GRM3	-0.642268	-0.74036	-0.557823	-0.10422	0.480965	0.641801	0.92844	0.20739	-0.340819	-0.297785	0.320748	0.283354	0.0467474	-0.0760998
RUNDC3A	-0.627069	-0.799342	-0.559328	-0.128524	0.502241	0.744432	0.969284	0.128925	-0.326199	-0.192617	0.297169	0.25789	-0.0189174	-0.236031
FAT2	0.193403	0.675915	0.503148	0.619292	0.320891	-0.37962	-0.482891	-0.209053	-0.268095	-0.303742	-0.455667	-0.236363	-0.280468	0.0260743
RHOD	0.527038	0.774747	0.524825	0.130581	-0.508413	-0.802465	-0.9223	-0.181544	0.385213	0.213287	-0.32496	-0.29559	-0.0208598	0.125276
AMPH	-0.601016	-0.707433	-0.571719	-0.0779121	0.529925	0.721876	0.92282	0.166381	-0.384407	-0.242924	0.180284	0.132012	-0.116783	-0.178363
KLK11	0.346577	0.59726	0.446302	0.0628576	-0.465383	-0.703095	-0.845089	-0.123641	0.5621	0.387141	-0.18586	-0.133182	0.148899	0.0682257
SYNPR	-0.611443	-0.679484	-0.391529	0.0132511	0.583494	0.576352	0.891098	0.096292	-0.37732	-0.372938	0.2918	0.361271	0.0500586	-0.178798
L1CAM	-0.498632	-0.787651	-0.472132	-0.138886	0.530228	0.727866	0.913799	0.113348	-0.33841	-0.255572	0.366307	0.333348	0.0572551	-0.150299
MFAP2	0.524906	0.931271	0.581445	0.360408	-0.462028	-0.652581	-0.840221	-0.253618	-0.0181575	0.0336491	-0.568921	-0.486804	-0.36917	0.132414
SLPI	0.697041	0.837238	0.554084	0.208081	-0.519289	-0.526785	-0.815239	-0.28772	-0.0391677	0.00657615	-0.47151	-0.499748	-0.365956	0.115641
SPINK6	0.599704	0.754676	0.513784	0.384923	-0.00970487	-0.512272	-0.629598	-0.242965	-0.204694	-0.297317	-0.426807	-0.391517	-0.331072	0.0745883
CPNE6	-0.511664	-0.760356	-0.644954	-0.261408	0.300315	0.732414	0.914929	0.13345	-0.279225	-0.0590088	0.295995	0.114413	-0.0872037	-0.276964
LAMC2	0.629535	0.93895	0.579342	0.374387	-0.342968	-0.614113	-0.810573	-0.261269	-0.159578	-0.17963	-0.506094	-0.506319	-0.38566	0.107599
SOSTDC1	0.464509	0.824041	0.596566	0.264708	-0.551494	-0.68789	-0.867984	-0.298593	0.239615	0.178776	-0.469415	-0.319307	-0.166587	-0.0509398
TAC1	-0.521274	-0.605177	-0.530971	-0.181	0.259471	0.501739	0.79401	0.235998	-0.275422	-0.253985	0.252525	0.209777	0.0286286	-0.0957059
ETNPPL	-0.549632	-0.764157	-0.593298	-0.264254	0.320706	0.844286	0.853874	0.18492	-0.277333	-0.00992339	0.331284	0.159629	-0.0187965	-0.206988
SPINT1	0.566205	0.910481	0.601839	0.307218	-0.401298	-0.707759	-0.913468	-0.210688	0.0970805	0.0183187	-0.450019	-0.385351	-0.195587	0.0935157
NTSR2	-0.429877	-0.74209	-0.676684	-0.372263	0.225619	0.774056	0.836027	0.249737	-0.288942	-0.0914853	0.353841	0.0735343	-0.0283954	-0.113741
TSPAN8	0.388548	0.762703	0.395701	0.160159	-0.455377	-0.408684	-0.784194	-0.0177132	0.0613852	0.19049	-0.410594	-0.448872	-0.24077	0.180822
CDCA7	0.307518	0.865827	0.64933	0.431229	-0.387038	-0.672457	-0.865648	-0.289769	0.17857	0.158596	-0.5356	-0.27999	-0.168595	0.0604514
ERMN	-0.332516	-0.819549	-0.496874	-0.459044	0.339956	0.50015	0.586797	0.310251	0.179371	0.125803	0.573847	0.417284	0.413964	0.212232
CYP46A1	-0.559218	-0.881933	-0.664497	-0.400261	0.227545	0.768383	0.868031	0.195074	-0.048493	0.149291	0.441304	0.230635	0.11103	-0.27415
TIMP4	0.0776224	0.0301662	0.062504	0.074816	0.315161	0.478824	-0.0694647	0.0409213	-0.206843	0.20537	-0.158613	-0.167826	-0.206765	-0.00256344
DIRAS2	-0.523597	-0.747516	-0.413075	-0.00440801	0.558192	0.733787	0.927416	-0.0348008	-0.358011	-0.217474	0.237418	0.319591	-0.0510162	-0.330569
DLX5	0.518815	0.957127	0.562151	0.412756	-0.425996	-0.547515	-0.778092	-0.261482	-0.207193	-0.16114	-0.567746	-0.526082	-0.433503	0.0377024
NAPSB	0.632358	0.463718	0.317241	0.0660733	-0.384031	-0.042268	-0.454129	-0.264358	-0.162042	0.0374715	-0.512984	-0.478245	-0.437987	0.0284631
DNAJC6	-0.55555	-0.769859	-0.485883	-0.1416	0.429025	0.895154	0.885957	0.0628273	-0.333016	-0.0412253	0.224466	0.200768	-0.089073	-0.245748
NR2E1	-0.274103	-0.598367	-0.517857	-0.4817	-0.22119	0.516269	0.502887	0.0864275	0.183253	0.339952	0.327135	0.0807512	0.0792514	-0.513193
IQGAP2	0.554705	0.937867	0.66077	0.388268	-0.438118	-0.62957	-0.882897	-0.296543	-0.0372509	0.00862856	-0.503292	-0.409414	-0.318556	0.187538
AK5	-0.421481	-0.763049	-0.55515	-0.230134	0.242714	0.670966	0.912241	0.0744943	-0.289651	-0.191663	0.267749	0.196288	-0.0421775	-0.206956
EPCAM	0.381285	0.907554	0.568158	0.490241	-0.426507	-0.410414	-0.628911	-0.343264	-0.347992	-0.245273	-0.679033	-0.508167	-0.539193	-0.0617188
NRN1	-0.514015	-0.880167	-0.57908	-0.246172	0.500274	0.600351	0.907942	0.129091	-0.0625489	-0.102175	0.437802	0.37857	0.185902	-0.283419
LTF	0.346119	0.254916	0.0963971	-0.0727776	-0.282569	0.356367	-0.304777	-0.108045	-0.179452	0.389295	-0.256106	-0.491679	-0.415297	0.0115979
ATCAY	-0.546808	-0.871623	-0.582868	-0.302081	0.350132	0.69121	0.929577	0.205705	-0.161285	-0.0946624	0.426029	0.34751	0.149537	-0.216577
GALNT3	0.528596	0.896526	0.689435	0.331658	-0.511146	-0.673685	-0.921646	-0.319655	0.12535	0.155504	-0.521993	-0.35474	-0.215995	0.145256
VSNL1	-0.580789	-0.559263	-0.484679	0.0618154	0.528785	0.585856	0.909647	0.108118	-0.54306	-0.482837	0.152859	0.153327	-0.159376	-0.229879
ATP2B2	-0.580747	-0.946666	-0.610759	-0.349764	0.476119	0.552386	0.866361	0.239818	0.104908	0.0552764	0.560931	0.458873	0.342386	-0.207475
BSN	-0.601225	-0.849881	-0.55549	-0.160302	0.540154	0.653357	0.955803	0.129888	-0.21007	-0.174569	0.413027	0.353491	0.112838	-0.275548
GRM7	-0.607717	-0.688365	-0.380144	0.0100487	0.349666	0.714477	0.879421	-0.0545266	-0.334464	-0.193294	0.200787	0.344516	-0.0399698	-0.246821
DNM1	-0.575621	-0.744342	-0.594985	-0.117729	0.5253	0.68622	0.964197	0.214188	-0.4189	-0.3524	0.328856	0.22184	-0.0154121	-0.139659
NRIP3	-0.453377	-0.738304	-0.557444	-0.148725	0.531683	0.590847	0.898559	0.226189	-0.343813	-0.375505	0.355551	0.281739	0.0678979	-0.0388247
DOCK3	-0.544431	-0.901449	-0.619627	-0.286601	0.45854	0.733007	0.944346	0.182616	-0.15084	-0.0608076	0.452601	0.31811	0.109087	-0.238861
APLP1	-0.536359	-0.926145	-0.655751	-0.457428	0.345202	0.711513	0.84054	0.33616	-0.0195092	0.0633904	0.596196	0.361633	0.275197	0.0263353
MYRF	-0.44344	-0.71797	-0.491637	-0.317	0.385708	0.631549	0.617757	0.330481	-0.0514171	0.059654	0.459631	0.306443	0.226669	0.195082
ZMAT4	-0.585386	-0.438456	-0.451461	-0.0184408	0.170809	0.391218	0.729783	0.121408	-0.336717	-0.329509	0.0815505	0.110595	-0.105432	-0.179094
PLPPR5	-0.513172	-0.681263	-0.423421	-0.0693275	0.230469	0.733373	0.873393	-0.0751963	-0.30592	-0.117077	0.109266	0.212826	-0.12699	-0.436059
LUM	0.750218	0.832646	0.653117	0.220627	-0.543118	-0.615283	-0.843967	-0.33043	-0.0219421	-0.0553895	-0.399262	-0.373778	-0.269308	0.229869
SYNGR3	-0.599319	-0.743775	-0.586599	-0.128858	0.473393	0.719019	0.96181	0.202985	-0.410566	-0.303307	0.29156	0.227189	-0.0373122	-0.13294
ASPA	-0.34594	-0.637905	-0.460001	-0.198456	0.382921	0.883493	0.683319	0.114509	-0.327563	0.0382991	0.17169	0.0704751	-0.111802	-0.0280471
CD109	0.645274	0.904603	0.580769	0.346811	-0.547209	-0.383134	-0.744411	-0.374584	-0.29347	-0.0920818	-0.619288	-0.58177	-0.557657	0.177601
B3GAT1	-0.541088	-0.823558	-0.581535	-0.306824	0.33817	0.879164	0.85498	0.22438	-0.188133	0.0691999	0.351362	0.263401	0.0751439	-0.291803
PMP2	-0.219559	-0.441605	-0.343171	-0.232659	0.087577	0.905831	0.466296	0.10259	-0.312627	0.173038	0.101992	-0.0458928	-0.179472	-0.236754
FZD10	0.360521	0.92066	0.683144	0.54771	-0.265495	-0.448792	-0.745888	-0.306862	-0.236536	-0.110894	-0.611051	-0.36475	-0.389518	0.0815536
GABRG2	-0.624907	-0.824492	-0.57187	-0.145784	0.584171	0.646681	0.961275	0.217039	-0.262892	-0.246146	0.351544	0.336632	0.101054	-0.14075
AKAP6	-0.555632	-0.878769	-0.589178	-0.264372	0.439097	0.813452	0.929077	0.159372	-0.20341	-0.039162	0.441038	0.326842	0.0941589	-0.250639
SOWAHA	-0.593763	-0.800487	-0.527727	-0.13528	0.408075	0.752504	0.943185	0.0630241	-0.253763	-0.0914647	0.291935	0.290969	0.00585453	-0.400791
RAB3C	-0.601892	-0.814218	-0.586731	-0.180917	0.484283	0.677693	0.968913	0.201598	-0.29996	-0.248472	0.347035	0.293501	0.0524057	-0.138002
PPP1R1A	-0.554292	-0.912889	-0.646283	-0.341749	0.450126	0.723072	0.915887	0.268204	-0.106186	-0.0166772	0.493372	0.352043	0.210728	-0.152347
ADCY1	-0.658912	-0.632579	-0.435965	0.101663	0.556583	0.758341	0.926383	0.0349342	-0.508343	-0.315024	0.142528	0.192475	-0.156365	-0.353803
DLX2	0.315779	0.827084	0.430426	0.421198	-0.4664	-0.480165	-0.513153	-0.310445	-0.318177	-0.310496	-0.549418	-0.503107	-0.506425	-0.171388
LRFN5	-0.482704	-0.78895	-0.636833	-0.281945	0.291091	0.871873	0.912545	0.165945	-0.309468	-0.0323849	0.261995	0.107414	-0.0904207	-0.291466
MXRA5	0.628942	0.936306	0.574519	0.350973	-0.475717	-0.561643	-0.792494	-0.277664	-0.207308	-0.178123	-0.524052	-0.534657	-0.418204	0.132786
SULT4A1	-0.691583	-0.685883	-0.590732	-0.043573	0.505271	0.589907	0.959553	0.192648	-0.374429	-0.346982	0.227827	0.216135	-0.0428321	-0.249247
SYTL1	0.423256	0.886299	0.578942	0.49496	-0.0900047	-0.595898	-0.780016	-0.217935	-0.0727911	-0.121527	-0.515038	-0.372847	-0.282608	0.0536807
CPLX1	-0.668428	-0.765756	-0.508674	-0.0900675	0.580938	0.568324	0.907393	0.239298	-0.277346	-0.33983	0.43393	0.433729	0.191355	-0.0813374
GRIA2	-0.518011	-0.698039	-0.457681	-0.0846447	0.419905	0.915562	0.864391	0.0315945	-0.404313	-0.0517296	0.177501	0.140672	-0.179027	-0.343203
COL6A3	0.735889	0.821362	0.529954	0.177125	-0.475489	-0.653658	-0.842264	-0.204216	0.0145518	-0.0430887	-0.377394	-0.439385	-0.251337	0.335229
CA10	-0.549106	-0.607253	-0.290029	0.1033	0.53766	0.811523	0.78807	-0.0722519	-0.370404	-0.0886884	0.0709973	0.24056	-0.135988	-0.42439
RIT2	-0.523523	-0.707124	-0.389629	-0.0170357	0.548545	0.890368	0.839911	0.00535871	-0.356458	-0.0574194	0.162286	0.256801	-0.0786946	-0.356152
CELF5	-0.686174	-0.737981	-0.540769	-0.0447307	0.506178	0.654097	0.971876	0.144339	-0.363383	-0.300665	0.316774	0.308371	0.0102545	-0.249596
SLITRK3	-0.503878	-0.731794	-0.529648	-0.181579	0.316283	0.873	0.889206	0.095921	-0.346163	-0.0621552	0.231868	0.168388	-0.0995694	-0.443883
PAK5	-0.689703	-0.77889	-0.375839	0.0606233	0.636035	0.585581	0.916044	-0.0291371	-0.192465	-0.195856	0.302553	0.484964	0.100927	-0.35306
NDRG4	-0.582659	-0.804378	-0.569553	-0.19576	0.505144	0.861348	0.887459	0.150189	-0.24844	0.0143447	0.319982	0.230841	-0.00921949	-0.264141
SH3GL2	-0.501467	-0.678033	-0.476485	-0.065256	0.499457	0.910866	0.853567	0.0480151	-0.429861	-0.0639242	0.1424	0.0789857	-0.212283	-0.316915
MGP	0.700126	0.683218	0.420031	-0.0293539	-0.571882	-0.635386	-0.857431	-0.161183	0.2932	0.227369	-0.320664	-0.427085	-0.132334	0.235485
MAP7D2	-0.638358	-0.765471	-0.531549	-0.13343	0.562595	0.610696	0.893848	0.251526	-0.276539	-0.28291	0.360322	0.346765	0.158834	-0.057802
IRF6	0.414643	0.837187	0.642593	0.432264	-0.135706	-0.664046	-0.848361	-0.232338	0.124926	0.0194045	-0.428551	-0.233573	-0.110998	0.00427749
GJB2	0.645816	0.92749	0.61303	0.348898	-0.476648	-0.573671	-0.810167	-0.328775	-0.14287	-0.124229	-0.558982	-0.509909	-0.431829	0.0387244
SPHKAP	-0.637837	-0.802645	-0.533285	-0.0819781	0.631165	0.683693	0.949236	0.1787	-0.289634	-0.231283	0.355967	0.378681	0.105838	-0.175944
MAPT	-0.577956	-0.781213	-0.627205	-0.226567	0.454377	0.873378	0.915359	0.259724	-0.335345	-0.0612034	0.264217	0.161866	-0.0315878	-0.213655
ANGPTL7	0.482721	0.924896	0.566519	0.429819	-0.324528	-0.526071	-0.761656	-0.271293	-0.193643	-0.133056	-0.579183	-0.518555	-0.427985	0.0447528
ANXA1	0.650044	0.893842	0.61748	0.284497	-0.585121	-0.46276	-0.840792	-0.35403	-0.0968347	0.084132	-0.5786	-0.516155	-0.442452	0.157735
NEFM	-0.522418	-0.801558	-0.572201	-0.236122	0.455742	0.654341	0.913349	0.24028	-0.288291	-0.24756	0.396383	0.312632	0.102523	-0.0180986
TAGLN3	-0.591736	-0.841579	-0.589167	-0.210261	0.518757	0.680636	0.946594	0.214114	-0.236761	-0.180564	0.380425	0.317869	0.116939	-0.121803
EPB41L4B	0.345571	0.670153	0.526638	0.128923	-0.481742	-0.774759	-0.876934	-0.129137	0.498384	0.3051	-0.214045	-0.105355	0.148925	0.117104
CTNNA2	-0.441308	-0.644165	-0.482806	-0.194754	0.181289	0.917372	0.767955	-0.000178774	-0.317263	0.122309	0.127449	0.0122142	-0.221509	-0.445773
DOK6	-0.651897	-0.732668	-0.446957	-0.0155128	0.453841	0.563271	0.935494	0.0273924	-0.284802	-0.278865	0.231037	0.356587	0.0247935	-0.222258
FAM131B	-0.541524	-0.804802	-0.512997	-0.140375	0.584117	0.760451	0.912236	0.19035	-0.315047	-0.209744	0.408421	0.364523	0.0921805	-0.167619
S100A11	0.665016	0.90025	0.55267	0.185372	-0.589205	-0.585264	-0.90148	-0.18957	0.00753927	0.0650022	-0.476457	-0.505173	-0.303263	0.222151
GAD1	-0.651928	-0.610357	-0.435904	0.0500887	0.537352	0.643144	0.892866	0.1151	-0.455153	-0.377973	0.145047	0.256911	-0.0513936	-0.269654
TTC9B	-0.632362	-0.850652	-0.619916	-0.195989	0.496301	0.717611	0.972617	0.197576	-0.232257	-0.15538	0.411647	0.316488	0.0893148	-0.273523
PTPRT	-0.609077	-0.743084	-0.577233	-0.207398	0.289482	0.550719	0.894755	0.22462	-0.212977	-0.208767	0.352646	0.30307	0.0945322	-0.23061
PLBD1	0.73001	0.680656	0.538786	0.00595901	-0.54981	-0.735377	-0.945785	-0.207724	0.437423	0.260956	-0.220099	-0.23171	0.0468635	0.2963
PCOLCE2	0.42356	0.849717	0.58865	0.320713	-0.498505	-0.633648	-0.796811	-0.254173	0.0233292	-0.0512302	-0.471294	-0.345413	-0.208694	0.0981199
CRYBG1	0.594478	0.812023	0.559614	0.142407	-0.573656	-0.741793	-0.960072	-0.200511	0.325995	0.220934	-0.35135	-0.330283	-0.0623303	0.187928
RTN1	-0.398258	-0.803253	-0.465532	-0.221832	0.391216	0.867961	0.833554	0.0155429	-0.226791	0.0450908	0.287451	0.224771	-0.0310016	-0.29142
SEZ6	-0.602872	-0.879985	-0.609121	-0.251474	0.580357	0.613566	0.901456	0.296098	-0.101109	-0.139122	0.505226	0.408284	0.259999	-0.106611
NWD2	-0.614938	-0.580565	-0.40892	0.0606565	0.331734	0.497849	0.856393	-0.0396087	-0.295493	-0.281204	0.103395	0.272302	-0.0906014	-0.437075
KRT8	0.462245	0.919407	0.581609	0.349524	-0.425739	-0.67515	-0.874716	-0.232136	0.0688075	0.00730495	-0.540894	-0.418239	-0.258046	0.103381
CHI3L1	0.772052	0.387799	0.234222	-0.194208	-0.537902	-0.223048	-0.542854	-0.185317	0.122741	0.200051	-0.258802	-0.414425	-0.217471	0.077188
TMEM178A	-0.626427	-0.672913	-0.499576	0.0285652	0.669429	0.780682	0.879562	0.115225	-0.4244	-0.1948	0.152507	0.155863	-0.116943	-0.189671
NXPH1	-0.509828	-0.681456	-0.440837	-0.0963004	0.325074	0.827861	0.85151	0.0252479	-0.337765	-0.0686534	0.122165	0.184497	-0.124707	-0.4041
PPP1R13L	0.50689	0.9259	0.608378	0.376356	-0.423663	-0.595365	-0.823058	-0.259731	-0.139449	-0.128137	-0.466283	-0.444245	-0.334595	0.239918
MFSD4A	-0.727642	-0.784659	-0.502651	-0.0528627	0.496829	0.606241	0.955374	0.104491	-0.217701	-0.200153	0.282233	0.3907	0.0884026	-0.326479
TGFBI	0.709086	0.711458	0.463589	-0.0300583	-0.608815	-0.699959	-0.895346	-0.152926	0.316418	0.210428	-0.232499	-0.356101	-0.0595141	0.257542
SNAI2	0.570232	0.931346	0.725838	0.472767	-0.363454	-0.629769	-0.84167	-0.372368	-0.0956454	-0.132009	-0.505383	-0.326067	-0.316256	0.131802
COL1A1	0.651932	0.830504	0.610326	0.216555	-0.514587	-0.546946	-0.846817	-0.258615	-0.0266895	0.0391581	-0.362354	-0.38784	-0.269588	0.259483
ELFN2	-0.475526	-0.750687	-0.556064	-0.272166	0.138795	0.749761	0.888524	0.102784	-0.293374	-0.102091	0.265794	0.18709	-0.0442379	-0.218875
CTHRC1	0.72984	0.891348	0.582417	0.347169	-0.452088	-0.478058	-0.73491	-0.372672	-0.274495	-0.204351	-0.612776	-0.578847	-0.535638	0.141471
FZD6	0.474195	0.864367	0.759317	0.411877	-0.397495	-0.687192	-0.925694	-0.410904	0.199336	0.180101	-0.498946	-0.23815	-0.167339	0.0922953
SLC7A14	-0.409416	-0.833086	-0.541633	-0.282893	0.455578	0.727479	0.845049	0.147125	-0.173832	-0.0411101	0.337966	0.264191	0.0935867	-0.0821707
ROR2	0.369487	0.759245	0.601448	0.250906	-0.452128	-0.806862	-0.889456	-0.186806	0.393698	0.245197	-0.327374	-0.151825	0.0474274	0.0903853
DMKN	0.391175	0.817676	0.529723	0.234306	-0.445798	-0.787979	-0.887184	-0.135041	0.304614	0.150145	-0.421776	-0.277626	-0.0559858	0.114941
RIPK4	0.419131	0.908181	0.530971	0.343605	-0.425734	-0.654933	-0.852758	-0.206149	0.0569604	0.0205115	-0.50862	-0.437462	-0.256756	0.0800121
CDH12	-0.586034	-0.797268	-0.418995	-0.167622	0.37864	0.327635	0.751689	-0.0147285	0.19751	0.0365018	0.346442	0.450596	0.259551	-0.309595
NRXN2	-0.483898	-0.691685	-0.528932	-0.0995036	0.516726	0.890709	0.873439	0.146532	-0.441293	-0.138688	0.219544	0.136012	-0.136692	-0.319093
SCG2	-0.291093	-0.628265	-0.436287	-0.260875	0.124065	0.717175	0.744616	0.0495249	-0.343734	-0.100631	0.189919	0.0454115	-0.17916	-0.0943272
CMTM5	-0.278484	-0.513292	-0.423578	-0.249767	0.22614	0.911675	0.523683	0.206526	-0.302444	0.156582	0.12627	-0.025787	-0.125339	-0.0331454
OLIG1	-0.328295	-0.578996	-0.373559	-0.177396	0.221257	0.960079	0.65555	0.0726135	-0.37809	0.0540467	0.149878	0.0727235	-0.159525	-0.260919
FREM2	0.352573	0.885015	0.688045	0.514267	-0.311664	-0.624134	-0.762465	-0.345702	-0.0569672	-0.111872	-0.528089	-0.278669	-0.278376	-0.0467829
FXYD7	-0.565136	-0.827008	-0.582975	-0.247671	0.354568	0.726092	0.947491	0.201949	-0.279244	-0.183317	0.43757	0.337971	0.0923251	-0.180482
HLA.DMA	0.821698	0.477547	0.30699	-0.269579	-0.557619	-0.383972	-0.805175	-0.033143	0.360597	0.392072	-0.106983	-0.344798	0.00827206	0.319201
GPX3	0.65183	0.440819	0.369562	-0.217344	-0.47561	-0.571929	-0.792916	-0.0328503	0.497148	0.326019	0.0253681	-0.155389	0.182192	0.237465
STXBP1	-0.666185	-0.907697	-0.612165	-0.249507	0.552652	0.686889	0.9339	0.232463	-0.0905153	-0.0421203	0.457864	0.389541	0.199523	-0.197742
LAMB1	0.447131	0.895064	0.704441	0.42135	-0.407411	-0.670818	-0.87002	-0.305653	0.0651752	0.0203178	-0.481545	-0.259535	-0.191454	0.0440944
COL5A1	0.589792	0.927783	0.631516	0.386162	-0.388236	-0.676331	-0.839183	-0.258689	-0.0780602	-0.0979016	-0.459549	-0.398275	-0.301965	0.139873
WNT5A	0.460838	0.885978	0.717261	0.577777	-0.290297	-0.480359	-0.673445	-0.466847	-0.255589	-0.123076	-0.718667	-0.414453	-0.526555	-0.0376905
SOX10	-0.177287	-0.495775	-0.346093	-0.330475	0.0888471	0.814071	0.410272	0.223922	-0.213247	0.139946	0.29916	0.0853569	0.0389333	0.0984976
ERC2	-0.590393	-0.722833	-0.545914	-0.0981385	0.369218	0.68853	0.963556	0.0860397	-0.39519	-0.269373	0.208573	0.193741	-0.0944405	-0.236731
PKP2	0.40193	0.868218	0.695465	0.449989	-0.376152	-0.614154	-0.826775	-0.337273	0.0634014	0.0564583	-0.53873	-0.26344	-0.22114	-0.0280937
ERICH3	-0.473382	-0.712615	-0.494918	-0.172214	0.268245	0.874025	0.835432	-0.0268469	-0.281569	0.0990798	0.169808	0.0987026	-0.184692	-0.46005
CDH3	0.556657	0.847402	0.577425	0.238435	-0.513489	-0.733655	-0.900771	-0.2661	0.223874	0.12135	-0.404726	-0.344757	-0.151468	-0.00728155
FOXG1	-0.40733	-0.351373	-0.335644	-0.00644624	-0.0824414	0.347607	0.626626	-0.123562	-0.260772	-0.17354	-0.00540623	-0.00172957	-0.246139	-0.48277
DCX	-0.518901	-0.785558	-0.546976	-0.267107	0.222572	0.737171	0.885128	0.141672	-0.220838	-0.0433191	0.254512	0.227475	0.0186163	-0.20577
MLIP	-0.292423	-0.432925	-0.331391	-0.0264032	0.201905	0.66349	0.588236	-0.155799	-0.285612	0.0860898	0.0449651	-0.0410702	-0.300447	-0.483535
LARGE2	0.49569	0.861964	0.573637	0.242713	-0.488304	-0.772907	-0.915936	-0.184356	0.232816	0.0988443	-0.39686	-0.325592	-0.108627	0.0951152
LEMD1	0.306542	0.869175	0.537669	0.531692	-0.0912589	-0.470363	-0.680194	-0.210248	-0.221236	-0.203515	-0.571295	-0.394055	-0.346802	0.0975297
CDH10	-0.535653	-0.76828	-0.508587	-0.143889	0.450361	0.87984	0.873513	0.0723226	-0.270685	0.0133261	0.247423	0.213047	-0.0590364	-0.420046
PCSK2	-0.593614	-0.829405	-0.517868	-0.190446	0.380686	0.633995	0.930461	0.113567	-0.209846	-0.190832	0.401236	0.395509	0.121017	-0.13669
PRR18	-0.452044	-0.810033	-0.50082	-0.420431	0.256337	0.675353	0.635113	0.291834	0.0713562	0.151912	0.516418	0.391932	0.349819	0.130916
RSPO3	-0.378306	-0.368382	-0.232396	0.198977	0.501606	0.197361	0.592935	-0.070333	-0.25638	-0.361449	-0.0136143	0.115901	-0.114449	-0.0660833
CLIC6	0.380091	0.560927	0.426361	0.028296	-0.49126	-0.683493	-0.819035	-0.110896	0.571365	0.434278	-0.250918	-0.154905	0.133669	0.101009
SLITRK1	-0.56617	-0.834078	-0.564369	-0.242395	0.296328	0.695844	0.940151	0.132887	-0.216332	-0.134451	0.366575	0.338868	0.0968676	-0.212468
RASSF6	0.499293	0.639687	0.499864	0.0883852	-0.48913	-0.701754	-0.850206	-0.173205	0.457724	0.288185	-0.259411	-0.174298	0.0861603	0.0737121
INAVA	0.464005	0.920955	0.506842	0.417868	-0.465811	-0.546075	-0.711629	-0.339433	-0.170307	-0.127	-0.644837	-0.566017	-0.515167	-0.0370585
EEF1A2	-0.596637	-0.844619	-0.582468	-0.225803	0.546585	0.66479	0.931436	0.27476	-0.230471	-0.224589	0.526279	0.395369	0.188803	-0.159693
GAS7	-0.457775	-0.865203	-0.526472	-0.29817	0.518826	0.738366	0.802294	0.246997	-0.0547558	0.0356656	0.475329	0.430157	0.24011	-0.209432
CDH18	-0.624402	-0.764627	-0.555679	-0.0830007	0.623056	0.638078	0.940486	0.192659	-0.305682	-0.250882	0.308502	0.292961	0.0524905	-0.239082
CNTN3	-0.557569	-0.741195	-0.328219	-0.0179472	0.462363	0.433873	0.8243	-0.0794524	-0.101967	-0.194219	0.275791	0.451998	0.134889	-0.186535
FNDC5	-0.600271	-0.928082	-0.505202	-0.355357	0.506013	0.455041	0.713013	0.27965	0.31078	0.20641	0.602963	0.60758	0.538764	-0.14248
CSTA	0.8076	0.779297	0.477689	0.0144022	-0.573475	-0.54544	-0.911116	-0.138168	0.121767	0.118169	-0.285182	-0.444474	-0.158498	0.309529
LXN	0.614753	0.854152	0.558617	0.268655	-0.39445	-0.742132	-0.876328	-0.250009	0.157759	0.0664999	-0.508386	-0.423015	-0.206434	0.131086
PMAIP1	0.494226	0.935949	0.61076	0.372859	-0.479949	-0.62344	-0.83956	-0.293568	-0.0589198	-0.0610274	-0.513176	-0.433219	-0.335857	0.122363
GABBR1	-0.593856	-0.618039	-0.516011	-0.0177702	0.493917	0.861945	0.864006	0.152746	-0.499931	-0.195851	0.167695	0.096758	-0.198898	-0.286522
CAPG	0.785626	0.874726	0.430741	0.171926	-0.535555	-0.498182	-0.7766	-0.169015	-0.193508	-0.145481	-0.507678	-0.63994	-0.427013	0.258998
RBP4	-0.0651603	-0.235499	-0.332798	-0.167209	-0.193292	0.101973	0.494645	0.0404188	-0.349929	-0.444434	0.0401779	-0.131644	-0.226699	0.034327
EGR3	0.060405	-0.0234857	-0.10904	-0.0496378	-0.389652	0.17899	0.216734	-0.288912	-0.249313	-0.059171	-0.106433	-0.330049	-0.434646	-0.384649
RNF112	-0.538006	-0.74067	-0.514344	-0.0947561	0.549102	0.85478	0.880974	0.10493	-0.332179	-0.0818996	0.261447	0.217078	-0.0501364	-0.396381
ZNF185	0.482511	0.852772	0.556948	0.213868	-0.523918	-0.73274	-0.930263	-0.158402	0.240545	0.154206	-0.368761	-0.333587	-0.0954014	0.183506
RBM47	0.582399	0.68285	0.497354	0.0115183	-0.646007	-0.733948	-0.919934	-0.177387	0.476248	0.327312	-0.257875	-0.233124	0.0515338	0.179667
ATP8A2	-0.620339	-0.773104	-0.531024	-0.102092	0.601201	0.618379	0.921654	0.20942	-0.293484	-0.296773	0.310471	0.327067	0.0882221	-0.0564519
COL1A2	0.76972	0.774918	0.469956	0.0627096	-0.533584	-0.610616	-0.813977	-0.142854	0.0022099	-0.0398624	-0.276392	-0.452137	-0.231557	0.31296
KIF21B	-0.445176	-0.815388	-0.619147	-0.313733	0.251422	0.728618	0.918185	0.144145	-0.232013	-0.0976916	0.376783	0.217488	0.0321793	-0.273661
SV2A	-0.654458	-0.857055	-0.62855	-0.246447	0.483994	0.775338	0.939477	0.284265	-0.220323	-0.100359	0.410434	0.332266	0.148703	-0.191619
EGR2	0.423196	0.514772	0.335848	0.168486	-0.499553	-0.237268	-0.385151	-0.387089	-0.175604	-0.0416821	-0.326564	-0.435679	-0.440746	-0.125257
BEX5	-0.733663	-0.754228	-0.552639	-0.120957	0.423635	0.653038	0.909832	0.183812	-0.226953	-0.126744	0.215789	0.244867	0.0309261	-0.199219
JAKMIP1	-0.529749	-0.802924	-0.642055	-0.313806	0.243887	0.695037	0.911951	0.131014	-0.204268	-0.043349	0.343858	0.163743	0.0034435	-0.275278
S100A4	0.856167	0.794582	0.519151	0.115251	-0.541128	-0.604485	-0.846425	-0.283721	0.0700002	0.0406676	-0.431023	-0.503679	-0.297016	0.154422
TMEM59L	-0.579057	-0.783282	-0.571169	-0.199522	0.42303	0.835048	0.907742	0.154638	-0.277887	-0.0265271	0.324128	0.20964	-0.0451756	-0.377284
LHFPL4	-0.62395	-0.872177	-0.570602	-0.198401	0.543762	0.653557	0.931693	0.174427	-0.14334	-0.115747	0.447049	0.403212	0.179733	-0.212685
ZNF536	-0.521125	-0.830623	-0.461093	-0.305986	0.532049	0.428972	0.625703	0.27756	0.215195	0.0801272	0.586702	0.535951	0.474237	0.197588
PLAU	0.731703	0.918102	0.509421	0.227214	-0.504038	-0.528082	-0.826092	-0.185528	-0.154964	-0.0769502	-0.516454	-0.57892	-0.406027	0.166195
FSD1	-0.59547	-0.806113	-0.564141	-0.182932	0.453346	0.794565	0.942446	0.193674	-0.323502	-0.146422	0.377651	0.308773	0.0499906	-0.209716
HS3ST2	0.0833297	-0.352946	-0.41608	-0.29457	-0.141801	0.131071	0.517941	0.0800286	-0.240437	-0.396514	0.223525	-0.050482	-0.107477	-0.06066
KIAA0319	-0.522954	-0.828414	-0.596559	-0.258967	0.430681	0.825501	0.896936	0.15835	-0.229472	0.00470033	0.321514	0.188025	-0.0134407	-0.253912
BCL11B	0.272642	0.839347	0.436232	0.444767	-0.48548	-0.456695	-0.515049	-0.303545	-0.323668	-0.270073	-0.611042	-0.512722	-0.530084	-0.110435
CHST1	-0.373894	-0.546908	-0.502764	-0.151675	0.196099	0.49172	0.821126	0.125045	-0.478004	-0.469865	0.278818	0.0818754	-0.14248	-0.0389624
SGIP1	-0.40179	-0.738335	-0.45925	-0.127351	0.416366	0.784661	0.909378	0.0187697	-0.416946	-0.26924	0.246732	0.216324	-0.09685	-0.250886
FRZB	0.442783	0.771881	0.531679	0.248052	-0.5224	-0.536535	-0.837631	-0.31802	0.214202	0.343195	-0.459048	-0.395092	-0.232628	-0.0493916
KIF3C	-0.61321	-0.761356	-0.626615	-0.146104	0.480999	0.792241	0.965379	0.183929	-0.3909	-0.224688	0.324302	0.199779	-0.0673711	-0.234418
RPS6KL1	-0.491174	-0.881889	-0.72495	-0.432351	0.344249	0.768251	0.873824	0.318871	-0.112717	0.00972015	0.503539	0.220434	0.106563	-0.113065
RAB33A	-0.530175	-0.804937	-0.570633	-0.156733	0.56024	0.760628	0.946681	0.170999	-0.341062	-0.232426	0.35141	0.283985	0.0344815	-0.171674
CPXM1	0.582691	0.856077	0.519316	0.287189	-0.414892	-0.630405	-0.810196	-0.185225	-0.00932142	0.0203809	-0.447836	-0.430314	-0.286443	0.224365
CHGB	-0.627104	-0.394122	-0.374359	0.199596	0.651157	0.458513	0.72619	0.185051	-0.506579	-0.433453	-0.0057202	0.0599059	-0.166412	-0.0609299
SLN	-0.326899	-0.0942509	-0.162008	0.277037	0.329172	0.300891	0.390376	-0.149861	-0.375994	-0.229153	-0.114475	-0.1397	-0.335622	-0.512981
TTLL7	-0.5238	-0.9084	-0.611235	-0.390251	0.371498	0.768352	0.834028	0.246379	-0.0276227	0.0918655	0.469833	0.35278	0.200118	-0.0477455
DUSP26	-0.64664	-0.76677	-0.582964	-0.125905	0.54095	0.740188	0.942577	0.232704	-0.344408	-0.205034	0.291399	0.22831	-0.00531077	-0.186184
NAP1L3	-0.59041	-0.761026	-0.478106	-0.0380073	0.516514	0.82134	0.920294	-0.0103262	-0.317801	-0.0713583	0.148028	0.217231	-0.116635	-0.343088
LOXL1	0.582361	0.702898	0.467255	-0.0184986	-0.684147	-0.751282	-0.91782	-0.119902	0.446752	0.314041	-0.264082	-0.280339	0.0277297	0.245344
RGS4	-0.186961	-0.308279	-0.43636	-0.137739	-0.109603	0.386077	0.656986	0.0131627	-0.497977	-0.410512	-0.0216818	-0.184335	-0.375056	-0.229222
CLCA4	0.36928	0.627502	0.421893	0.255661	-0.34357	-0.0892081	-0.555248	-0.237949	-0.215467	-0.0127241	-0.512511	-0.379234	-0.388925	0.234228
GPR158	-0.499023	-0.610424	-0.43403	-0.0094834	0.507877	0.901971	0.81503	0.0365631	-0.494425	-0.124593	0.106061	0.0582967	-0.2254	-0.314287
SINHCAF	0.465982	0.863599	0.636789	0.358167	-0.324773	-0.698845	-0.927085	-0.270658	0.203241	0.151731	-0.406164	-0.301253	-0.140121	0.147486
TMEM45A	0.715498	0.83697	0.632392	0.22254	-0.581863	-0.604534	-0.862185	-0.377476	0.0449489	0.0323816	-0.508955	-0.423992	-0.294284	0.22739
TSPO	0.65967	0.92813	0.518829	0.249734	-0.5237	-0.575968	-0.882188	-0.178849	-0.0401543	0.00505175	-0.580125	-0.55736	-0.352235	0.249574
LRIG3	0.371896	0.847214	0.733154	0.394498	-0.46406	-0.617059	-0.850189	-0.285489	0.0884816	0.079624	-0.455587	-0.176694	-0.131588	0.100828
SLC12A5	-0.627009	-0.848881	-0.548975	-0.152012	0.582404	0.659882	0.959407	0.203089	-0.24102	-0.232346	0.415228	0.414436	0.161	-0.142136
STK26	0.38426	0.857256	0.743459	0.524756	-0.157392	-0.710866	-0.842186	-0.324296	0.108903	0.00792346	-0.510751	-0.18896	-0.126779	0.0163714
GPRC5A	0.716383	0.766052	0.455482	0.0495224	-0.549233	-0.632607	-0.810547	-0.194587	0.0999869	0.0340879	-0.326491	-0.45256	-0.198252	0.122008
BCHE	-0.242761	-0.376551	-0.185407	-0.0202256	0.222276	0.897749	0.442648	-0.0794222	-0.348813	0.153928	-0.0336095	-0.00535902	-0.2479	-0.324665
KCND2	-0.613698	-0.557667	-0.12095	0.266192	0.632199	0.755662	0.726823	-0.179872	-0.359629	-0.105276	0.0655561	0.406585	-0.0597678	-0.382282
RELN	-0.53462	-0.74022	-0.393768	-0.0327158	0.749611	0.564868	0.777855	0.140028	-0.143378	-0.077444	0.372719	0.414189	0.169184	-0.17869
RBBP8	0.401953	0.814227	0.595664	0.245273	-0.536878	-0.728973	-0.917139	-0.205534	0.314911	0.238346	-0.405351	-0.260582	-0.0582688	0.136601
ZNF804A	-0.423097	-0.772669	-0.466662	-0.110914	0.503586	0.716444	0.913482	0.0476098	-0.333101	-0.251354	0.291571	0.303873	-0.00678824	-0.220525
SNCA	-0.385629	-0.728051	-0.564444	-0.21049	0.376414	0.791659	0.840988	0.0556574	-0.260888	-0.0200885	0.229193	0.113664	-0.125505	-0.316779
IRX1	0.35741	0.880948	0.601227	0.496486	-0.155952	-0.389764	-0.729152	-0.195129	-0.250411	-0.0677933	-0.607217	-0.415045	-0.375858	0.198397
FHDC1	0.409299	0.83948	0.551344	0.47205	-0.0388483	-0.496034	-0.690351	-0.174276	-0.231237	-0.248128	-0.478045	-0.386457	-0.315714	0.169101
SERPINA3	0.501837	0.22492	0.144866	-0.23295	-0.367017	0.0950939	-0.464856	-0.0396317	0.151409	0.472724	-0.190986	-0.364573	-0.154402	0.153577
KRT31	0.382479	0.686825	0.537112	0.402985	-0.0307238	-0.383367	-0.590208	-0.248241	-0.144184	-0.148359	-0.37946	-0.222516	-0.219542	-0.0672973
CFB	0.621299	0.653094	0.575201	0.1374	-0.474466	-0.481008	-0.781838	-0.285088	0.184099	0.296519	-0.37763	-0.294051	-0.188109	0.104283
SNAP91	-0.749387	-0.78576	-0.454282	-0.0269663	0.54808	0.71609	0.917742	0.0373359	-0.212536	-0.103357	0.277323	0.372595	0.0477663	-0.355064
CRABP2	0.437869	0.798675	0.472914	0.197871	-0.467705	-0.754779	-0.881279	-0.118459	0.310613	0.174194	-0.363209	-0.326377	-0.0513518	0.0971233
BHLHE22	-0.348979	-0.266448	-0.289477	0.223813	0.455216	0.300758	0.615914	-0.124028	-0.437793	-0.401187	-0.127056	-0.107013	-0.36847	-0.399887
PPP1R1B	-0.563865	-0.749509	-0.448893	-0.387288	0.293254	0.550686	0.451152	0.261247	0.408059	0.612544	0.552163	0.406846	0.432309	-0.242585
PHYHIP	-0.665988	-0.792302	-0.597971	-0.107287	0.582123	0.680054	0.962801	0.172587	-0.275453	-0.187467	0.331935	0.262853	0.030496	-0.331466
FOSB	0.241881	0.485171	0.256319	0.22993	-0.223789	-0.42962	-0.324927	-0.191879	-0.158276	-0.246565	-0.149435	-0.317997	-0.250264	-0.022395
IFI30	0.882784	0.597849	0.371149	-0.157058	-0.586489	-0.615942	-0.81838	-0.113681	0.302733	0.174005	-0.208956	-0.38777	-0.0610566	0.246377
PPP1R3C	-0.184952	-0.477411	-0.487365	-0.366317	-0.0850731	0.80435	0.552659	0.176859	-0.334308	0.0474787	0.226659	-0.103457	-0.184844	-0.193199
LRRTM2	-0.752379	-0.619378	-0.442359	0.0530262	0.491991	0.655265	0.889644	0.178323	-0.433169	-0.334209	0.235099	0.318896	0.00444536	-0.262911
SLC35F1	-0.395875	-0.552475	-0.41523	-0.143989	0.148533	0.920578	0.695997	0.0276318	-0.358775	0.0867722	0.06069	0.0207031	-0.235476	-0.461226
GDF10	-0.118123	-0.463859	-0.154784	-0.00188281	0.394719	0.637703	0.509049	-0.130008	-0.27915	0.0785768	0.177034	0.176858	-0.111238	-0.319545
RIMBP2	-0.593787	-0.752171	-0.529591	-0.319613	0.0646203	0.385272	0.76195	0.152893	0.081919	0.0036058	0.395957	0.354636	0.22667	-0.193845
PWWP3B	-0.22901	-0.315436	-0.343905	-0.129857	-0.10149	0.21257	0.582262	-0.0311557	-0.337394	-0.36926	0.033843	-0.0609034	-0.225549	-0.0535768
PLPPR4	-0.476763	-0.531455	-0.285507	0.121318	0.352528	0.755958	0.852924	-0.182339	-0.561742	-0.285276	0.0144894	0.12266	-0.324853	-0.457948
FABP3	-0.0241765	-0.412141	-0.564832	-0.349127	-0.0583743	0.338256	0.618907	0.232373	-0.326605	-0.311634	0.0575985	-0.191687	-0.194218	-0.0340336
NPY	-0.290465	-0.503845	-0.663813	-0.424534	-0.101571	0.387815	0.639481	0.312974	-0.168126	-0.11217	0.263987	-0.0948345	-0.0513711	-0.150704
GUCY1B1	-0.444078	-0.707715	-0.569232	-0.171075	0.375971	0.668098	0.936253	0.14763	-0.437179	-0.352357	0.260265	0.144286	-0.0926209	-0.148019
LONRF2	-0.760847	-0.836084	-0.458784	-0.0968908	0.498316	0.726761	0.87705	0.0737621	-0.0879221	0.0644564	0.31116	0.416629	0.140554	-0.337673
GBP3	0.598152	0.723694	0.476408	0.172583	-0.476597	-0.232637	-0.713094	-0.202412	-0.160651	0.0780658	-0.424795	-0.494246	-0.401959	0.34083
ATL1	-0.454167	-0.581904	-0.470168	-0.0415638	0.382057	0.820282	0.887448	0.0950514	-0.618107	-0.332378	0.102208	0.0553446	-0.262557	-0.220404
LAMB3	0.639614	0.860895	0.431356	0.225213	-0.477017	-0.608085	-0.706544	-0.213319	-0.17351	-0.239721	-0.442533	-0.570253	-0.420791	0.115969
ATP1A3	-0.577878	-0.865719	-0.620754	-0.32035	0.485478	0.59779	0.882093	0.332973	-0.100302	-0.152185	0.611854	0.437286	0.291551	-0.136196
IGFBP2	0.574488	0.679197	0.406305	-0.0365814	-0.677696	-0.750317	-0.837733	-0.152049	0.401194	0.290162	-0.2508	-0.337586	-0.0529667	0.122763
KLK10	0.604789	0.827919	0.537238	0.272005	-0.33062	-0.565764	-0.801807	-0.222188	-0.0146464	-0.05468	-0.496929	-0.425377	-0.291224	0.19701
CHD5	-0.585454	-0.790733	-0.677068	-0.256425	0.340985	0.602364	0.950225	0.245002	-0.238738	-0.224621	0.323618	0.191662	0.0350663	-0.152917
KRT18	0.438645	0.741016	0.4629	0.166726	-0.252838	-0.661015	-0.881692	-0.0168954	0.290446	0.197556	-0.35672	-0.307615	-0.0129924	0.319277
BEX1	-0.635873	-0.482811	-0.410122	0.120222	0.430883	0.786084	0.834545	0.0358479	-0.607955	-0.248804	-0.0412233	-0.0132807	-0.345218	-0.273956
CNTNAP1	-0.521987	-0.854277	-0.601696	-0.275445	0.433607	0.844091	0.916503	0.173641	-0.251773	-0.0365213	0.43107	0.278718	0.0666007	-0.239321
PCLAF	0.429751	0.81821	0.516399	0.476265	-0.258843	-0.449702	-0.596966	-0.290775	-0.271826	-0.129628	-0.670799	-0.486187	-0.474715	0.180042
CEND1	-0.597015	-0.94684	-0.631663	-0.371407	0.492928	0.608015	0.866785	0.333354	0.0726686	0.037956	0.56271	0.470619	0.360398	-0.148235
ELMO1	-0.323197	-0.787153	-0.533396	-0.24719	0.443103	0.797303	0.871847	0.0985357	-0.32258	-0.159089	0.337643	0.196381	-0.0353742	-0.216456
YPEL4	-0.485654	-0.753242	-0.525113	-0.0896224	0.623651	0.705207	0.906539	0.150997	-0.345142	-0.232606	0.339649	0.275072	0.0175671	-0.246128
LRRC3B	-0.551968	-0.620373	-0.406773	0.0182093	0.466061	0.877876	0.82965	-0.0206595	-0.432555	-0.0908385	0.0782326	0.151179	-0.195941	-0.373157
CFAP300	0.284458	0.427464	0.412157	0.0138045	-0.444039	-0.363846	-0.716282	-0.228229	0.533307	0.748824	-0.316521	-0.198484	-0.0116542	0.0795958
LHFPL3	-0.222655	-0.368642	-0.22034	-0.0576053	0.0974086	0.873102	0.468056	-0.092872	-0.332343	0.201736	-0.102368	-0.0699925	-0.307753	-0.474887
OGDHL	-0.688102	-0.80325	-0.503233	-0.29928	0.472309	0.271312	0.617535	0.318055	0.381123	0.206865	0.489599	0.514904	0.528227	-0.0779522
CCL2	0.637584	0.756193	0.437313	0.0542355	-0.611947	-0.499432	-0.822312	-0.193682	0.126276	0.261323	-0.439598	-0.510767	-0.294286	0.181701
IPCEF1	-0.647844	-0.5345	-0.356362	0.203663	0.567397	0.468541	0.840253	0.0415247	-0.403073	-0.418927	0.115331	0.298427	-0.0384342	-0.374627
KCNK3	-0.547605	-0.832581	-0.549327	-0.223889	0.544194	0.589528	0.901944	0.259506	-0.201131	-0.252181	0.474586	0.405399	0.203843	-0.0704493
FRRS1L	-0.790184	-0.72976	-0.33273	0.0990592	0.590502	0.634999	0.858272	-0.0343771	-0.154855	-0.0777932	0.283313	0.512633	0.0922929	-0.411546
CORO2B	-0.565607	-0.934577	-0.602754	-0.337277	0.482067	0.737293	0.867078	0.239309	-0.00993065	0.0852853	0.505142	0.402873	0.251673	-0.167759
CHGA	-0.450142	-0.649381	-0.523406	-0.265774	0.178878	0.413973	0.762249	0.202408	-0.193049	-0.231672	0.321873	0.158802	0.0321689	0.0726834
SNORC	-0.245554	-0.422347	-0.382913	-0.191799	-0.0284656	0.822128	0.535341	-0.0427659	-0.296383	0.1911	-0.0257288	-0.138647	-0.338697	-0.38029
KDELR3	0.686614	0.679243	0.512732	0.0133832	-0.616414	-0.786393	-0.888904	-0.248253	0.426332	0.21601	-0.271986	-0.277628	-0.00731247	0.207432
CD163	0.797093	0.420766	0.33589	-0.227326	-0.526463	-0.30003	-0.685631	-0.118707	0.236076	0.306188	-0.112918	-0.317374	-0.0643158	0.16496
SHANK3	-0.635593	-0.786516	-0.518051	-0.0689389	0.631772	0.562836	0.915595	0.144049	-0.224334	-0.278633	0.439624	0.394627	0.134649	-0.19498
ALDH1A3	0.595956	0.766458	0.643029	0.263107	-0.270011	-0.694438	-0.906767	-0.223908	0.239924	0.0765956	-0.35035	-0.210701	-0.0110098	0.212398
ENO2	-0.622781	-0.898361	-0.591107	-0.24886	0.585159	0.600515	0.896557	0.237782	-0.0326028	-0.0737964	0.536771	0.456536	0.291383	-0.20742
CHN1	-0.495394	-0.760914	-0.58165	-0.189748	0.30456	0.702654	0.946118	0.0430184	-0.312707	-0.178003	0.258976	0.154628	-0.110129	-0.350051
MPPED1	-0.328428	0.200439	-0.057225	0.319226	-0.179892	-0.0507884	0.1977	-0.174739	-0.322345	-0.294859	-0.290839	-0.204196	-0.392471	-0.349784
EGFL6	0.383742	0.635921	0.160492	0.0990541	-0.418042	-0.389503	-0.451887	-0.0205345	-0.239291	-0.148179	-0.429543	-0.584861	-0.398369	0.331552
LRRC4C	-0.375627	-0.652333	-0.523737	-0.255159	0.133865	0.875713	0.80161	0.116336	-0.402797	-0.0756777	0.226075	0.062394	-0.164589	-0.2394
PSTPIP1	0.568714	0.947639	0.473517	0.30454	-0.466396	-0.577454	-0.791888	-0.159873	-0.182832	-0.145427	-0.559465	-0.618362	-0.430028	0.162132
SLC27A6	0.302078	0.876491	0.593346	0.460047	-0.362795	-0.452931	-0.719353	-0.257955	-0.186695	-0.0464732	-0.592416	-0.402162	-0.389991	0.143407
RTN4RL1	-0.483306	-0.456145	-0.572466	-0.0776214	0.244274	0.37321	0.758225	0.118802	-0.323429	-0.328589	0.158963	-0.0582547	-0.1922	-0.450381
VSTM2L	-0.511986	-0.705899	-0.67272	-0.259582	0.298511	0.778607	0.909985	0.253973	-0.416322	-0.175774	0.31593	0.0498758	-0.120847	-0.183681
ADGRB2	-0.596275	-0.799593	-0.647662	-0.313009	0.245433	0.834097	0.882194	0.204681	-0.205063	0.0661883	0.354728	0.167656	0.00964987	-0.328235
RNF43	0.272262	0.872637	0.575858	0.627315	0.0205005	-0.488347	-0.638061	-0.267063	-0.255254	-0.185393	-0.582697	-0.396051	-0.410497	-0.0492817
TLN2	-0.555244	-0.921194	-0.676205	-0.461646	0.240334	0.601751	0.825866	0.29623	0.117217	0.12602	0.586966	0.385718	0.305631	-0.216444
SCG5	-0.563363	-0.882389	-0.480404	-0.304019	0.337612	0.526752	0.755223	0.118562	0.20087	0.177482	0.425194	0.452629	0.31133	-0.172537
HSPA12A	-0.412922	-0.802996	-0.513222	-0.307917	0.258669	0.898143	0.826516	0.0869075	-0.220208	0.0611207	0.318104	0.228376	-0.0139484	-0.299732
S100A8	0.731368	0.662048	0.35575	0.0307568	-0.570904	-0.315497	-0.623228	-0.261633	-0.117953	-0.0270266	-0.475483	-0.562403	-0.428149	0.103956
DPP10	-0.569257	-0.617008	-0.377053	0.000836999	0.329354	0.750405	0.866652	-0.0252714	-0.47475	-0.210762	0.183263	0.235083	-0.137161	-0.280445
RCAN2	-0.430776	-0.795444	-0.575196	-0.261903	0.445167	0.696894	0.89539	0.244226	-0.301905	-0.243089	0.360929	0.253487	0.0542532	-0.0724536
BRINP3	-0.488699	-0.624125	-0.348074	0.00432054	0.341351	0.878926	0.810102	-0.110233	-0.385214	-0.0387024	0.111012	0.189382	-0.192617	-0.518827
SOX8	-0.44277	-0.606691	-0.396181	-0.141804	0.284689	0.924987	0.699368	0.139462	-0.387559	0.00754463	0.198215	0.158603	-0.0916184	-0.0878593
RBP7	0.290377	0.607673	0.280089	-0.0231556	-0.428415	-0.581889	-0.776824	0.208753	0.309624	0.169994	-0.16717	-0.231019	0.158804	0.439053
KCNJ16	-0.15729	-0.352251	-0.214024	-0.0540285	0.224819	0.887987	0.440072	-0.0427153	-0.428092	0.05214	-0.0201402	-0.0912806	-0.307573	-0.259629
CCDC184	-0.519771	-0.707857	-0.557445	-0.187439	0.404924	0.868527	0.842723	0.15123	-0.342187	-0.0429156	0.257411	0.0991853	-0.125333	-0.340196
PYGM	-0.460085	-0.818514	-0.634862	-0.38031	0.337695	0.743667	0.804333	0.228904	-0.1081	0.109562	0.439377	0.192345	0.0634439	-0.133781
OMG	-0.392386	-0.694245	-0.459134	-0.209852	0.281753	0.963636	0.752178	0.0411276	-0.288051	0.124523	0.192897	0.122569	-0.134501	-0.328012
SLC39A12	-0.343882	-0.778445	-0.432018	-0.5515	-0.0478136	0.46905	0.421063	0.118069	0.525178	0.590737	0.486416	0.383917	0.432468	-0.237884
UNC80	-0.60549	-0.529421	-0.282476	0.21312	0.595554	0.727498	0.843142	-0.0479252	-0.566667	-0.366537	0.00926722	0.180884	-0.222019	-0.285076
NRSN1	-0.584871	-0.81696	-0.548446	-0.17934	0.40992	0.663209	0.960599	0.121309	-0.243888	-0.197274	0.325154	0.33595	0.0581265	-0.274995
ADGRB3	-0.671369	-0.436719	-0.308628	0.243804	0.481023	0.723131	0.819278	-0.0772892	-0.609818	-0.317356	-0.0242356	0.0801511	-0.325341	-0.384568
SLCO1C1	-0.401378	-0.709392	-0.336212	-0.33894	-0.0110461	0.562693	0.533066	-0.022476	0.252079	0.352255	0.3585	0.38597	0.26871	-0.437686
ACSBG1	-0.377676	-0.623491	-0.505118	-0.246853	0.252651	0.937678	0.71886	0.18595	-0.387813	-0.0385797	0.235675	0.0732837	-0.111278	-0.188558
COL15A1	0.73771	0.620987	0.539518	0.0211346	-0.500328	-0.596903	-0.813459	-0.25886	0.235242	0.109189	-0.148888	-0.189549	-0.0335481	0.34419
CRMP1	-0.478508	-0.739342	-0.533393	-0.18872	0.413017	0.815012	0.899427	0.137901	-0.389245	-0.175349	0.308298	0.188508	-0.06518	-0.267926
VCAM1	0.81249	0.422682	0.310769	-0.18264	-0.497434	-0.297402	-0.628787	-0.161026	0.130053	0.211234	-0.175702	-0.390603	-0.174022	0.395309
PCP4L1	-0.691159	-0.471786	-0.478611	0.0553336	0.390073	0.529972	0.776797	0.192247	-0.390025	-0.306457	-0.0155002	0.0862376	-0.134437	-0.193864
MEGF11	-0.356786	-0.448271	-0.141438	0.147772	0.594463	0.710875	0.525415	-0.0971878	-0.255877	0.0140879	0.0109712	0.21763	-0.0865234	-0.400082
GPC5	-0.34379	-0.576273	-0.492948	-0.254755	0.0780132	0.904754	0.700212	0.0823923	-0.381962	-0.0308842	0.169377	0.000717812	-0.194759	-0.246509
GABRB2	-0.608409	-0.771841	-0.449723	-0.0217329	0.595892	0.601193	0.944435	0.081793	-0.287035	-0.295782	0.327124	0.422396	0.10167	-0.336921
GLT1D1	-0.670904	-0.924951	-0.563928	-0.378292	0.355183	0.422272	0.781329	0.299072	0.279536	0.129338	0.622408	0.605495	0.513345	-0.176468
SLC14A1	0.0021338	-0.331167	-0.174841	-0.261175	-0.0299604	0.696139	0.227426	0.0379522	-0.181195	0.330741	0.131037	-0.065267	-0.113748	0.0796277
C1QTNF4	-0.727623	-0.698943	-0.5114	-0.0428834	0.493655	0.453346	0.89767	0.187473	-0.193457	-0.266489	0.266398	0.363204	0.115093	-0.302527
NCAN	-0.380967	-0.573501	-0.355526	-0.12698	0.220798	0.931753	0.669306	-0.00300609	-0.333669	0.118402	0.148309	0.09576	-0.189892	-0.435811
RGS17	-0.608459	-0.760104	-0.439343	-0.0311897	0.610292	0.763467	0.905078	0.0798278	-0.332135	-0.202844	0.274985	0.364249	0.0469609	-0.236471
NAP1L2	-0.718152	-0.814765	-0.430803	-0.0170113	0.558237	0.714863	0.910248	-0.0170089	-0.160022	-0.0213624	0.256691	0.399538	0.0673078	-0.366773
CTSK	0.835688	0.648147	0.468783	0.00436521	-0.430379	-0.686397	-0.843958	-0.17396	0.285773	0.100193	-0.202207	-0.314671	-0.0260469	0.194407
C2orf80	-0.470134	-0.696687	-0.54553	-0.257324	0.0627799	0.715979	0.850986	0.0676823	-0.248837	-0.0386866	0.166582	0.119222	-0.117968	-0.333283
OCA2	0.191499	0.548784	0.406108	0.102879	-0.523695	-0.719997	-0.689006	-0.154072	0.485117	0.2488	-0.199954	-0.0730949	0.123506	-0.0764259
ZNF217	0.531089	0.864808	0.748815	0.375163	-0.567981	-0.586911	-0.858445	-0.392676	0.0478565	0.0997945	-0.572324	-0.276356	-0.250647	0.130058
ANXA3	0.492304	0.852267	0.590119	0.453493	-0.398379	-0.359068	-0.607856	-0.402308	-0.399599	-0.338164	-0.622922	-0.454627	-0.523731	0.112128
ECRG4	-0.129174	-0.0366439	0.0930529	-0.106296	-0.0142154	-0.00553755	-0.338817	-0.000347858	0.620053	0.835022	-0.0451205	0.0597962	0.238645	-0.000897956
S100A9	0.755534	0.733554	0.423267	0.0715276	-0.525839	-0.441772	-0.694322	-0.20271	-0.0953735	-0.0804185	-0.452673	-0.513537	-0.364242	0.119269
AEBP1	0.700728	0.71125	0.306585	-0.0274421	-0.560183	-0.279577	-0.737623	-0.0509545	-0.105007	0.148526	-0.428873	-0.666192	-0.379292	0.344344
FSTL5	-0.587829	-0.798726	-0.487442	-0.0646346	0.69407	0.711786	0.906063	0.121218	-0.276765	-0.185095	0.349324	0.364706	0.0832163	-0.156202
MAL	-0.354811	-0.741416	-0.519481	-0.324526	0.343639	0.720142	0.751481	0.260407	-0.260735	-0.185809	0.446307	0.278627	0.136009	0.121386
UNC5D	-0.695247	-0.728479	-0.454038	-0.0381868	0.451707	0.589116	0.902397	0.104301	-0.240917	-0.21148	0.272609	0.367378	0.0845457	-0.291342
CHMP4C	0.476811	0.803233	0.648283	0.269524	-0.473231	-0.776544	-0.863652	-0.253825	0.221541	0.047587	-0.39086	-0.222571	-0.0665059	0.147828
ID3	0.50447	0.883279	0.481847	0.208994	-0.621775	-0.506915	-0.8335	-0.183678	-0.0390843	0.0913937	-0.546472	-0.567264	-0.378607	0.257211
CLIC3	0.632716	0.88375	0.450256	0.165923	-0.521701	-0.569248	-0.80149	-0.0841114	-0.10714	-0.115479	-0.469161	-0.55303	-0.34019	0.216877
KCNAB2	-0.268051	-0.734182	-0.671271	-0.355005	0.282659	0.52972	0.8586	0.276355	-0.269467	-0.303346	0.39974	0.137782	0.0195945	-0.0503423
TIMP1	0.797362	0.778834	0.474163	0.0792446	-0.461324	-0.562134	-0.868547	-0.168831	0.0794611	0.080588	-0.379198	-0.490567	-0.24139	0.274794
SERTM1	-0.305635	-0.644585	-0.50426	-0.39177	-0.103366	0.243497	0.638037	0.0832068	0.129704	0.0363681	0.314138	0.178274	0.129004	-0.205805
RNF175	-0.56534	-0.660468	-0.5411	-0.0523602	0.441259	0.605634	0.932461	0.105424	-0.410872	-0.336869	0.148158	0.137277	-0.126015	-0.209035
PHACTR3	-0.474126	-0.686714	-0.480594	-0.153963	0.359815	0.944439	0.822433	0.0901781	-0.418219	-0.0408377	0.205645	0.085519	-0.165376	-0.232676
CDK5R1	-0.626789	-0.662989	-0.360643	0.0904529	0.500916	0.622666	0.934477	-0.0376887	-0.442153	-0.387647	0.234508	0.356619	-0.0601445	-0.30294
IRX5	0.411776	0.816822	0.552983	0.369715	-0.123779	-0.467494	-0.751974	-0.0603072	-0.164178	-0.107902	-0.392629	-0.319321	-0.183736	0.319109
DACT3	-0.498586	-0.849542	-0.652688	-0.362002	0.238652	0.786959	0.927182	0.215716	-0.238945	-0.0957664	0.428977	0.238038	0.0589453	-0.164856
PLP2	0.543844	0.878878	0.537291	0.262752	-0.40781	-0.662709	-0.919905	-0.179141	0.161957	0.164975	-0.510149	-0.453001	-0.233206	0.199441
GALNT6	0.515561	0.516977	0.158128	-0.06188	-0.332294	-0.391722	-0.488152	0.24856	-0.183016	-0.340978	-0.0591926	-0.312673	-0.0380124	0.616687
CRYM	-0.328143	0.045381	-0.0359082	0.44022	0.303909	0.0835932	0.407011	-0.242525	-0.492278	-0.484459	-0.262821	-0.105479	-0.412426	-0.562699
TNC	0.588824	0.69374	0.315101	0.142031	-0.463342	-0.126633	-0.506514	-0.140438	-0.428168	-0.119509	-0.489547	-0.630425	-0.571132	0.226743
GOT1	-0.554282	-0.933114	-0.575389	-0.407394	0.368665	0.425753	0.791427	0.235039	0.261282	0.117392	0.595803	0.550795	0.448096	-0.213863
PPL	0.37734	0.782365	0.47168	0.330495	-0.502802	-0.563691	-0.672471	-0.381331	0.0391255	0.0412234	-0.523165	-0.450359	-0.370099	-0.240428
LCN2	0.612932	0.733384	0.539625	0.16365	-0.48485	-0.506231	-0.774868	-0.256984	0.0573826	0.0691427	-0.352116	-0.350502	-0.215134	0.0482452
MYOF	0.636518	0.800286	0.577683	0.136723	-0.582993	-0.713169	-0.951052	-0.253647	0.290779	0.21511	-0.366703	-0.332785	-0.103514	0.269532
ISLR	0.756259	0.666682	0.390188	0.045708	-0.469903	-0.438661	-0.683669	-0.130202	-0.0841196	-0.0902921	-0.278881	-0.447248	-0.285832	0.27173
GLDN	0.157259	-0.295142	-0.265589	-0.341606	0.0195696	0.658884	0.196021	0.158752	-0.242471	0.0903125	0.16032	-0.155435	-0.0874025	0.231388
ASPN	0.719701	0.717556	0.497435	0.166111	-0.447943	-0.476968	-0.705636	-0.311541	-0.103365	-0.110318	-0.362367	-0.465676	-0.347055	0.25266
TAC3	-0.205154	0.123508	-0.0414329	0.198427	-0.289074	0.172291	0.209594	-0.225273	-0.356522	-0.213657	-0.238861	-0.181223	-0.421218	-0.390766
INSM1	-0.326645	-0.457525	-0.177125	0.177946	0.723755	0.271701	0.597384	-0.0356612	-0.249078	-0.346654	0.183836	0.271148	0.0236199	-0.0665489
PDZD4	-0.611775	-0.877796	-0.665597	-0.301723	0.395738	0.668292	0.926236	0.229585	-0.0716756	0.0220876	0.448855	0.302843	0.138097	-0.347111
PLCL1	-0.345833	-0.875925	-0.351633	-0.392448	0.252078	0.435809	0.611269	0.0866299	0.287742	0.166492	0.614354	0.629536	0.499929	-0.0198451
LNX1	-0.551858	-0.494757	-0.317338	0.085597	0.242316	0.327107	0.792307	-0.083723	-0.326365	-0.39638	0.11708	0.244351	-0.098109	-0.323088
RASGRP1	-0.358018	-0.356045	-0.240058	0.297045	0.522326	0.476618	0.748421	-0.234914	-0.596216	-0.521734	-0.0800824	0.0264764	-0.369478	-0.387811
FOXQ1	0.35571	0.612111	0.418113	0.278109	-0.327475	-0.351743	-0.415284	-0.289321	-0.326175	-0.337455	-0.268093	-0.305605	-0.337861	0.0563856
FOS	0.357496	0.63449	0.452914	0.248445	-0.304502	-0.478475	-0.603283	-0.234025	-0.0053203	-0.00605078	-0.254341	-0.28461	-0.201374	0.11149
FBP1	0.851989	0.760071	0.467764	0.0891564	-0.5015	-0.654452	-0.799439	-0.192822	0.060332	-0.0768614	-0.317766	-0.427059	-0.227109	0.195225
MYBPC1	-0.310213	-0.623876	-0.523253	-0.374571	0.0737615	0.913316	0.639176	0.200133	-0.277493	0.146378	0.271345	0.0187113	-0.0863181	-0.15119
C5AR1	0.801591	0.351539	0.392036	-0.263788	-0.512328	-0.507471	-0.693828	-0.117919	0.384917	0.226477	0.100231	-0.0814646	0.19005	0.296133
CPT1C	-0.618863	-0.871468	-0.617114	-0.346003	0.411485	0.591097	0.770058	0.304357	0.17668	0.217846	0.390495	0.362657	0.309419	-0.229702
C1R	0.754012	0.680617	0.474302	0.0287451	-0.574871	-0.393001	-0.816833	-0.256999	0.128111	0.275556	-0.395806	-0.473502	-0.28935	0.120288
NFE2L3	0.615007	0.908891	0.616424	0.264376	-0.498387	-0.670741	-0.932566	-0.21194	0.0866461	0.0632855	-0.449017	-0.389043	-0.208223	0.208043
TCEAL7	-0.635237	-0.658556	-0.45684	-0.0275436	0.458152	0.846042	0.882228	0.0976659	-0.45997	-0.151373	0.111893	0.154531	-0.155498	-0.212867
CRIP1	0.699257	0.797158	0.447702	0.106751	-0.574272	-0.502629	-0.826992	-0.184594	0.0205411	0.107254	-0.388868	-0.535157	-0.303425	0.235504
MLLT11	-0.497114	-0.632397	-0.522325	-0.0357923	0.464614	0.744793	0.937378	0.0977099	-0.55958	-0.38753	0.138859	0.0903533	-0.207554	-0.203855
ARHGAP44	-0.680964	-0.872037	-0.596823	-0.253021	0.47127	0.513843	0.905758	0.235317	-0.00758138	-0.0933719	0.465972	0.444727	0.283526	-0.247524
TMEM38A	-0.608976	-0.827296	-0.557475	-0.400813	0.247864	0.340814	0.613341	0.23787	0.452207	0.38126	0.494058	0.434474	0.461637	-0.331988
PYCARD	0.699637	0.894152	0.474009	0.234341	-0.427843	-0.602212	-0.857009	-0.156124	-0.0228229	-0.036634	-0.507755	-0.550475	-0.323549	0.215
KLF5	0.487355	0.883326	0.653904	0.38129	-0.4803	-0.574696	-0.7401	-0.273219	-0.145622	-0.130316	-0.518389	-0.333203	-0.311947	-0.0115911
C9orf24	-0.453969	-0.682902	-0.381113	-0.408699	0.0358265	0.236228	0.395362	0.132139	0.585653	0.599726	0.371797	0.38547	0.399786	-0.211341
CRLF1	0.11855	0.0220122	-0.119912	-0.131265	-0.344256	0.476817	0.0176393	-0.238904	-0.128968	0.43845	-0.213393	-0.455001	-0.500239	-0.439939
PPIC	0.624718	0.837207	0.602416	0.203544	-0.623555	-0.720046	-0.889467	-0.338716	0.192969	0.158431	-0.478887	-0.386948	-0.224916	0.154588
PPP1R16B	-0.53092	-0.822273	-0.520465	-0.160973	0.502134	0.638246	0.947591	0.126302	-0.269054	-0.278659	0.414403	0.380732	0.0988454	-0.18327
TGIF1	0.558803	0.89914	0.53244	0.233032	-0.564051	-0.616903	-0.879219	-0.19653	0.0351443	0.0985372	-0.488206	-0.497792	-0.30355	0.241423
LIX1	-0.441315	-0.670301	-0.36505	-0.138695	0.291034	0.900287	0.751473	-0.0160301	-0.341383	0.0769199	0.170823	0.159545	-0.136008	-0.181334
IL17RD	0.278617	0.828884	0.615584	0.392281	-0.424094	-0.537013	-0.82512	-0.298332	0.129559	0.238261	-0.512491	-0.324628	-0.234898	-0.00783226
RIPPLY2	-0.602439	-0.812344	-0.59051	-0.161547	0.578534	0.702445	0.924977	0.20677	-0.223008	-0.141496	0.27792	0.273672	0.0801123	-0.221498
COL6A2	0.681629	0.723676	0.446008	0.0152623	-0.511601	-0.671011	-0.873307	-0.0718996	0.218127	0.149512	-0.130365	-0.342318	-0.0744768	0.311759
CTSV	0.579523	0.892762	0.59949	0.265001	-0.51666	-0.714027	-0.878008	-0.230271	0.0692051	-0.0430498	-0.466384	-0.378073	-0.209568	0.232478
IFI44L	0.535395	0.240176	0.332889	0.0872456	-0.163511	0.192158	-0.264971	-0.335264	-0.287189	-0.0567037	-0.212607	-0.263275	-0.360336	0.246041
AIFM3	-0.557834	-0.88517	-0.529546	-0.48641	0.294227	0.3224	0.565626	0.341516	0.517863	0.366943	0.659629	0.582907	0.634614	-0.0427044
ALDOC	-0.542797	-0.737825	-0.494332	-0.154789	0.52113	0.908054	0.809146	0.166679	-0.288583	-0.0116135	0.3104	0.269408	0.0264109	-0.2803
OXTR	0.177846	-0.117952	-0.155608	-0.256811	-0.273756	0.546354	0.141132	0.0588961	-0.303461	0.0100668	-0.0617142	-0.200356	-0.230455	-0.00883293
CXCL8	0.591251	0.50765	0.475743	0.0989926	-0.307988	-0.530624	-0.5969	-0.271926	0.142483	0.0349153	-0.232952	-0.204039	-0.0589137	0.095893
SCAMP5	-0.668134	-0.924618	-0.645543	-0.317651	0.476806	0.61738	0.909111	0.2705	-0.00575624	-0.0262874	0.592404	0.443199	0.30223	-0.197012
ZIC2	-0.302681	-0.696446	-0.160947	-0.10437	0.560572	0.423306	0.478328	-0.0897324	0.259522	0.27914	0.372498	0.556278	0.335041	-0.251214
CCNA1	-0.320586	-0.746702	-0.623021	-0.564434	-0.133522	0.464785	0.655013	0.163388	0.180707	0.293424	0.377284	0.098032	0.114191	-0.239269
TMEFF2	-0.580519	-0.692274	-0.498884	-0.111256	0.390924	0.912289	0.86168	0.141136	-0.404638	-0.0622181	0.216171	0.203803	-0.0821678	-0.295361
PDLIM1	0.554978	0.82944	0.607114	0.25878	-0.373744	-0.658187	-0.924501	-0.220083	0.185731	0.151134	-0.366277	-0.300565	-0.121071	0.203177
DIRAS3	0.384185	0.798272	0.456531	0.256509	-0.586193	-0.400314	-0.685741	-0.203885	-0.124112	0.00695843	-0.590869	-0.482707	-0.368338	0.200311
SYP	-0.594719	-0.895347	-0.633459	-0.294951	0.433936	0.624458	0.943228	0.238541	-0.116387	-0.148926	0.545053	0.407405	0.229906	-0.212717
NKAIN1	-0.559344	-0.334302	-0.463775	0.109387	0.630981	0.311864	0.597299	0.261734	-0.335103	-0.37265	0.021183	-0.0414014	-0.115044	0.0472404
RGS7BP	-0.52856	-0.700835	-0.434848	-0.0171622	0.494951	0.572445	0.902921	0.0207031	-0.304041	-0.291048	0.151512	0.310976	-0.0104503	-0.31435
KCNB1	-0.48436	-0.707827	-0.376349	-0.138042	0.277696	0.84841	0.815264	-0.028582	-0.302034	0.0202243	0.217825	0.250748	-0.0851245	-0.443596
SRPX	0.338567	0.714586	0.471211	0.325764	-0.133038	-0.226984	-0.67344	-0.0615766	-0.184408	-0.0237871	-0.438941	-0.372771	-0.246195	0.265354
SEMA3E	-0.0279438	0.469413	0.454921	0.513183	-0.09644	0.111318	-0.234365	-0.306116	-0.368166	-0.0734436	-0.551351	-0.154851	-0.369354	-0.329043
RTN4R	-0.579047	-0.6209	-0.51758	0.0439413	0.640169	0.457455	0.875002	0.139741	-0.329374	-0.396626	0.297122	0.262497	0.00890407	-0.341604
CNRIP1	-0.280063	-0.804607	-0.539747	-0.339585	0.323927	0.781868	0.793151	0.0790107	-0.144532	0.0474817	0.311011	0.159176	-0.0133604	-0.215707
DKK1	0.518319	0.703064	0.335544	0.223169	-0.409943	-0.225675	-0.545564	-0.263716	-0.240414	-0.0765414	-0.540617	-0.577712	-0.513208	-0.0686451
GALNT17	-0.61525	-0.884796	-0.49548	-0.302171	0.394488	0.677297	0.717032	0.113854	0.209291	0.33656	0.539967	0.464351	0.311868	-0.329923
SLC24A4	-0.363802	-0.726563	-0.382267	-0.542839	0.00318123	0.203598	0.334607	0.269485	0.5874	0.44011	0.620169	0.52452	0.647005	0.0701531
ART3	-0.566665	-0.652147	-0.174318	0.00476942	0.480281	0.420455	0.51612	-0.0719669	0.239492	0.220691	0.322991	0.57919	0.329063	-0.33567
EOGT	0.611454	0.798605	0.742955	0.275641	-0.502957	-0.748257	-0.892884	-0.325988	0.210388	0.0666723	-0.413697	-0.172727	-0.0597806	0.113236
IGSF21	-0.337509	-0.683201	-0.394807	-0.0796276	0.490063	0.81023	0.803497	-0.00687102	-0.339605	-0.10368	0.208956	0.200892	-0.101339	-0.432701
IFI16	0.662322	0.901447	0.695484	0.389369	-0.441076	-0.464209	-0.816809	-0.349583	-0.188294	-0.0947432	-0.615079	-0.428411	-0.391054	0.204942
PIRT	0.0377581	-0.090057	-0.132341	-0.168356	0.0541448	0.578158	0.0285079	0.126996	-0.194132	0.351548	-0.0835582	-0.25216	-0.214901	0.225469
PDIA5	0.524423	0.852888	0.561167	0.307757	-0.527532	-0.682891	-0.805889	-0.340957	0.084998	0.0800241	-0.53936	-0.446569	-0.327715	0.0383043
APLNR	0.201848	-0.0909308	-0.145481	-0.239265	-0.147894	0.617896	0.0383843	0.00870567	-0.220915	0.333839	-0.0462323	-0.301604	-0.280166	0.0185995
SGMS2	0.581741	0.590572	0.654633	0.0939674	-0.457085	-0.773148	-0.855257	-0.303169	0.467419	0.212776	-0.120319	0.00118965	0.172615	0.165024
ITPR1	-0.454918	-0.759122	-0.294643	-0.0555612	0.651568	0.299316	0.698555	-0.0135375	0.117168	-0.0858312	0.451713	0.555389	0.334077	-0.275836
PLA1A	0.560495	0.212118	0.145782	-0.28183	-0.364057	-0.574712	-0.552142	-0.0275511	0.554901	0.22898	0.0360184	-0.0998762	0.239088	0.290464
RAPGEF4	-0.522976	-0.644308	-0.205253	0.108095	0.410551	0.489966	0.837304	-0.155849	-0.278593	-0.312946	0.205367	0.477109	0.0329324	-0.387498
ZDHHC23	-0.555648	-0.49012	-0.361493	-0.0510327	0.144034	0.0505522	0.579973	-0.052075	0.168222	-0.0246555	0.206957	0.255711	0.0916519	-0.403393
GRIA1	-0.331932	-0.338798	-0.289804	0.0704726	0.323843	0.809415	0.558628	-0.0806972	-0.43194	0.057239	-0.119994	-0.118863	-0.38871	-0.581761
LAMP5	-0.0672003	-0.421304	-0.464049	-0.191182	0.167493	0.47915	0.64011	0.071938	-0.403705	-0.261239	-0.036021	-0.181264	-0.312833	-0.0904666
GPAT2	0.0465109	-0.374675	-0.433413	-0.46301	-0.0594161	-0.0189693	0.11744	0.228963	0.455933	0.310326	0.178385	-0.0564221	0.246373	-0.00083051
POPDC3	-0.295547	-0.656827	-0.492727	-0.484568	-0.0959063	0.451914	0.485734	0.12667	0.252146	0.415506	0.299853	0.120342	0.150378	-0.0716381
LSR	0.593082	0.773789	0.583416	0.11053	-0.547493	-0.765593	-0.960436	-0.184792	0.375707	0.250695	-0.278741	-0.247675	0.0150054	0.168077
BCAS1	-0.301385	-0.582344	-0.344318	-0.247681	0.307941	0.823507	0.518268	0.237617	-0.213373	0.0829159	0.241061	0.209136	0.0973139	0.083961
SEC14L5	-0.529299	-0.826213	-0.545301	-0.297271	0.343228	0.6942	0.846169	0.249284	-0.19603	-0.142515	0.501839	0.388295	0.196788	0.0299042
OLR1	0.699311	0.298479	0.27744	-0.07743	-0.469749	-0.0165623	-0.377664	-0.396537	0.0055347	0.174421	-0.335342	-0.356697	-0.311606	-0.122445
TCEA3	0.374244	0.807178	0.451023	0.223329	-0.414318	-0.542655	-0.863546	-0.0897781	0.205682	0.333441	-0.505868	-0.457816	-0.201194	0.104252
IL1RAPL1	-0.579319	-0.807074	-0.545137	-0.189311	0.431571	0.772478	0.930452	0.187645	-0.327853	-0.207541	0.404345	0.350091	0.0926893	-0.143965
FA2H	-0.446155	-0.716513	-0.454067	-0.300279	0.371756	0.631161	0.607685	0.313748	-0.0365234	0.0163047	0.389726	0.359467	0.298835	0.256254
NLRP3	0.758168	0.449145	0.18946	-0.0482519	-0.429948	-0.0163737	-0.433224	-0.213228	-0.209809	0.0215157	-0.396174	-0.604224	-0.468301	0.105177
CASKIN1	-0.625341	-0.857113	-0.640542	-0.258234	0.445269	0.710357	0.961941	0.265504	-0.234993	-0.170943	0.430778	0.329183	0.146639	-0.159638
PLEK2	0.559716	0.957033	0.554194	0.371233	-0.404808	-0.64524	-0.82131	-0.210496	-0.140612	-0.18601	-0.493941	-0.489914	-0.344023	0.155102
ARHGDIG	-0.618815	-0.815617	-0.631284	-0.263071	0.388791	0.68347	0.950846	0.299608	-0.272213	-0.210729	0.448745	0.323093	0.123326	-0.162158
EPHA2	0.493104	0.960473	0.606419	0.390499	-0.445742	-0.654233	-0.845703	-0.247935	-0.0841091	-0.0803143	-0.552931	-0.46332	-0.343859	0.14219
SPATA18	0.56814	0.637053	0.614141	0.0650099	-0.609663	-0.588545	-0.880246	-0.274617	0.420603	0.449224	-0.321523	-0.171254	0.0150966	0.121933
FCGBP	0.482022	0.441231	0.293394	-0.0346838	-0.413451	-0.0406731	-0.614931	-0.161592	0.15471	0.520066	-0.344756	-0.382417	-0.207278	-0.026202
ADD2	-0.530153	-0.479345	-0.346496	0.148723	0.431881	0.631243	0.803023	-0.150333	-0.46191	-0.246182	-0.00668382	0.113132	-0.291026	-0.414518
JAKMIP3	-0.657916	-0.804263	-0.565294	-0.211384	0.496327	0.711687	0.846822	0.273708	-0.178224	-0.105904	0.420594	0.347824	0.14895	-0.03073
CFH	0.7424	0.710258	0.50877	0.0587561	-0.525407	-0.652378	-0.869596	-0.227969	0.263055	0.154566	-0.344241	-0.343732	-0.105345	0.209476
TMEM130	-0.595109	-0.820559	-0.615167	-0.238625	0.459503	0.641465	0.946229	0.285171	-0.260639	-0.235396	0.375106	0.299704	0.110451	-0.0537499
TMEM35A	-0.54146	-0.347502	-0.256492	0.277639	0.496391	0.701906	0.76904	-0.0435428	-0.698827	-0.393402	-0.179835	0.0255599	-0.385926	-0.354654
SCN3A	-0.495461	-0.66899	-0.429265	-0.0918783	0.384048	0.908593	0.792733	0.00610307	-0.350303	0.0238684	0.12099	0.0818406	-0.197602	-0.290656
LINGO2	-0.488137	-0.5755	-0.448812	-0.183182	0.0355804	0.358869	0.741002	0.089703	-0.184332	-0.209217	0.263609	0.191404	0.0214358	-0.220479
MYL9	0.590653	0.515726	0.303003	-0.178964	-0.518173	-0.701855	-0.793565	0.019602	0.44419	0.19769	0.0700474	-0.189579	0.149155	0.383366
TMEM176B	0.659556	0.858249	0.505774	0.152634	-0.629638	-0.474856	-0.855977	-0.18723	-0.041533	0.0663977	-0.451894	-0.500536	-0.322074	0.259126
SLC25A18	-0.46423	-0.793979	-0.560396	-0.429198	0.185422	0.849904	0.671115	0.248953	0.0293972	0.337526	0.406961	0.24055	0.175925	-0.271029
MDK	0.334283	0.865833	0.428492	0.420636	-0.147268	-0.457358	-0.685599	-0.0385111	-0.22746	-0.0947395	-0.550644	-0.511113	-0.390658	0.240316
SRRM4	-0.6686	-0.761282	-0.545076	-0.0385235	0.657058	0.627682	0.946221	0.186836	-0.302981	-0.266701	0.324558	0.318416	0.0708073	-0.2778
CTSC	0.90707	0.656036	0.413204	-0.090611	-0.654072	-0.454304	-0.779788	-0.206324	0.0916869	0.0921391	-0.352673	-0.494909	-0.265107	0.226311
PLPP2	0.230263	0.543944	0.346827	0.224099	-0.254774	-0.121089	-0.403098	-0.0443546	-0.360395	-0.265669	-0.381187	-0.283466	-0.287645	0.479727
WEE1	0.411803	0.874893	0.677	0.472379	-0.244845	-0.523842	-0.844391	-0.32686	0.0118241	0.16303	-0.610543	-0.369898	-0.307779	0.161603
SLC35F2	0.330061	0.882091	0.565794	0.397463	-0.460014	-0.459644	-0.752232	-0.20522	-0.131634	0.0126745	-0.559603	-0.439776	-0.35113	0.0687695
JUP	0.473712	0.838059	0.511449	0.230046	-0.320137	-0.647505	-0.893254	-0.0316678	0.126545	0.0426771	-0.306991	-0.321909	-0.06701	0.223387
CLIP3	-0.547028	-0.860591	-0.665822	-0.349489	0.424241	0.856304	0.861793	0.293606	-0.161055	0.078147	0.463189	0.227723	0.106927	-0.185913
C1QTNF2	0.422714	0.894006	0.48823	0.392264	-0.356819	-0.548925	-0.691239	-0.249984	-0.207327	-0.208129	-0.575444	-0.556757	-0.460715	0.0460289
PDGFC	0.520325	0.916374	0.509137	0.370299	-0.573398	-0.516394	-0.723286	-0.325407	-0.197019	-0.123842	-0.667813	-0.601048	-0.521001	0.101076
CDCA4	0.435536	0.917779	0.53482	0.378428	-0.318281	-0.674431	-0.841887	-0.135121	-0.0123017	-0.0515039	-0.46092	-0.417414	-0.222919	0.219541
C7	0.69909	0.284859	0.259578	-0.255825	-0.386469	-0.425608	-0.617951	-0.0764516	0.415414	0.286726	-0.00337143	-0.140952	0.109971	0.292113
DENND2D	0.684615	0.788314	0.508436	0.0931792	-0.525806	-0.740841	-0.935982	-0.147378	0.278834	0.137226	-0.305826	-0.34719	-0.0561419	0.294101
LGI1	-0.622705	-0.912217	-0.549713	-0.358619	0.376529	0.68772	0.753726	0.20183	0.198409	0.322609	0.466118	0.446898	0.325006	-0.265703
PPFIA4	-0.640265	-0.716891	-0.505911	0.0244385	0.723495	0.659646	0.923395	0.130829	-0.341447	-0.284848	0.256994	0.301581	0.012285	-0.319601
GRM1	-0.602991	-0.771714	-0.486431	-0.0210593	0.690414	0.618866	0.915756	0.130256	-0.24914	-0.22564	0.301654	0.38643	0.101677	-0.240635
ZCCHC12	-0.530608	-0.7491	-0.552345	-0.189056	0.5247	0.518409	0.855657	0.221816	-0.176889	-0.198961	0.33467	0.28893	0.122105	-0.178108
KRT14	0.603696	0.957942	0.609097	0.366536	-0.46208	-0.541818	-0.836916	-0.273696	-0.179259	-0.123601	-0.545439	-0.505636	-0.408172	0.147408
HPN	0.244276	0.827818	0.412858	0.436967	-0.253703	-0.3804	-0.601394	-0.151528	-0.27422	-0.187305	-0.635578	-0.50611	-0.435888	0.210871
EVI2B	0.906007	0.462535	0.416953	-0.160241	-0.571291	-0.245853	-0.671613	-0.22472	0.0987851	0.14856	-0.181136	-0.301945	-0.1282	0.260488
SERPINI1	-0.589135	-0.778114	-0.563883	-0.207116	0.263886	0.674855	0.934011	0.118913	-0.268829	-0.161471	0.332757	0.267372	0.00754467	-0.22677
GPRIN1	-0.541413	-0.732237	-0.663466	-0.196072	0.515	0.577563	0.904953	0.275934	-0.290734	-0.283832	0.436256	0.165595	0.0421521	-0.238628
CHST6	0.130995	-0.102409	-0.0764669	-0.227638	-0.0723094	0.554759	-0.0871659	0.0142613	0.0444681	0.606813	-0.111043	-0.248508	-0.190782	-0.0323358
GCK	-0.538654	-0.821842	-0.637383	-0.300597	0.502831	0.699445	0.843459	0.281531	-0.133696	0.00440211	0.387779	0.228926	0.103152	-0.148233
RRM2	0.503813	0.823108	0.535828	0.411612	-0.281085	-0.600018	-0.670608	-0.254236	-0.139756	-0.119532	-0.538782	-0.41493	-0.335375	0.174335
PRRT2	-0.65605	-0.786827	-0.559429	-0.0783977	0.654701	0.653741	0.932673	0.198278	-0.236699	-0.189607	0.300868	0.330011	0.0911499	-0.312962
NPTX1	-0.550899	-0.73597	-0.539082	-0.0699931	0.604683	0.623568	0.921764	0.164528	-0.329213	-0.294129	0.297971	0.260746	0.0128291	-0.230054
ELMO3	0.404095	0.919881	0.512572	0.459349	-0.249832	-0.560898	-0.728735	-0.217939	-0.216064	-0.21536	-0.593653	-0.510539	-0.41535	0.166368
COLEC12	0.6726	0.694845	0.519907	0.0293984	-0.562288	-0.446135	-0.89173	-0.203826	0.25393	0.37651	-0.31937	-0.366912	-0.129592	0.0671645
NBEA	-0.790552	-0.703973	-0.34934	0.132675	0.628383	0.59362	0.84853	-0.0421531	-0.138118	-0.0621378	0.0911664	0.38863	0.032573	-0.410642
SLC40A1	0.691842	0.75691	0.550481	0.0672301	-0.647471	-0.665306	-0.904377	-0.191604	0.207278	0.0821001	-0.284134	-0.317852	-0.0722648	0.381839
ASRGL1	-0.405683	-0.924466	-0.653398	-0.461854	0.337986	0.728831	0.852036	0.273801	-0.0205316	0.0354747	0.5104	0.339052	0.228837	-0.170978
FXYD1	-0.383529	-0.79733	-0.476382	-0.485535	0.270012	0.571113	0.460118	0.330649	0.382334	0.470857	0.538359	0.400542	0.458256	-0.107597
PCSK1	0.0454105	-0.0318596	-0.0587046	-0.0741485	-0.42252	0.282221	0.253212	-0.232944	-0.385218	-0.204479	-0.10097	-0.226873	-0.40263	-0.248266
UNC79	-0.479176	-0.807725	-0.449101	-0.142975	0.532799	0.661214	0.87526	0.0279182	-0.189573	-0.158363	0.384886	0.364008	0.102283	-0.307391
IGSF11	-0.337622	-0.718761	-0.509409	-0.378501	0.169543	0.928801	0.670535	0.147234	-0.175708	0.213786	0.345522	0.131058	-0.0137919	-0.201014
SEC31B	-0.45826	-0.460607	-0.31437	0.0877215	0.701839	0.331789	0.507828	0.139644	-0.0930619	-0.121312	0.174612	0.235322	0.0993312	-0.0133177
DUSP8	-0.655071	-0.705695	-0.611722	-0.114588	0.528102	0.613167	0.916919	0.242841	-0.354423	-0.327833	0.418884	0.233688	0.0377426	-0.214271
BAMBI	0.616836	0.832105	0.50194	0.116269	-0.519872	-0.646778	-0.905476	-0.109168	0.136749	0.0559272	-0.385712	-0.425473	-0.143508	0.278028
FCGR2B	0.890454	0.584538	0.460538	-0.0441177	-0.491892	-0.516802	-0.759642	-0.24145	0.197244	0.0751055	-0.261129	-0.291921	-0.0857313	0.198346
WASF1	-0.660489	-0.565645	-0.287767	0.195072	0.418601	0.643723	0.892562	-0.154762	-0.494015	-0.348144	0.0765724	0.277164	-0.18114	-0.377339
SHISA2	0.30859	0.758481	0.397098	0.319045	-0.41301	-0.328884	-0.625437	-0.210612	-0.151573	0.00123595	-0.534625	-0.4785	-0.44629	0.251279
BRSK1	-0.563774	-0.883944	-0.603354	-0.381415	0.370383	0.545067	0.832981	0.344385	0.0105098	-0.0740886	0.688108	0.509571	0.399377	-0.0870353
CHODL	0.105646	0.251599	0.0998373	0.0976746	-0.0840929	0.123239	-0.187399	0.0167459	-0.196801	0.147876	-0.430049	-0.323802	-0.319215	0.439904
CELF6	-0.549083	-0.656086	-0.508958	-0.0334798	0.537283	0.596482	0.891968	0.168695	-0.436871	-0.417849	0.253127	0.222133	-0.0288304	-0.0404828
PCP4	-0.796768	-0.697461	-0.289353	-0.0579162	0.563237	0.306298	0.570679	0.214012	0.287047	0.174675	0.463246	0.674304	0.53294	-0.313237
PROS1	0.491694	0.613489	0.567754	0.0758893	-0.599887	-0.661409	-0.882528	-0.29721	0.537812	0.442436	-0.273282	-0.122963	0.0786475	0.0666807
SLCO4A1	-0.150121	-0.7231	-0.371306	-0.404818	0.260112	0.33791	0.539187	0.167794	0.13038	-0.0358025	0.525897	0.414466	0.405354	0.08942
ESRRG	-0.594471	-0.792025	-0.339084	-0.0751944	0.623414	0.636959	0.738082	0.0641828	0.0153481	0.10151	0.270383	0.475628	0.224151	-0.270214
VAMP8	0.662899	0.800413	0.484396	0.052823	-0.589218	-0.746208	-0.944521	-0.0873876	0.307246	0.192358	-0.385858	-0.382269	-0.0662323	0.253792
ELOVL4	-0.65054	-0.883615	-0.465844	-0.183792	0.541841	0.574922	0.866861	0.121321	0.00343376	-0.0528262	0.437271	0.523065	0.307392	-0.225311
F13A1	0.781984	0.45051	0.456571	-0.121296	-0.522265	-0.451972	-0.736396	-0.26679	0.346028	0.300813	-0.110943	-0.162306	-0.000330367	0.203044
MAST1	-0.577237	-0.825845	-0.682788	-0.272224	0.57164	0.633818	0.919307	0.382099	-0.228076	-0.244342	0.470176	0.300096	0.180139	-0.0785995
KNDC1	-0.61076	-0.869627	-0.658439	-0.334235	0.469194	0.763394	0.871056	0.318824	-0.115793	0.0509292	0.458744	0.271422	0.175127	-0.131885
APCDD1	0.456511	0.911612	0.509614	0.371863	-0.426472	-0.445739	-0.738259	-0.230147	-0.231319	-0.104526	-0.545297	-0.538483	-0.441222	0.103265
LGR6	0.325783	0.847128	0.458366	0.452142	-0.131733	-0.462183	-0.596942	-0.103784	-0.354189	-0.35794	-0.465281	-0.437797	-0.382318	0.160865
NGEF	-0.480531	-0.618619	-0.478418	-0.175801	0.0411825	0.650234	0.763626	-0.0872745	-0.174331	0.0842068	0.123995	0.0701009	-0.172342	-0.527359
IL1R2	0.662072	0.832174	0.493001	0.146985	-0.573695	-0.710315	-0.846518	-0.179123	0.0835203	-0.0368721	-0.343614	-0.422676	-0.200554	0.245264
LRRC17	0.60049	0.76435	0.458743	0.24876	-0.428223	-0.5881	-0.674986	-0.23034	-0.0819785	-0.126007	-0.46322	-0.464523	-0.342256	0.150681
PSD2	-0.466712	-0.784355	-0.56302	-0.322228	0.372906	0.911253	0.75196	0.192922	-0.14544	0.23181	0.356244	0.184037	0.0458511	-0.247471
ATP1B1	-0.60089	-0.784285	-0.260482	-0.168859	0.361624	0.428396	0.670607	0.0468268	0.170826	0.0846742	0.45438	0.663031	0.401077	-0.203847
ZFPM2	-0.302056	-0.499036	-0.339068	0.0772461	0.585782	0.771769	0.688046	-0.0513055	-0.44683	-0.129587	0.0229469	0.0129374	-0.291645	-0.347791
MYOT	-0.124047	-0.105403	0.00800438	0.0841129	0.22273	0.58638	0.0960288	-0.00815466	-0.270173	0.106965	-0.0359742	-0.0067152	-0.12902	0.0854002
RNASE6	0.868953	0.533748	0.210221	-0.169216	-0.601758	-0.229367	-0.59862	-0.123943	-0.0436829	0.0571593	-0.374147	-0.628606	-0.355364	0.20414
COL18A1	0.549053	0.781238	0.499681	0.106744	-0.511377	-0.722983	-0.914532	-0.0911625	0.242135	0.124154	-0.238336	-0.309959	-0.0395369	0.373607
RELL2	-0.415842	-0.762739	-0.685413	-0.38897	0.416313	0.5541	0.820804	0.425421	-0.196092	-0.232205	0.412589	0.180148	0.175327	0.030102
C3	0.483624	0.16459	-0.0389301	-0.215326	-0.383442	0.403448	-0.188951	-0.0586582	-0.225667	0.263326	-0.2696	-0.556763	-0.46405	-0.0298759
CH25H	0.555899	0.300671	0.111105	-0.142845	-0.437309	0.0739724	-0.371084	-0.241959	-0.0549942	0.272196	-0.299979	-0.583694	-0.418096	0.113209
FAM83H	0.433664	0.748435	0.491031	0.208877	-0.60606	-0.703499	-0.741856	-0.300692	0.196509	0.0456997	-0.291359	-0.282073	-0.161541	-0.114721
KCNMB4	-0.393712	-0.673925	-0.347674	-0.0944394	0.343218	0.876239	0.76865	-0.0614216	-0.354357	-0.082638	0.194993	0.235301	-0.100416	-0.19546
SCIN	0.555571	0.564966	0.489232	0.268718	-0.326718	0.00731874	-0.512325	-0.413759	-0.213205	0.146043	-0.653763	-0.448882	-0.511336	-0.0415238
IL1R1	0.779495	0.717718	0.604047	0.0915623	-0.557549	-0.645462	-0.887496	-0.307796	0.235162	0.162359	-0.33418	-0.317152	-0.119132	0.204632
RREB1	0.5921	0.876584	0.563417	0.237429	-0.534088	-0.638506	-0.913556	-0.192608	0.0874133	0.0995327	-0.436797	-0.440229	-0.225101	0.319008
NNMT	0.793915	0.650937	0.324385	-0.0251176	-0.63151	-0.450722	-0.630735	-0.223342	-0.0708417	-0.00135798	-0.395997	-0.613803	-0.415636	0.209274
PALMD	0.462505	0.675009	0.580568	0.128716	-0.598731	-0.648395	-0.882808	-0.338779	0.455421	0.40985	-0.348894	-0.183414	-0.0260019	0.089035
PITX2	0.51839	0.957866	0.609416	0.386253	-0.443163	-0.573655	-0.823819	-0.231008	-0.148576	-0.119391	-0.560141	-0.459318	-0.355339	0.0695095
CTNNAL1	0.257547	0.725348	0.610965	0.323527	-0.423522	-0.731634	-0.812705	-0.246972	0.306719	0.150268	-0.324772	-0.102649	0.019012	0.116564
TMEM63C	-0.526541	-0.781839	-0.665042	-0.281861	0.530777	0.592776	0.808901	0.33304	-0.12779	-0.0933798	0.488654	0.198746	0.143104	0.0105573
SFRP4	0.830176	0.625328	0.377661	0.00585149	-0.453897	-0.365795	-0.662329	-0.222261	-0.0829992	0.00695711	-0.331495	-0.52533	-0.367559	0.27586
CCN2	0.5807	0.81343	0.486148	0.190098	-0.578633	-0.55942	-0.754641	-0.241367	-0.0462822	0.0176779	-0.496904	-0.527796	-0.383724	0.232858
KBTBD11	-0.54406	-0.711812	-0.563748	-0.188974	0.388745	0.847642	0.888343	0.202655	-0.417872	-0.114941	0.284235	0.144916	-0.0986712	-0.234241
LDAF1	0.250627	0.776179	0.475215	0.560833	0.093874	-0.44201	-0.533424	-0.177367	-0.267584	-0.308293	-0.504697	-0.289871	-0.323031	-0.061585
HLA.DPB1	0.787189	0.568158	0.402628	-0.0931294	-0.417269	-0.313622	-0.775295	-0.0653123	0.126246	0.235496	-0.191869	-0.356414	-0.0978533	0.295581
FHOD3	-0.281472	-0.780135	-0.6519	-0.570311	0.02086	0.531797	0.681565	0.198189	0.113402	0.165935	0.442464	0.114788	0.076633	-0.143099
SLC6A1	-0.41816	-0.683336	-0.376714	-0.100309	0.404848	0.906356	0.817173	0.0428057	-0.42224	-0.097029	0.224559	0.251575	-0.0966518	-0.316139
CCL4	0.719785	0.674739	0.366404	0.0747419	-0.514728	-0.290506	-0.637806	-0.262214	-0.115373	0.0818106	-0.426377	-0.581749	-0.426133	-0.015841
APOC1	0.860991	0.418399	0.0786246	-0.26867	-0.580449	-0.150616	-0.427053	0.0313873	-0.193377	-0.146294	-0.145473	-0.548113	-0.299887	0.209184
GSG1L	-0.202624	-0.431033	-0.607226	-0.39138	-0.151108	0.638162	0.54539	0.245309	-0.25186	0.0903403	0.0517829	-0.28179	-0.247105	-0.203796
EZH2	0.309694	0.844531	0.609364	0.602157	-0.0281497	-0.482744	-0.6437	-0.260194	-0.226351	-0.144675	-0.622017	-0.335067	-0.358787	0.137538
PLAT	0.714844	0.780958	0.540004	0.167933	-0.607107	-0.447118	-0.781828	-0.334271	-0.053816	-0.0163674	-0.441918	-0.46297	-0.362808	0.235373
MIPEP	0.40903	0.717279	0.493212	0.104899	-0.560192	-0.774973	-0.847466	-0.122388	0.371199	0.22334	-0.216928	-0.182777	0.0485615	0.127032
PCDHB2	0.422947	0.917116	0.579506	0.447748	-0.394154	-0.601391	-0.728831	-0.276492	-0.162301	-0.118678	-0.603641	-0.428951	-0.385841	0.0794968
CYP26B1	-0.181046	-0.340468	-0.170059	0.147189	0.548642	0.22657	0.54074	-0.153102	-0.286744	-0.441037	0.00841268	0.142148	-0.139234	-0.251108
CHI3L2	0.293929	0.153504	0.137192	-0.0294336	-0.271007	0.45602	-0.211075	-0.236816	-0.162884	0.408322	-0.317167	-0.35827	-0.411841	-0.0440278
SLCO2A1	0.569068	0.612121	0.397737	-0.0313751	-0.52712	-0.77782	-0.839164	-0.0931944	0.44485	0.186201	-0.0733371	-0.232172	0.0891472	0.295747
SYNGR1	-0.744771	-0.843061	-0.613371	-0.152527	0.599487	0.6364	0.929518	0.26901	-0.126563	-0.107968	0.416681	0.394628	0.206556	-0.290789
PYGL	0.703898	0.845026	0.527815	0.179486	-0.547023	-0.519685	-0.864457	-0.253129	0.0278128	0.0823454	-0.518125	-0.509428	-0.302243	0.131054
DNAJC12	-0.350309	-0.594781	-0.361779	-0.0080365	0.556813	0.830785	0.792821	0.0777129	-0.542165	-0.256854	0.116009	0.123258	-0.186711	-0.139636
CALB2	-0.39322	-0.70946	-0.574969	-0.344966	0.407098	0.749561	0.707769	0.358978	-0.230849	-0.0311409	0.400045	0.199182	0.15702	0.0317235
RAI14	0.54985	0.877013	0.520709	0.251319	-0.382811	-0.719017	-0.875158	-0.100038	0.0434414	-0.0721395	-0.334593	-0.376979	-0.150152	0.352791
RBM24	-0.337786	-0.658971	-0.293849	-0.196881	0.0576783	0.458363	0.654895	-0.231277	0.0296332	0.146978	0.230395	0.245227	0.00207216	-0.360951
TM4SF1	0.530331	0.818567	0.587955	0.230302	-0.538292	-0.642548	-0.875677	-0.281032	0.163262	0.116951	-0.450426	-0.34486	-0.171144	0.145195
BMP4	0.43057	0.662352	0.517127	0.165078	-0.237226	-0.706962	-0.869608	-0.120252	0.434048	0.277621	-0.294545	-0.174682	0.0986045	0.137173
CYP26A1	0.286315	0.699448	0.317316	0.37295	-0.400245	-0.483568	-0.36407	-0.267768	-0.316619	-0.453553	-0.496218	-0.422377	-0.462111	-0.109885
PCOLCE	0.715152	0.704613	0.458265	0.159606	-0.266347	-0.634064	-0.744482	-0.163719	0.0247315	-0.0950665	-0.27415	-0.397775	-0.198839	0.287585
PAQR6	-0.350872	-0.609473	-0.511676	-0.289472	0.259309	0.952511	0.64865	0.235139	-0.340082	0.130867	0.260167	0.0227717	-0.102767	-0.0873726
LRRTM4	-0.479881	-0.58663	-0.36785	-0.0408257	0.144699	0.627284	0.780245	-0.133268	-0.260018	-0.0549313	0.113485	0.190247	-0.151895	-0.478964
PVALB	-0.555661	-0.660331	-0.400412	0.00959049	0.781989	0.531458	0.772287	0.236009	-0.25985	-0.278954	0.345064	0.412054	0.190041	-0.147781
GPR17	-0.156623	-0.305752	-0.189796	-0.0382344	-0.0307162	0.703823	0.417615	-0.20158	-0.271519	0.163419	-0.17047	-0.127809	-0.360684	-0.387457
CYFIP2	-0.621806	-0.88719	-0.629202	-0.300757	0.450605	0.721944	0.896242	0.214151	-0.0521704	0.075177	0.384161	0.299126	0.15511	-0.324986
CYYR1	0.426409	0.845879	0.667933	0.402373	-0.402145	-0.623707	-0.826154	-0.329875	0.0536781	0.0208471	-0.421662	-0.278781	-0.227715	0.128279
LZTS3	-0.652659	-0.827315	-0.612881	-0.157103	0.635228	0.698064	0.93541	0.257289	-0.219489	-0.170392	0.389165	0.334089	0.146921	-0.278542
MALL	0.602807	0.932914	0.532832	0.345605	-0.450542	-0.646964	-0.766012	-0.234296	-0.183311	-0.270111	-0.536643	-0.511624	-0.392809	0.136839
CCR1	0.862956	0.458707	0.239054	-0.0744125	-0.537299	-0.198811	-0.445357	-0.254754	-0.16552	-0.100246	-0.380466	-0.531007	-0.413648	0.192664
PTCHD1	-0.441311	-0.583123	-0.31498	0.0406143	0.60231	0.869334	0.719316	-0.0153223	-0.418368	-0.0866465	0.149479	0.179281	-0.146832	-0.320283
SLC8A3	-0.296266	-0.548649	-0.52443	-0.263959	0.0600142	0.834597	0.715813	0.0515144	-0.408958	-0.0219229	0.159963	-0.101821	-0.26788	-0.35026
FRMD6	0.487435	0.906677	0.606413	0.492652	-0.180629	-0.487493	-0.774232	-0.272452	-0.191584	-0.13061	-0.546374	-0.426137	-0.401299	0.132594
PCDHB16	0.261179	0.743727	0.685684	0.59652	-0.107249	-0.262844	-0.560589	-0.344338	-0.349713	-0.183838	-0.53148	-0.237917	-0.365671	-0.00564679
IL13RA2	-0.0144949	0.0231421	-0.17689	-0.313461	-0.552295	-0.0358962	-0.139714	0.00881971	0.331591	0.497428	-0.101483	-0.32443	-0.0616286	-0.198859
XKR4	-0.651818	-0.751138	-0.462011	-0.0165543	0.491628	0.64935	0.949192	0.0410858	-0.296899	-0.236295	0.240417	0.362785	0.0336196	-0.351489
TMEM30B	0.552294	0.966924	0.575279	0.382753	-0.457436	-0.595984	-0.806317	-0.263354	-0.185828	-0.175259	-0.561985	-0.532351	-0.417388	0.117561
MIR7.3HG	-0.49109	-0.568849	-0.403663	-0.0364165	0.368792	0.403425	0.76169	0.0419666	-0.266265	-0.286757	0.168665	0.1299	-0.0679938	-0.125477
GPR162	-0.574939	-0.920526	-0.631353	-0.381267	0.452457	0.690527	0.805049	0.262019	0.13368	0.22815	0.481236	0.378556	0.291989	-0.304918
AHR	0.728195	0.860216	0.6621	0.294623	-0.493315	-0.45676	-0.816387	-0.322261	-0.157499	-0.0635069	-0.507547	-0.416145	-0.351076	0.14208
EFNA4	0.404747	0.909269	0.570507	0.347865	-0.409038	-0.737799	-0.856596	-0.135513	0.0630296	-0.0373354	-0.438063	-0.323463	-0.138909	0.179271
RNF144B	0.556773	0.927442	0.63975	0.37545	-0.46992	-0.66067	-0.864905	-0.307239	-0.0364693	-0.0840054	-0.509464	-0.419605	-0.299857	0.145504
OMD	0.607094	0.57508	0.567453	0.138483	-0.387465	-0.666246	-0.692823	-0.254568	0.166883	-0.0803147	-0.196547	-0.14923	-0.0282238	0.260291
ASPHD2	-0.410727	-0.506274	-0.441221	0.0535829	0.537914	0.467923	0.834797	0.0551769	-0.493956	-0.478302	0.0911916	0.0539615	-0.212885	-0.279488
ENHO	-0.39723	-0.701183	-0.538172	-0.29545	0.286615	0.963639	0.738572	0.20006	-0.293664	0.114575	0.283705	0.0943418	-0.0631351	-0.230752
SORCS3	-0.520706	-0.553579	-0.235703	0.0764968	0.307511	0.762561	0.723236	-0.123413	-0.325936	-0.0493945	0.0965558	0.300244	-0.101493	-0.434729
LRRC55	-0.0320923	-0.24017	-0.235258	-0.208605	-0.130141	0.732489	0.22891	-0.0387164	-0.177543	0.422647	-0.149272	-0.278809	-0.332699	-0.232467
PAPLN	0.557329	0.807694	0.485659	0.191735	-0.647453	-0.580419	-0.787571	-0.258602	0.0606218	0.0243932	-0.484745	-0.44036	-0.279982	0.0854477
S100A10	0.686358	0.844689	0.456769	0.10839	-0.626626	-0.425264	-0.830977	-0.154875	-0.0816677	0.105668	-0.510234	-0.605061	-0.387948	0.31568
NDP	-0.204584	-0.498857	-0.323791	-0.0466192	0.384369	0.884007	0.646355	-0.0643422	-0.457394	-0.0756093	0.0466607	0.0118591	-0.274141	-0.338808
TAGLN2	0.741022	0.801147	0.454126	0.0586028	-0.638628	-0.434051	-0.80761	-0.170086	-0.0445302	0.112163	-0.471565	-0.556395	-0.356282	0.240363
STX1A	-0.590808	-0.721515	-0.559666	-0.10149	0.44398	0.525598	0.941433	0.145098	-0.296419	-0.328824	0.332232	0.268101	0.0191501	-0.303802
LRRC73	-0.573363	-0.899485	-0.639418	-0.438117	0.213635	0.468484	0.825425	0.238924	0.181281	0.1034	0.546809	0.427761	0.343844	-0.271816
TSKU	0.450301	0.586017	0.483794	0.0206659	-0.528551	-0.779316	-0.859083	-0.148685	0.549984	0.304158	-0.0588502	-0.0642237	0.205002	0.153166
NKX2.2	-0.261398	-0.486241	-0.353326	-0.167901	0.298156	0.919187	0.52101	0.117545	-0.354459	0.0738387	0.135665	-0.00934599	-0.158501	-0.131254
CHRDL1	-0.377637	-0.501681	-0.209527	0.0104393	0.256174	0.641421	0.536474	-0.164649	-0.0931241	0.194265	0.0695408	0.163953	-0.111026	-0.500113
RYR3	-0.600761	-0.715126	-0.362632	-0.180871	0.236699	0.773511	0.664164	0.0740921	-0.028087	0.248477	0.307751	0.37623	0.146836	-0.285164
RNF165	-0.741053	-0.474072	-0.285136	0.26054	0.543953	0.492753	0.809373	0.0435499	-0.432003	-0.386455	0.100023	0.352742	-0.0211888	-0.431794
MET	0.10653	0.48648	0.238391	0.220605	-0.580418	-0.428977	-0.272991	-0.291999	-0.0474864	-0.123988	-0.436365	-0.297605	-0.318788	-0.236303
APC2	-0.376851	-0.731166	-0.584604	-0.345993	0.359295	0.911839	0.730511	0.285404	-0.257376	0.0991393	0.434525	0.132179	0.0248449	-0.184529
CEMIP2	0.458351	0.936609	0.682705	0.518304	-0.305234	-0.664028	-0.797628	-0.367594	-0.0789004	-0.131344	-0.612039	-0.360862	-0.329653	-0.0157329
MANEAL	-0.616084	-0.630577	-0.481967	-0.0360211	0.420803	0.722097	0.882485	0.167868	-0.470319	-0.291776	0.184955	0.182882	-0.114257	-0.102693
SLC13A5	0.315328	0.406177	0.136105	0.104475	-0.418694	-0.288277	-0.143478	-0.228249	-0.320441	-0.41198	-0.251529	-0.415852	-0.41172	-0.0426269
SERPING1	0.681855	0.530782	0.411089	-0.110022	-0.519079	-0.43893	-0.839872	-0.113518	0.382554	0.447727	-0.15832	-0.296555	0.0108678	0.218561
TSPAN6	0.371853	0.601969	0.471456	0.0728893	-0.601891	-0.437675	-0.813305	-0.264894	0.422863	0.612562	-0.379313	-0.276171	-0.0834214	0.0802717
STYK1	-0.489049	-0.450895	-0.39811	-0.0356198	-0.0216557	0.371693	0.72558	-0.0919179	-0.283797	-0.256445	0.0406659	0.0601646	-0.192398	-0.271317
FMOD	0.669198	0.701102	0.493137	0.00692899	-0.528058	-0.719765	-0.859248	-0.0754425	0.220341	0.0260241	-0.156295	-0.253609	0.0246881	0.407605
ANXA2P2	0.680291	0.819825	0.555111	0.0874854	-0.584829	-0.630706	-0.933019	-0.116968	0.150934	0.164315	-0.351061	-0.37783	-0.124945	0.321003
PLA2G7	0.791578	0.790086	0.514542	0.203402	-0.461634	-0.639543	-0.714534	-0.249246	-0.12997	-0.298274	-0.388752	-0.420304	-0.307179	0.271464
GEM	0.42602	0.592755	0.36785	-0.0380701	-0.637612	-0.553492	-0.76729	-0.107171	0.334974	0.382469	-0.235412	-0.336105	-0.0571411	0.225835
ZBBX	-0.100691	-0.412989	-0.181811	-0.39891	-0.311374	0.207463	0.103302	-0.135882	0.553707	0.766849	0.187193	0.114084	0.150884	-0.360491
ADCY8	-0.210326	-0.596773	-0.501468	-0.390088	0.114056	0.858323	0.566163	0.168262	-0.226859	0.207644	0.312756	-0.00513923	-0.0672709	-0.129214
RAMP3	0.532399	0.104667	-0.125715	-0.532681	-0.524244	-0.0411736	-0.371285	0.17493	0.217654	0.377043	0.15313	-0.407194	-0.104775	0.399424
KRT6B	0.658466	0.934902	0.559938	0.289741	-0.486137	-0.580977	-0.83777	-0.23008	-0.107536	-0.0954628	-0.529421	-0.507166	-0.379413	0.112306
OAS2	0.787595	0.65552	0.563833	0.132952	-0.438317	-0.487822	-0.718209	-0.300686	-0.0510212	-0.143471	-0.188651	-0.290118	-0.20085	0.326606
TMEM125	-0.296055	-0.243313	-0.266552	-0.282468	-0.000458669	0.162177	0.102405	0.34191	0.143051	0.103223	0.198192	0.055923	0.224072	0.494026
NECAB3	-0.501844	-0.899794	-0.63045	-0.492433	0.184001	0.414122	0.775323	0.306494	0.218971	0.067193	0.594148	0.45555	0.418669	-0.108153
FAM189A1	-0.538098	-0.808671	-0.568532	-0.360129	0.166077	0.460653	0.793351	0.180732	0.0664887	0.0204058	0.46823	0.389769	0.242485	-0.188914
WIF1	0.125249	0.557424	0.377129	0.558069	-0.157952	-0.18737	-0.163431	-0.487278	-0.461394	-0.40428	-0.522932	-0.333336	-0.568488	-0.478055
GPX7	0.33653	0.756554	0.543932	0.315877	-0.355968	-0.710443	-0.839582	-0.270077	0.334595	0.275445	-0.484303	-0.289166	-0.126481	0.1405
RARRES2	0.39476	0.414142	0.289597	-0.172198	-0.530352	-0.53071	-0.795402	0.0138886	0.668169	0.610338	-0.0814908	-0.14251	0.241367	0.109278
PCDH20	-0.144105	0.250369	0.130253	0.344877	-0.341643	0.0358866	0.167241	-0.34206	-0.476644	-0.358539	-0.403169	-0.21654	-0.512631	-0.290156
SPON2	0.565262	0.742036	0.458106	0.333486	-0.142066	-0.584607	-0.600724	-0.195234	-0.178891	-0.306212	-0.319832	-0.362909	-0.267607	0.0344487
CAMK2N1	-0.418819	-0.5953	-0.491831	-0.090281	0.282538	0.745454	0.896139	0.0423656	-0.563486	-0.36971	0.165616	0.0472657	-0.253069	-0.290227
MYCL	0.41713	0.943192	0.536869	0.447973	-0.411511	-0.579936	-0.743918	-0.255449	-0.179579	-0.180541	-0.562054	-0.488041	-0.417879	0.0165274
KLC2	-0.581312	-0.867356	-0.440081	-0.169327	0.617261	0.535305	0.83349	0.146438	-0.0328417	-0.14284	0.614645	0.590868	0.351289	-0.152841
RAP1GAP2	-0.610911	-0.626154	-0.438891	0.0872083	0.565206	0.61468	0.921017	0.0399789	-0.458455	-0.387557	0.193035	0.243149	-0.0978309	-0.299678
RAP1GAP	-0.634176	-0.840498	-0.567971	-0.172081	0.537741	0.601599	0.949699	0.209799	-0.204399	-0.251728	0.475304	0.424884	0.182322	-0.155287
DOCK8	0.616176	0.636116	0.673877	0.154159	-0.563249	-0.659905	-0.836555	-0.389442	0.356557	0.19968	-0.307884	-0.089087	0.03093	0.142525
SLC10A4	-0.446625	-0.558822	-0.387674	-0.231943	0.0834995	0.461471	0.638724	0.220418	-0.188069	-0.108493	0.20947	0.183365	0.0795141	0.11907
NPTXR	-0.608441	-0.754521	-0.596136	-0.19689	0.310755	0.677006	0.921244	0.160924	-0.274786	-0.173154	0.398659	0.255368	0.023622	-0.252313
HSPB3	0.0958351	0.224829	0.0332557	0.1383	-0.353504	-0.0476387	0.0855873	-0.290721	-0.345497	-0.301219	-0.310224	-0.349745	-0.481955	-0.396986
RAB39B	-0.576323	-0.800169	-0.474727	-0.174252	0.420541	0.851781	0.848942	0.105327	-0.214218	0.054033	0.253909	0.276028	0.0268361	-0.250022
NRG3	-0.339313	-0.712834	-0.551122	-0.385025	0.0439653	0.792745	0.750804	0.0666093	-0.177036	0.14312	0.242775	0.055552	-0.084223	-0.302715
SDR16C5	0.269924	0.698247	0.370006	0.433746	-0.230768	-0.333128	-0.336653	-0.270466	-0.458987	-0.460817	-0.50595	-0.427537	-0.512887	-0.178791
MORN5	-0.00159761	-0.29355	-0.24821	-0.468691	-0.311289	0.296653	-0.0459075	0.0284052	0.521285	0.897631	0.0838833	-0.108814	0.0837549	-0.221143
AMBN	0.55194	0.94285	0.614069	0.382468	-0.443496	-0.611344	-0.810788	-0.276047	-0.153551	-0.155111	-0.519917	-0.468856	-0.366916	0.107741
CPNE4	-0.418016	-0.497489	-0.246405	-0.0393213	-0.0183166	0.42576	0.705822	-0.142834	-0.282603	-0.222274	0.127642	0.240401	-0.0840434	-0.310998
TRIM5	0.604015	0.82125	0.748869	0.298831	-0.490467	-0.677806	-0.900946	-0.33231	0.141697	0.0189101	-0.443309	-0.19771	-0.0796286	0.186162
GMPR	0.125846	0.267566	0.11608	-0.17419	-0.224429	-0.214239	-0.580248	0.222869	0.437035	0.626888	-0.0650019	-0.175785	0.166701	0.387858
MIR31HG	0.555542	0.921884	0.529706	0.340449	-0.466842	-0.593171	-0.768848	-0.245178	-0.167878	-0.185792	-0.519013	-0.496817	-0.384635	0.164513
INPP5J	-0.671131	-0.56945	-0.675351	-0.10775	0.656203	0.347085	0.70457	0.452064	-0.0956261	-0.205613	0.278454	0.124841	0.139253	-0.0629783
HMOX1	0.83511	0.326746	0.144846	-0.317658	-0.510739	-0.327382	-0.530439	-0.0732844	0.205116	0.193956	-0.0840993	-0.395253	-0.0986967	0.20166
RAB3A	-0.559725	-0.869261	-0.638166	-0.361038	0.379926	0.583072	0.88002	0.324681	-0.099271	-0.155978	0.655596	0.428777	0.301365	-0.109704
TNFRSF12A	0.679612	0.755628	0.335471	-0.0177495	-0.54884	-0.575972	-0.771677	-0.0300652	0.0639719	0.0419139	-0.425863	-0.561745	-0.256404	0.185762
PXDN	0.617505	0.806659	0.471343	0.106069	-0.654457	-0.605832	-0.857772	-0.176528	0.14008	0.129869	-0.475883	-0.463546	-0.241831	0.30311
NCEH1	-0.0594431	-0.602674	-0.102059	-0.0828515	0.202046	0.362802	0.631037	-0.255454	-0.161787	-0.282363	0.296939	0.442384	0.113061	-0.223756
PLAUR	0.840863	0.601481	0.4497	-0.0417987	-0.498517	-0.547723	-0.731707	-0.24688	0.103614	-0.00339047	-0.13735	-0.327954	-0.119282	0.231537
CLIC5	-0.261782	-0.392593	-0.232012	-0.0841221	-0.00790897	0.240705	0.515378	-0.0886775	-0.168367	-0.226284	-0.00083493	0.0339222	-0.13467	-0.0587949
ST14	0.612417	0.831152	0.374123	0.0846279	-0.547057	-0.581316	-0.801689	0.012354	-0.0353781	-0.0909293	-0.308449	-0.4808	-0.183943	0.243146
RAB15	-0.566826	-0.650379	-0.580442	-0.0273467	0.537026	0.61549	0.949567	0.168859	-0.461358	-0.409384	0.19607	0.13817	-0.13158	-0.249127
HIF3A	-0.571648	-0.676679	-0.27584	-0.00844848	0.517511	0.681725	0.700739	0.084926	-0.166025	0.0409533	0.188782	0.422083	0.153093	-0.112444
SMIM3	0.677466	0.715293	0.547281	0.0812926	-0.554166	-0.754116	-0.90303	-0.260178	0.370856	0.165748	-0.32694	-0.260723	0.00766532	0.20123
DPY19L2P2	-0.814675	-0.674529	-0.29191	0.14324	0.542949	0.431933	0.82054	-0.00183473	-0.123029	-0.174773	0.214899	0.505529	0.17256	-0.30787
CBLN2	-0.500667	-0.674127	-0.615578	-0.290517	0.140204	0.548394	0.822527	0.213224	-0.225721	-0.195154	0.336267	0.179011	0.024705	-0.11386
C19orf33	0.560336	0.915734	0.50929	0.290032	-0.454006	-0.628886	-0.788981	-0.178575	-0.118448	-0.161706	-0.489249	-0.514206	-0.358104	0.122365
TMEM176A	0.657443	0.81776	0.496955	0.144179	-0.553023	-0.471583	-0.857833	-0.175044	-0.00549855	0.036445	-0.367268	-0.445063	-0.251988	0.307736
CYTL1	0.368493	0.525701	0.372249	0.113773	-0.474202	-0.261449	-0.61088	-0.231082	0.195554	0.355184	-0.440525	-0.278071	-0.211375	0.103683
CASP6	0.495725	0.877991	0.599101	0.30401	-0.399099	-0.654144	-0.896999	-0.169588	0.121326	0.131471	-0.492561	-0.333627	-0.162645	0.185163
KLHL35	-0.498648	-0.675463	-0.628699	-0.195777	0.408942	0.510324	0.875759	0.332634	-0.310423	-0.341154	0.288635	0.212114	0.0720234	-0.0677789
CADPS2	-0.582057	-0.703861	-0.400676	0.0453458	0.729918	0.524211	0.803977	0.0379174	-0.133113	-0.135762	0.24578	0.345703	0.0950129	-0.36812
NUAK1	-0.372316	-0.578308	-0.553861	-0.0708891	0.433454	0.653975	0.872571	0.096256	-0.520597	-0.390172	0.108125	-0.03911	-0.264807	-0.268244
ADORA2B	-0.18868	-0.310658	-0.334719	-0.0461256	0.107462	0.0989829	0.437567	-0.129051	0.010211	-0.12465	0.0262529	0.0189321	-0.122054	-0.323642
OLFML2B	0.761247	0.721659	0.340636	-0.00068488	-0.688021	-0.528629	-0.716377	-0.189765	0.00577012	-0.010003	-0.356117	-0.560666	-0.326417	0.132075
SATB2	0.0144777	-0.163931	-0.237461	-0.202092	-0.464388	0.142502	0.31437	-0.166116	-0.137876	-0.0744044	0.00468742	-0.207778	-0.285874	-0.352505
RBP1	0.432394	0.608568	0.402391	-0.00450357	-0.412899	-0.617634	-0.881799	-0.0115754	0.514406	0.499304	-0.261759	-0.233288	0.0950185	0.267995
FOXD1	0.65053	0.777761	0.474385	0.121125	-0.52601	-0.5115	-0.797204	-0.202887	0.012633	0.0419129	-0.419218	-0.472278	-0.277089	0.157796
CTSZ	0.653892	0.773412	0.39871	0.199918	-0.313535	-0.486256	-0.727775	-0.0944389	-0.0521877	-0.00384566	-0.667707	-0.582462	-0.354893	0.228679
AMIGO2	0.56215	0.655688	0.3658	0.0824359	-0.549299	-0.210361	-0.57464	-0.192439	-0.25722	-0.0234779	-0.41314	-0.532592	-0.438375	0.266704
SLC24A3	-0.338025	-0.530938	-0.463615	-0.0699383	0.383689	0.718681	0.801395	0.118333	-0.575791	-0.39332	0.160189	0.0440304	-0.204418	-0.135096
DPYSL5	-0.541808	-0.756416	-0.61486	-0.25879	0.414032	0.818305	0.847925	0.320066	-0.310487	-0.0908781	0.338278	0.180096	0.0321345	0.00104214
MICU3	-0.742899	-0.657996	-0.156049	0.254644	0.649398	0.539153	0.823446	-0.126153	-0.25435	-0.256566	0.184774	0.572833	0.123169	-0.316267
TMEM200B	0.114201	0.316644	0.440065	0.384403	0.411454	-0.503438	-0.459734	-0.146001	0.306032	0.00952666	-0.149405	0.163909	0.228631	0.00398174
IKBIP	0.676349	0.772366	0.675011	0.186975	-0.615509	-0.750298	-0.862075	-0.36223	0.221743	0.0625542	-0.384018	-0.222671	-0.0765054	0.101081
SLC8A2	-0.640003	-0.775627	-0.548314	-0.0766354	0.587036	0.569242	0.926206	0.147725	-0.2022	-0.233725	0.406124	0.36545	0.115292	-0.361631
PPP1R14A	-0.0150612	-0.438243	-0.449285	-0.402001	0.1989	0.513091	0.376932	0.403461	-0.226654	-0.10385	0.256511	-0.0592725	0.0520729	0.528617
CMTM8	0.306412	0.760279	0.647691	0.3427	-0.410452	-0.70349	-0.764213	-0.236981	0.129642	-0.0851495	-0.302389	-0.07811	-0.00539278	0.0625119
PCDH8	-0.026686	0.409331	0.276043	0.443531	-0.225504	0.00488332	0.0471981	-0.354482	-0.637292	-0.443404	-0.420003	-0.295586	-0.582438	-0.344781
COL5A2	0.598311	0.774997	0.41677	0.229895	-0.654763	-0.449522	-0.562154	-0.338995	-0.25504	-0.178132	-0.517323	-0.567756	-0.544093	-0.0229608
BCL2A1	0.863188	0.535682	0.432238	0.0485882	-0.372142	-0.455065	-0.55335	-0.289813	-0.0708922	-0.193018	-0.33318	-0.338088	-0.218157	0.158332
NCF2	0.931215	0.620303	0.372255	-0.0390879	-0.535162	-0.496629	-0.683326	-0.242579	0.0271597	-0.0741373	-0.306793	-0.464269	-0.280023	0.244189
NEK2	-0.243526	-0.0755323	-0.0578934	0.219969	-0.0442019	-0.0499597	0.394284	-0.212347	-0.266363	-0.323606	-0.049592	0.0552456	-0.193174	-0.351437
MORC4	0.357547	0.831765	0.477936	0.26433	-0.364314	-0.636051	-0.8914	-0.0771672	0.218175	0.218246	-0.476512	-0.401827	-0.132509	0.22179
SRPX2	0.777596	0.742211	0.500507	0.12236	-0.51082	-0.305148	-0.773386	-0.279419	-0.0554296	0.117296	-0.436022	-0.487697	-0.369319	0.0261449
PDE4A	-0.264595	-0.742996	-0.597414	-0.280422	0.428635	0.613652	0.860042	0.223992	-0.336785	-0.36499	0.408028	0.181872	0.0295699	-0.0670541
PROCR	0.503866	0.800764	0.597526	0.268286	-0.425144	-0.724813	-0.862552	-0.215986	0.210806	0.0443458	-0.458861	-0.277142	-0.0798421	0.112946
RASGEF1A	-0.580109	-0.587156	-0.521065	-0.0097254	0.370557	0.7482	0.869965	0.0146029	-0.439819	-0.142473	0.0535726	-0.0073435	-0.290692	-0.387963
EMP3	0.773223	0.738045	0.426574	0.0521139	-0.476794	-0.411304	-0.829358	-0.158544	0.0382486	0.161742	-0.301957	-0.512425	-0.263297	0.238756
CES4A	-0.614754	-0.532124	-0.467498	0.014977	0.63217	0.410714	0.709842	0.321095	-0.289837	-0.359967	0.203946	0.23282	0.129312	0.0680689
KCNF1	-0.38079	-0.664973	-0.439866	-0.372453	-0.0767337	0.368546	0.562348	0.0678582	0.261249	0.215132	0.418156	0.310526	0.243081	-0.49395
EML6	-0.680332	-0.764958	-0.468889	-0.0352854	0.510311	0.717597	0.876024	0.076916	-0.196279	-0.025892	0.216251	0.323305	0.0107202	-0.218014
PSRC1	-0.328078	-0.468326	-0.468074	-0.158848	0.167343	0.896476	0.664518	0.142577	-0.535876	-0.0703691	0.0912371	-0.101988	-0.279794	-0.0838444
APBB1	-0.697876	-0.918547	-0.550341	-0.217752	0.558365	0.662185	0.905445	0.199268	-0.0327985	-0.0150153	0.531623	0.510221	0.292302	-0.213736
STAT4	0.181675	0.227244	-0.073045	0.0186075	-0.264127	-0.143281	0.0989734	-0.0156359	-0.454771	-0.533409	-0.222385	-0.363611	-0.390939	0.0154441
NNAT	-0.384463	-0.68246	-0.387862	-0.268045	0.245002	0.307748	0.572997	0.0652786	0.204848	0.148117	0.354547	0.296958	0.224965	-0.0416255
TSPAN11	0.347129	0.136246	0.128133	0.0220147	0.0829268	0.312234	-0.200976	-0.0958937	-0.169728	0.16112	-0.10576	-0.259338	-0.20042	-0.0675668
PIP5K1B	-0.624973	-0.775373	-0.388221	-0.191209	0.425992	0.264465	0.587156	0.0891866	0.442502	0.279576	0.388536	0.540692	0.462169	-0.330261
CRYZ	0.34272	0.700896	0.532993	0.18084	-0.530154	-0.703009	-0.854998	-0.22599	0.419819	0.337557	-0.41097	-0.218071	-0.0110378	0.116728
LRRC4	-0.620591	-0.793336	-0.530175	-0.136651	0.47113	0.634066	0.905992	0.0615441	-0.134847	-0.0715999	0.35706	0.346971	0.0667927	-0.47031
MAP6D1	-0.551009	-0.825695	-0.586196	-0.294982	0.616847	0.642962	0.770502	0.429243	-0.0860336	-0.0941648	0.545621	0.41766	0.33559	0.106585
YBX3	0.561587	0.805009	0.559248	0.17575	-0.585549	-0.577449	-0.836141	-0.204512	0.056813	0.0451702	-0.392287	-0.352926	-0.192358	0.227397
WIPF3	-0.61471	-0.517031	-0.457375	0.0664308	0.354799	0.534125	0.83051	0.0463817	-0.441274	-0.342464	0.116405	0.116727	-0.194476	-0.226624
FHL2	0.535892	0.74649	0.421644	0.204378	-0.606474	-0.601639	-0.608105	-0.332562	-0.0687897	-0.159126	-0.410521	-0.463081	-0.389103	-0.0619465
YWHAH	-0.406304	-0.619483	-0.516449	-0.0759517	0.385221	0.636407	0.886436	0.0185104	-0.408922	-0.285642	0.0990767	0.0913314	-0.208494	-0.365271
CCN1	0.511454	0.720681	0.537483	0.188106	-0.536897	-0.56785	-0.742861	-0.290326	0.0722226	0.107233	-0.324091	-0.351632	-0.213994	0.111354
APOBEC3G	0.718983	0.837944	0.488434	0.152899	-0.57275	-0.487233	-0.831358	-0.162278	-0.0516071	-0.0110383	-0.520568	-0.518813	-0.294441	0.277459
CNN2	0.639714	0.862343	0.512794	0.15345	-0.52124	-0.772264	-0.904928	-0.116974	0.151428	-0.0185398	-0.342135	-0.388443	-0.118792	0.176436
ARHGAP36	-0.0192587	-0.0645402	-0.113613	-0.132711	-0.115542	0.291778	0.0957821	0.0937307	-0.18991	0.0421905	-0.136686	-0.29316	-0.231458	0.266888
KRT15	0.481909	0.909846	0.498843	0.344756	-0.430657	-0.45213	-0.765841	-0.209073	-0.177224	-0.0497213	-0.595328	-0.572118	-0.449202	0.0334158
GPR183	0.834549	0.461132	0.432513	-0.159859	-0.51556	-0.446683	-0.686428	-0.156334	0.220904	0.132833	-0.112127	-0.208678	0.0427922	0.149266
CCDC68	-0.0716582	-0.154136	0.0393811	-0.0255136	-0.189061	-0.221139	0.166136	-0.175703	0.0883444	-0.208739	0.154421	0.206663	0.129167	-0.00444406
OLFML2A	0.563032	0.815221	0.442141	0.181693	-0.617685	-0.509301	-0.758632	-0.209606	-0.0269474	0.0919486	-0.48837	-0.558284	-0.411865	0.160063
ALDH1A1	-0.244714	-0.493349	-0.36329	-0.0381011	0.582211	0.405048	0.656763	0.191949	-0.404848	-0.503607	0.227106	0.1433	-0.0290707	0.218487
EMX2	-0.386236	-0.550787	-0.536725	-0.326219	-0.0925754	0.242776	0.626363	0.161861	0.0270884	-0.136158	0.317248	0.136387	0.105477	-0.27052
TP53I3	0.654808	0.826103	0.469311	0.146262	-0.526939	-0.639819	-0.879435	-0.179128	0.164182	0.152227	-0.431162	-0.465809	-0.21724	0.138494
ARHGEF4	-0.618183	-0.803545	-0.683034	-0.422529	0.133352	0.745408	0.82169	0.302443	-0.0753907	0.150011	0.397988	0.189209	0.103781	-0.212128
GOLGA7B	-0.352943	-0.757642	-0.66381	-0.339683	0.408567	0.609921	0.817058	0.244335	-0.138752	-0.0823962	0.311086	0.0910679	-0.0164358	-0.219459
MAGEE1	-0.789035	-0.780439	-0.483991	-0.0349454	0.575352	0.643815	0.914176	0.165469	-0.215621	-0.162681	0.304302	0.415799	0.150836	-0.194923
SIDT1	-0.280094	-0.710911	-0.422043	-0.20253	0.34661	0.649101	0.770286	-0.0325617	-0.253981	-0.0930208	0.330919	0.198976	-0.0308989	-0.132471
RIIAD1	-0.286283	-0.673722	-0.554956	-0.559679	-0.0966253	0.494537	0.505969	0.190316	0.199947	0.396023	0.353376	0.0292102	0.119807	-0.0454535
TRIL	-0.347095	-0.476217	-0.335336	-0.107781	0.264363	0.928944	0.553393	0.0718576	-0.379117	0.177683	0.0578274	-0.0275183	-0.235164	-0.145546
SCRG1	-0.227844	-0.464202	-0.40951	-0.203308	0.157552	0.922418	0.538797	0.0949055	-0.352529	0.151012	0.072432	-0.0963984	-0.261885	-0.32001
ID1	0.441408	0.80373	0.4601	0.179523	-0.579457	-0.491474	-0.754518	-0.144643	-0.0349847	0.0700339	-0.437939	-0.470251	-0.352461	0.217694
MAPK10	-0.564557	-0.8224	-0.604862	-0.246576	0.355289	0.791697	0.915259	0.127227	-0.204872	0.031371	0.293368	0.202789	-0.0234328	-0.352418
GRP	0.381303	0.350387	-0.159155	-0.24312	-0.477727	0.0124199	-0.261929	0.183067	-0.182504	0.134443	-0.191558	-0.633685	-0.360153	-0.0460684
PRKCQ	-0.307329	-0.643437	-0.481954	-0.574781	-0.130238	0.175141	0.365193	0.379595	0.467357	0.285728	0.482239	0.373652	0.522935	0.182432
NFASC	-0.345304	-0.657384	-0.470234	-0.246728	0.333375	0.929719	0.699303	0.133373	-0.349331	0.0635318	0.238691	0.0305255	-0.138672	-0.0702507
LBH	0.444619	0.784322	0.509741	0.251549	-0.548826	-0.643589	-0.725214	-0.279564	0.0544539	-0.0482387	-0.432412	-0.349587	-0.239378	0.0863442
BDKRB2	0.450603	0.386125	0.0548082	0.117897	0.104914	-0.106903	-0.250922	-0.0284975	-0.294719	-0.190781	-0.389968	-0.550983	-0.415553	0.202803
AMIGO1	-0.699549	-0.887744	-0.600757	-0.254112	0.500515	0.587075	0.871434	0.245331	0.036706	0.0171633	0.463952	0.432736	0.295831	-0.308343
CDK1	0.322881	0.729062	0.434586	0.473408	-0.359939	-0.417621	-0.422869	-0.377999	-0.309195	-0.214263	-0.670552	-0.471288	-0.548482	0.037542
SYNPO	0.638884	0.70386	0.401377	-0.0608908	-0.710465	-0.542444	-0.876481	-0.109149	0.257226	0.273926	-0.213729	-0.400489	-0.0835723	0.186552
CTXN1	-0.268704	-0.631758	-0.468046	-0.560304	-0.281454	0.287852	0.455506	0.155142	0.31361	0.323944	0.577186	0.272673	0.295682	-0.173722
PDE2A	-0.355797	-0.740021	-0.568554	-0.327925	0.0915414	0.483539	0.826222	0.0432642	-0.111904	-0.145006	0.360083	0.174598	0.00337994	-0.237321
PAH	-0.298873	-0.502778	-0.371666	-0.150151	0.0357543	0.650188	0.626776	-0.0911891	-0.287049	-0.0294018	0.136908	-0.0047206	-0.185355	-0.386113
PTGFRN	0.534625	0.885846	0.585554	0.350116	-0.628008	-0.578989	-0.765742	-0.415082	-0.0695843	-0.0460088	-0.564901	-0.468646	-0.405664	-0.0181054
ABCC1	0.476532	0.876134	0.588009	0.288528	-0.499868	-0.696599	-0.91222	-0.210906	0.159223	0.124808	-0.424362	-0.349383	-0.152429	0.198211
TPPP3	-0.105982	-0.506065	-0.376888	-0.464033	-0.0294021	0.735069	0.279862	0.142846	0.120542	0.633646	0.194564	-0.0665352	-0.0240275	-0.0992632
TREM2	0.839755	0.383002	0.0756142	-0.251699	-0.418449	-0.0124599	-0.448928	0.0118923	-0.143554	0.0518726	-0.192938	-0.573679	-0.324328	0.19718
SCG3	-0.399025	-0.522715	-0.28603	-0.00893097	0.297078	0.886031	0.67221	-0.0934372	-0.383345	0.0461825	0.00357724	0.040169	-0.2689	-0.459244
PDZRN4	-0.345055	-0.618431	-0.251829	-0.060059	0.192342	0.688071	0.66118	-0.14953	-0.17311	0.0396556	0.146264	0.274187	-0.071275	-0.210877
CD14	0.770515	0.266542	0.140413	-0.272907	-0.357798	-0.145972	-0.442637	-0.0311166	0.0820442	0.129777	-0.129956	-0.346695	-0.119278	0.115221
OLFML3	0.769641	0.727422	0.367681	-0.0166752	-0.641614	-0.43069	-0.746161	-0.126673	-0.0591428	0.000663235	-0.374707	-0.574999	-0.352632	0.348365
GPRASP1	-0.760735	-0.732327	-0.557367	-0.0250487	0.586007	0.664494	0.891398	0.166311	-0.235301	-0.105621	0.195294	0.217692	0.00242313	-0.215126
ACOT7	-0.400127	-0.570321	-0.631867	-0.16888	0.345577	0.612788	0.871792	0.272251	-0.526761	-0.422371	0.137873	-0.0223621	-0.199548	-0.0221173
MACIR	-0.703934	-0.850704	-0.4057	-0.134217	0.428748	0.554821	0.822255	0.057612	0.0466529	0.0375905	0.45697	0.588309	0.305627	-0.193981
NID2	0.651288	0.415452	0.385484	-0.167706	-0.418487	-0.664333	-0.799434	-0.104582	0.602151	0.398848	0.0105045	-0.0774305	0.247683	0.313847
BLNK	0.548045	0.742952	0.523828	0.16869	-0.565729	-0.660597	-0.85946	-0.288935	0.308527	0.214582	-0.487872	-0.360718	-0.132661	0.146539
EDN3	0.318739	0.822587	0.471283	0.438155	-0.343281	-0.372867	-0.566942	-0.25125	-0.314159	-0.227395	-0.599702	-0.460425	-0.490832	0.00903479
PLPP7	-0.359925	-0.753256	-0.59861	-0.241092	0.447309	0.766147	0.848226	0.140522	-0.296314	-0.129661	0.303447	0.0929114	-0.0784185	-0.236302
KCNJ6	-0.585207	-0.814499	-0.564689	-0.157031	0.551169	0.611311	0.959095	0.180239	-0.256005	-0.265955	0.401297	0.361518	0.103728	-0.209572
CSMD3	-0.435527	-0.789645	-0.447742	-0.261799	0.272289	0.867269	0.799722	0.0793241	-0.208151	0.0676316	0.384305	0.322183	0.0823819	-0.315211
FAS	0.663027	0.621967	0.3876	0.132761	-0.536854	-0.174803	-0.554656	-0.437787	-0.167767	0.10564	-0.535033	-0.595423	-0.579839	0.0431421
SLC35F3	-0.595861	-0.421045	-0.320823	0.254375	0.610455	0.531657	0.79682	-0.0420811	-0.531087	-0.461323	0.00628719	0.144122	-0.236672	-0.348283
LAMA4	0.702499	0.789013	0.580864	0.339617	-0.27118	-0.27563	-0.662782	-0.29603	-0.358329	-0.210814	-0.522082	-0.485882	-0.494679	0.206326
MGLL	-0.24337	-0.517103	-0.360958	0.0125557	0.384958	0.653578	0.803498	-0.0498268	-0.590868	-0.498815	0.196143	0.105735	-0.228541	-0.226601
CITED1	-0.370022	-0.439592	-0.307809	-0.0634681	0.270211	0.369717	0.568453	0.0484454	-0.218236	-0.237642	0.0691429	0.0533649	-0.0895009	0.0121496
MT3	-0.458675	-0.705648	-0.48577	-0.258034	0.297872	0.92401	0.698029	0.141058	-0.156144	0.23098	0.252833	0.168344	-0.00120424	-0.397205
RTN3	-0.519994	-0.792073	-0.647503	-0.29192	0.316953	0.833763	0.864777	0.168152	-0.183593	0.0916234	0.225901	0.111425	-0.0460001	-0.321086
RND3	0.507158	0.876835	0.46179	0.410063	-0.371439	-0.452869	-0.587267	-0.291596	-0.407535	-0.36172	-0.542962	-0.574189	-0.571761	0.0676854
MPEG1	0.869577	0.51281	0.339429	-0.188629	-0.620354	-0.531595	-0.700609	-0.13629	0.209867	0.0301873	-0.0898588	-0.297131	-0.0602824	0.357684
MX2	0.735006	0.66947	0.413298	0.147858	-0.412061	-0.508578	-0.643767	-0.207033	-0.123133	-0.243617	-0.292794	-0.44287	-0.294661	0.387248
SPRY1	0.406562	0.816212	0.690522	0.465705	-0.380476	-0.748054	-0.777931	-0.459176	0.140225	-0.0234876	-0.454635	-0.198152	-0.178445	-0.04849
ARPC1B	0.888639	0.754429	0.479137	0.0285228	-0.592432	-0.563991	-0.820481	-0.216649	0.0339338	-0.00847341	-0.392188	-0.485236	-0.26828	0.270789
LGI4	-0.520759	-0.882266	-0.557982	-0.424047	0.36927	0.736308	0.700408	0.31998	0.109223	0.229228	0.62634	0.441614	0.352816	-0.143394
RPRM	-0.446456	-0.745697	-0.504258	-0.369711	0.0253161	0.347827	0.699595	0.124246	0.168821	0.0942886	0.337726	0.299222	0.205774	-0.253708
NPTX2	-0.015946	-0.150633	-0.275278	-0.0674518	-0.0814032	0.661912	0.462534	-0.0267826	-0.697661	-0.319178	-0.0743363	-0.331781	-0.520759	-0.143664
FUT1	-0.343918	-0.0306572	-0.186596	0.287241	0.633877	0.101294	0.258627	0.124128	-0.28295	-0.280839	-0.157539	-0.155114	-0.180135	-0.0948169
PRIMA1	-0.163113	0.153318	-0.000638265	0.209845	0.207322	0.436128	0.0204857	0.122454	-0.473168	-0.0623333	-0.209689	-0.208493	-0.30051	0.239856
MYC	0.615116	0.78753	0.380258	0.180105	-0.515802	-0.448842	-0.689317	-0.198757	-0.132844	-0.0123268	-0.531687	-0.611695	-0.462909	0.279352
CREB3L2	0.664773	0.669612	0.535407	-0.023566	-0.643952	-0.664459	-0.92763	-0.174236	0.400858	0.283418	-0.238958	-0.239316	0.0199835	0.336123
GXYLT2	0.429013	0.515663	0.432425	0.041392	-0.450687	-0.533462	-0.602374	-0.140785	0.198076	0.100011	-0.11774	-0.0260628	0.0254572	0.124815
LYPD1	0.117921	0.229546	-0.00615593	0.11019	-0.0870187	0.439005	0.00494828	-0.0918477	-0.493928	0.0436048	-0.45491	-0.558505	-0.656152	-0.135263
GRAMD1B	-0.640585	-0.881491	-0.457121	-0.160439	0.672185	0.542374	0.805388	0.180228	0.08414	0.00243762	0.520809	0.572194	0.374724	-0.286164
PIK3C2B	-0.363088	-0.718492	-0.408841	-0.115359	0.429392	0.634476	0.82002	-0.0127283	-0.311848	-0.261456	0.344238	0.283281	-0.011677	-0.000679551
SRD5A1	-0.467132	-0.399996	-0.253444	0.232157	0.366108	0.384769	0.783919	-0.143553	-0.512413	-0.559011	-0.0118696	0.176991	-0.216707	-0.31285
RPS4Y1	-0.392989	-0.168586	0.0210311	0.0790253	0.238777	-0.0107688	0.150569	0.0999649	0.0952929	0.000757232	0.211017	0.369311	0.294949	-0.0856056
RAP1GDS1	-0.415728	-0.731905	-0.6099	-0.223655	0.403834	0.773171	0.914416	0.193887	-0.434107	-0.279388	0.277367	0.121718	-0.0938424	-0.0932859
AATK	-0.604931	-0.798847	-0.557459	-0.234517	0.500271	0.590666	0.853719	0.350889	-0.200348	-0.249954	0.525349	0.440506	0.285466	0.0992672
NECAB2	-0.467596	-0.775177	-0.539642	-0.418918	0.0766112	0.424014	0.727703	0.26501	0.0567606	0.000816414	0.526865	0.397399	0.32894	-0.0547323
SLC15A3	0.883634	0.501786	0.366351	-0.195061	-0.65236	-0.50143	-0.758575	-0.185667	0.289821	0.182796	-0.0911125	-0.322154	-0.0518491	0.324705
CFAP126	0.0863689	-0.125546	-0.0171568	-0.315661	-0.256587	0.216168	-0.248741	-0.0717712	0.528025	0.939697	0.0193538	-0.0815882	0.0782263	-0.151188
CYBA	0.77345	0.771027	0.423221	0.0404033	-0.606956	-0.660086	-0.862861	-0.18479	0.221511	0.162532	-0.443342	-0.505983	-0.233237	0.157127
ECHDC3	0.326509	0.674099	0.520677	0.205177	-0.293993	-0.74013	-0.884373	-0.116727	0.483628	0.317304	-0.306506	-0.133008	0.114693	0.207129
COL4A1	0.666634	0.781197	0.437508	0.0961086	-0.471964	-0.566257	-0.792284	-0.0800688	-0.0213173	-0.0216799	-0.380698	-0.468446	-0.229355	0.387727
PNMA8A	-0.773935	-0.808823	-0.495887	-0.11747	0.440926	0.611634	0.878278	0.0845807	-0.0547936	0.0142518	0.28736	0.378389	0.125846	-0.297002
LY96	0.883611	0.629921	0.469271	0.0177912	-0.632747	-0.399124	-0.703659	-0.359234	0.0084323	0.0250092	-0.390018	-0.449185	-0.313263	0.174231
PGP	-0.364867	-0.913937	-0.693536	-0.535638	0.399317	0.489893	0.791077	0.432987	0.0928183	-0.043535	0.685977	0.401629	0.399439	-0.00364471
MAN2B1	0.86403	0.566969	0.347794	-0.187312	-0.543334	-0.562376	-0.85024	-0.0421135	0.349982	0.260339	-0.073488	-0.332988	0.0246312	0.311377
STEAP1	0.450706	0.769744	0.526393	0.288418	-0.478065	-0.753732	-0.741842	-0.306377	0.149995	-0.0479365	-0.389971	-0.30276	-0.155557	0.00297425
STK17A	0.491489	0.892193	0.748027	0.53192	-0.264603	-0.578618	-0.786833	-0.449785	-0.0914656	-0.130733	-0.54814	-0.286666	-0.316051	-0.0403486
TAFA2	-0.522896	-0.651525	-0.48018	-0.103692	0.159344	0.666171	0.876156	-0.0545097	-0.326651	-0.130832	0.126487	0.134828	-0.170063	-0.415887
SERPINH1	0.586996	0.731188	0.415703	0.0786382	-0.41626	-0.653616	-0.823346	-0.0686441	0.190785	0.102001	-0.360217	-0.392481	-0.119784	0.304387
CSF1R	0.654051	-0.0778214	-0.126877	-0.609483	-0.501407	0.153448	-0.243453	0.132236	0.183903	0.291856	0.358224	-0.185166	0.0665962	0.248926
LDB3	-0.321881	-0.548293	-0.481373	-0.305393	0.24286	0.569957	0.54428	0.365586	-0.211347	-0.0828345	0.249706	0.0786017	0.0992015	0.368188
ATP6V0E2	-0.561686	-0.91776	-0.575647	-0.343343	0.441393	0.797623	0.824797	0.200198	0.00273243	0.182698	0.508699	0.381962	0.236377	-0.20888
SMOC2	0.530456	0.561284	0.338469	-0.109868	-0.599819	-0.714759	-0.826017	-0.0405405	0.512121	0.302145	-0.170854	-0.230686	0.125696	0.307267
PPFIBP2	0.420676	0.690084	0.384262	0.0690499	-0.378267	-0.630185	-0.871445	0.083855	0.339668	0.195441	-0.273359	-0.250901	0.105323	0.338025
PPP1R3F	-0.629418	-0.865301	-0.653393	-0.238881	0.56902	0.658682	0.944767	0.284885	-0.179774	-0.17884	0.428014	0.334756	0.178482	-0.135456
MFSD13A	-0.320463	-0.65707	-0.51779	-0.152958	0.468696	0.838982	0.810334	0.107106	-0.433157	-0.151066	0.231068	0.0541264	-0.153479	-0.24506
TMEM255A	0.436454	0.518425	0.391833	0.296914	-0.117088	0.176946	-0.370875	-0.191524	-0.499517	-0.104411	-0.487907	-0.398014	-0.496535	0.207363
CTSH	0.789168	0.618252	0.220292	-0.145641	-0.608237	-0.400057	-0.696773	-0.0961717	0.0791836	0.193751	-0.340134	-0.653526	-0.324312	0.185935
PLCH1	-0.703197	-0.837724	-0.55185	-0.214554	0.494231	0.487434	0.80231	0.241102	0.127062	0.092838	0.461999	0.487961	0.363552	-0.348996
GNAZ	-0.734495	-0.887434	-0.638627	-0.312315	0.417703	0.662352	0.836173	0.25369	0.0929505	0.190872	0.448848	0.356493	0.238842	-0.300944
EPHA3	0.237116	0.0502955	0.167119	0.20756	-0.0418438	-0.0427134	0.205338	-0.319708	-0.451386	-0.598043	-0.148583	-0.00527163	-0.27224	-0.0139398
UBE2T	-0.489891	-0.393925	-0.451385	0.0479779	0.309051	0.310751	0.767843	0.160792	-0.461531	-0.471593	0.0863382	0.0636708	-0.163048	-0.142184
ADORA1	-0.350883	-0.713235	-0.530749	-0.326998	0.227904	0.917227	0.7322	0.160742	-0.242951	0.0906218	0.271814	0.119469	-0.0294149	-0.252667
TPM2	0.622225	0.803094	0.482882	0.1382	-0.432759	-0.693777	-0.868513	-0.130224	0.146976	0.0537624	-0.406436	-0.434341	-0.177886	0.292243
SLC4A11	0.39801	0.740817	0.415579	0.266223	-0.17728	-0.441159	-0.682336	-0.0518128	-0.0776156	-0.0620403	-0.457028	-0.425896	-0.217052	0.0594195
LRP5	0.263622	0.477533	0.316052	-0.0981494	-0.507513	-0.631092	-0.787891	0.0630071	0.578888	0.441439	0.0518466	-0.0835038	0.282196	0.255316
MLPH	0.694751	0.793028	0.500491	0.242809	-0.391644	-0.597446	-0.729644	-0.20327	-0.126809	-0.262591	-0.330851	-0.412109	-0.286342	0.308391
CREB3L4	0.23344	0.841894	0.541081	0.513343	-0.0737116	-0.574653	-0.762106	-0.15166	0.0167077	0.0420274	-0.546223	-0.327715	-0.218074	0.115186
DIRAS1	-0.509958	-0.688151	-0.569827	-0.165783	0.415768	0.546323	0.884651	0.198929	-0.339553	-0.373837	0.480306	0.271989	0.0669649	-0.243859
PLIN2	0.75539	0.771963	0.486856	0.110958	-0.524358	-0.62928	-0.805393	-0.203377	0.0453703	-0.0532675	-0.402023	-0.45379	-0.194086	0.261644
NUPR1	0.684127	0.678279	0.297516	-0.0559585	-0.411848	-0.493265	-0.825302	0.0989101	0.147556	0.143267	-0.311549	-0.467987	-0.0900535	0.518538
NAT1	0.758763	0.777474	0.537798	0.148044	-0.493433	-0.553602	-0.846576	-0.274108	0.065135	0.108221	-0.425441	-0.468954	-0.313275	0.356708
IL33	0.387066	0.734442	0.699598	0.517399	-0.279698	-0.175894	-0.609119	-0.485424	-0.242623	-0.0109498	-0.632996	-0.271982	-0.386187	-0.115413
SULT1C4	0.152119	0.343771	0.445904	0.16302	-0.276686	-0.296543	-0.44425	-0.335145	0.311427	0.38399	-0.288159	0.0447547	-0.0280034	-0.281307
CACNA2D3	-0.391079	-0.526458	-0.536939	-0.104968	0.220376	0.531213	0.858336	0.111701	-0.495653	-0.423086	0.0948613	0.00525939	-0.238523	-0.231076
MBD2	0.678307	0.917666	0.517273	0.197583	-0.576066	-0.584282	-0.902816	-0.180698	-0.00188374	0.0524947	-0.549322	-0.565471	-0.345798	0.285551
LMCD1	0.348283	0.74307	0.51549	0.254915	-0.240028	-0.709394	-0.89205	-0.0971989	0.361469	0.22409	-0.30849	-0.186895	0.0584848	0.1932
ADAM28	0.764566	0.664612	0.407857	0.035778	-0.61978	-0.350717	-0.660067	-0.293864	-0.0803518	-0.0319423	-0.417639	-0.487427	-0.382069	0.266276
CEP55	0.593753	0.840795	0.585855	0.387208	-0.325429	-0.646605	-0.718997	-0.287586	-0.117594	-0.14989	-0.513021	-0.375026	-0.303925	0.162885
ITGA6	0.54786	0.749735	0.787411	0.304666	-0.559289	-0.605019	-0.838608	-0.476999	0.143099	0.0963056	-0.368651	-0.126878	-0.119757	0.147536
ELF1	0.653833	0.9081	0.669045	0.301838	-0.549856	-0.574015	-0.89113	-0.307631	-0.0306885	-0.00898167	-0.527832	-0.39387	-0.308712	0.259776
TOM1L1	0.278422	0.617865	0.540303	0.145824	-0.447457	-0.646842	-0.849691	-0.159536	0.48389	0.430146	-0.275548	-0.0843363	0.138672	0.209551
BAZ1A	0.47969	0.653376	0.646407	0.208557	-0.32319	-0.507174	-0.730997	-0.0757405	0.0186248	-0.0579009	-0.209513	0.0012265	0.0796426	0.335601
STAP2	0.374692	0.846868	0.524468	0.343767	-0.376797	-0.754019	-0.80101	-0.165309	0.124168	-0.0381651	-0.428993	-0.270055	-0.0854541	0.0976863
P2RY13	0.464489	0.118962	0.018167	-0.144095	-0.387281	0.268731	-0.160117	-0.207797	-0.0988522	0.187244	-0.199699	-0.371196	-0.359523	-0.0634966
FBXO44	-0.601669	-0.899075	-0.674594	-0.425438	0.458684	0.473401	0.788871	0.433786	0.142244	0.000230194	0.745393	0.499954	0.483085	-0.105107
CFD	0.759124	0.746764	0.321244	0.0224428	-0.510714	-0.689275	-0.735328	0.0473596	0.00318687	-0.224168	-0.270716	-0.453953	-0.14292	0.359896
DAPL1	0.465299	0.672397	0.260346	-0.0436185	-0.463794	-0.657493	-0.731778	0.150841	0.167159	0.0390513	-0.171836	-0.43332	-0.077022	0.225592
RBM11	-0.701632	-0.682733	-0.33836	-0.00313028	0.457348	0.477172	0.786214	0.107799	-0.173112	-0.243853	0.322129	0.514201	0.2267	0.0143867
TMEM100	0.346049	0.44702	0.317533	0.173535	-0.490078	0.0358607	-0.340432	-0.334968	-0.206765	0.0588133	-0.557943	-0.422347	-0.431922	-0.0974895
SLITRK2	-0.283753	-0.311954	-0.179372	0.0556254	0.0406287	0.66955	0.490811	-0.261924	-0.305672	0.0330197	-0.0900413	-0.00643259	-0.361168	-0.511258
RSPH1	-0.427477	-0.494661	-0.362114	-0.356834	-0.128142	0.490286	0.284899	0.0395295	0.376836	0.770724	0.12722	0.0383977	0.0652198	-0.330632
SUSD2	0.424547	0.318799	0.288764	-0.0698325	-0.149603	-0.22458	-0.49148	0.11776	0.0483895	0.105189	-0.00672679	-0.0968807	0.0588968	0.484397
SLC45A1	-0.718804	-0.828267	-0.609925	-0.209296	0.489026	0.746352	0.878698	0.247445	-0.121309	0.0182518	0.383448	0.319675	0.125657	-0.27284
LDB2	-0.161214	-0.464505	-0.360651	-0.258565	-0.247588	0.23939	0.56444	-0.148629	-0.0403529	-0.077685	0.171989	0.0511114	-0.119579	-0.338133
DLG4	-0.675556	-0.857152	-0.632926	-0.200082	0.538776	0.586921	0.935298	0.263679	-0.0921913	-0.111417	0.403075	0.369729	0.204884	-0.303236
MARVELD1	0.553364	0.834764	0.573764	0.214795	-0.537864	-0.717755	-0.92533	-0.225084	0.249429	0.149258	-0.394543	-0.329856	-0.0990204	0.142048
DSCAML1	-0.570123	-0.862257	-0.500111	-0.315764	0.37408	0.656451	0.798125	0.270855	-0.0557262	-0.0695295	0.597067	0.532648	0.385485	0.0247431
PIP5K1C	-0.422563	-0.866463	-0.66777	-0.431787	0.401552	0.514096	0.810072	0.341389	-0.0103943	-0.117337	0.750893	0.382518	0.334521	-0.114465
TENM2	-0.258587	-0.0761437	-0.316716	0.00909081	-0.232372	0.21993	0.461363	0.0154864	-0.481754	-0.422887	-0.109972	-0.228588	-0.369388	-0.228013
DTX3L	0.688078	0.841295	0.634745	0.298475	-0.496346	-0.52368	-0.840455	-0.360983	-0.0445885	-0.00488658	-0.510214	-0.441765	-0.333776	0.252162
BEAN1	-0.0346967	-0.389279	-0.351634	-0.0960321	0.0454989	0.272117	0.625516	-0.140141	-0.353433	-0.469628	0.0767752	-0.017462	-0.229346	-0.150967
GAP43	-0.234476	-0.495861	-0.339569	-0.087553	0.253656	0.875086	0.671931	-0.00857533	-0.473882	-0.0670927	0.0847637	0.0593815	-0.252175	-0.416422
CDC42EP5	0.696821	0.696506	0.589667	0.156807	-0.445734	-0.472964	-0.755216	-0.223734	-0.0256804	-0.0694108	-0.272189	-0.260949	-0.183814	0.256424
HEXB	0.770789	0.78428	0.439889	0.0541121	-0.561961	-0.723381	-0.886871	-0.157278	0.223246	0.103427	-0.386917	-0.484359	-0.168489	0.222517
MAST3	-0.426692	-0.717384	-0.704873	-0.416301	0.000676442	0.618723	0.839317	0.2371	-0.199453	-0.0687294	0.309451	0.040688	-0.0465735	-0.18689
TYROBP	0.948836	0.431756	0.186342	-0.303269	-0.590153	-0.258668	-0.596262	-0.0693255	0.0731097	0.103773	-0.162841	-0.497636	-0.207692	0.216268
ADAMTS3	-0.131096	-0.108969	-0.136071	0.0672314	-0.245549	0.176424	0.382832	-0.242327	-0.277239	-0.116286	-0.14361	-0.138362	-0.355565	-0.378634
SPINT2	0.408012	0.806383	0.410748	0.228387	-0.408963	-0.762844	-0.759209	-0.118139	0.166624	-0.0300549	-0.447918	-0.39972	-0.169109	-0.0078951
PIFO	0.239538	0.181549	0.210327	-0.210073	-0.552943	-0.107215	-0.536026	-0.225825	0.580726	0.883677	-0.137562	-0.172775	0.0101325	-0.0478156
HES6	-0.313632	-0.615668	-0.451182	-0.297076	0.224091	0.837053	0.59726	0.18317	-0.221944	0.2527	0.245694	0.00906652	-0.0773096	0.00693558
CD53	0.924387	0.382467	0.258897	-0.27927	-0.576084	-0.227196	-0.578358	-0.131924	0.098255	0.128058	-0.150935	-0.389977	-0.15334	0.183405
KLHL32	-0.390237	-0.691331	-0.281873	-0.123842	0.357986	0.882874	0.68588	-0.0334752	-0.256704	0.0928586	0.237536	0.30606	0.0193655	-0.136282
RHBDL1	-0.704492	-0.413938	-0.317074	0.30312	0.683771	0.336503	0.711309	-0.000768529	-0.32652	-0.381059	0.139399	0.263171	-0.042307	-0.284594
PLPP4	0.354669	0.483104	0.30016	0.156775	-0.168084	0.0466381	-0.498039	-0.177101	-0.126012	0.133338	-0.370787	-0.390097	-0.317336	0.0889356
ROGDI	-0.602679	-0.839091	-0.672828	-0.36313	0.485906	0.526812	0.817209	0.468486	-0.0364933	-0.0984778	0.595716	0.381843	0.335093	0.0830947
PHETA2	0.578039	0.754022	0.405721	0.135496	-0.436388	-0.73221	-0.832344	-0.117628	0.234556	0.0281457	-0.318181	-0.35186	-0.133028	0.244178
ALOX5AP	0.758736	0.292569	0.187261	-0.227261	-0.488304	-0.0748149	-0.470613	-0.233766	0.146225	0.306149	-0.280475	-0.402073	-0.241475	0.0227377
PARP9	0.671789	0.831964	0.599457	0.25037	-0.544821	-0.526624	-0.868165	-0.386012	0.0539192	0.125608	-0.534872	-0.483186	-0.357123	0.239356
ADM	0.546237	0.58253	0.453077	0.047513	-0.409333	-0.581575	-0.718385	-0.190542	0.231265	0.13165	-0.256238	-0.242103	-0.0283754	0.0965068
STAC2	-0.308612	-0.843102	-0.612848	-0.501278	0.312945	0.453539	0.642091	0.338759	0.205481	0.138169	0.587563	0.338552	0.397767	0.00928677
SAMD4A	0.0679082	-0.216149	-0.0959302	-0.0713941	0.120701	0.770232	0.228102	-0.111721	-0.356332	0.123	-0.0481319	-0.153408	-0.323772	-0.145567
CRISPLD1	0.415772	0.707771	0.436942	0.234323	-0.608846	-0.109602	-0.59439	-0.368982	-0.210329	0.201904	-0.635792	-0.580249	-0.571328	0.0298208
RYK	0.426759	0.933893	0.762247	0.522522	-0.391514	-0.64263	-0.846999	-0.370081	-0.0433748	-0.0414967	-0.589107	-0.294674	-0.268813	0.0883769
LAMA5	0.156375	0.797609	0.538209	0.54821	0.0380499	-0.564487	-0.686896	-0.170159	-0.0334246	-0.0562581	-0.4774	-0.28489	-0.195171	0.0015406
MYRIP	-0.552847	-0.847131	-0.368023	-0.219893	0.342296	0.67116	0.702167	-0.0274028	0.176051	0.35706	0.341791	0.432242	0.218741	-0.398236
N4BP2	0.419293	0.919162	0.726909	0.530829	-0.279856	-0.598425	-0.795209	-0.275453	-0.122798	-0.106313	-0.615504	-0.30847	-0.294803	0.147247
CDK2	0.44045	0.792889	0.687335	0.395931	-0.330404	-0.67899	-0.840051	-0.393592	0.213163	0.185938	-0.522529	-0.241195	-0.161513	0.067492
PLTP	0.512279	0.10345	0.189545	-0.359309	-0.375759	-0.187542	-0.561084	-0.0197796	0.587495	0.665509	0.254087	0.038492	0.275937	0.0899042
TUBG2	-0.628624	-0.862913	-0.717232	-0.388239	0.344737	0.728914	0.89562	0.387486	-0.120641	0.0211038	0.435468	0.264823	0.171334	-0.154559
RNASE1	0.442165	-0.149325	-0.272439	-0.534606	-0.184523	-0.0235909	-0.0641147	0.302459	0.128608	-0.0613211	0.265924	-0.154665	0.139074	0.572397
IGFBP6	0.680107	0.521032	0.301339	-0.100197	-0.445949	-0.608407	-0.686515	-0.0560488	0.244341	0.0797119	-0.185585	-0.332626	-0.0581179	0.328471
FAM114A1	0.642787	0.762594	0.456478	0.0661283	-0.472947	-0.572865	-0.9317	-0.107669	0.249849	0.272098	-0.421776	-0.458399	-0.135526	0.364253
IL10RA	0.890679	0.42563	0.146318	-0.283763	-0.53676	-0.183481	-0.555745	-0.0306829	-0.00978273	0.090653	-0.163645	-0.519014	-0.232977	0.223504
TBC1D2	0.571267	0.771062	0.303745	0.135135	-0.230437	-0.576293	-0.727163	0.11358	-0.0948641	-0.211	-0.278497	-0.474948	-0.164043	0.357927
ANK3	-0.480762	-0.22927	-0.196767	0.385191	0.579037	0.608673	0.693667	-0.0359992	-0.805475	-0.600616	-0.155535	0.0183776	-0.398036	-0.17572
NTN4	0.445484	0.770668	0.573504	0.316626	-0.596624	-0.577256	-0.644055	-0.330437	-0.0620101	-0.112192	-0.518766	-0.30654	-0.283357	-0.0940277
THSD7B	0.465645	0.832465	0.557651	0.38036	-0.308734	-0.518028	-0.690601	-0.202102	-0.194205	-0.201113	-0.577344	-0.391685	-0.338533	0.179071
IGFBP7	0.624121	0.505009	0.300215	-0.238765	-0.74109	-0.520749	-0.813792	-0.135072	0.517553	0.497444	-0.169274	-0.352408	-0.00471745	0.141895
TENT5A	0.613504	0.537535	0.548954	0.117271	-0.18725	-0.413267	-0.78045	-0.274738	0.285601	0.291971	-0.202243	-0.158848	-0.0415998	0.129208
GSTM5	-0.237194	-0.496108	-0.160783	-0.167286	0.266052	0.168162	0.235576	-0.0263012	0.407678	0.331854	0.320509	0.326757	0.282341	-0.105839
WDR7	-0.466918	-0.860891	-0.670929	-0.34221	0.362009	0.703657	0.921787	0.245209	-0.211526	-0.130635	0.442916	0.2269	0.0859859	-0.0871228
APOD	0.302956	-0.303833	-0.213934	-0.617417	-0.229996	0.203917	-0.155976	0.245612	0.459225	0.46588	0.425035	0.0614416	0.329299	0.242517
TUBB6	0.696864	0.633727	0.468116	-0.0390639	-0.471654	-0.611199	-0.877365	-0.132727	0.331101	0.282989	-0.197495	-0.311304	-0.0268402	0.339142
H2AW	-0.537596	-0.822122	-0.419149	-0.250151	0.640597	0.364247	0.602388	0.259834	0.343842	0.221281	0.528648	0.584687	0.538052	-0.174478
ENKUR	-0.0910907	-0.409725	-0.266121	-0.421963	-0.224438	0.629233	0.186475	0.00970275	0.170904	0.720145	0.185942	-0.0609285	-0.0415145	-0.151416
SYNM	0.0404825	-0.393629	-0.265961	-0.426595	-0.102722	0.666689	0.173347	0.0784764	0.0935049	0.549	0.139655	-0.0866372	-0.0466396	-0.240544
C6orf136	-0.493951	-0.930352	-0.477509	-0.391848	0.416287	0.446896	0.718151	0.199267	0.262468	0.107538	0.756856	0.646461	0.525125	-0.136392
FGF9	-0.461017	-0.214056	-0.139041	0.347113	0.600009	0.347985	0.617572	-0.0152025	-0.618499	-0.632535	-0.0313696	0.162905	-0.205058	-0.250251
MYO5C	0.017246	0.368939	0.490197	0.434234	0.243381	-0.386118	-0.518258	-0.318854	0.345386	0.32189	-0.274324	0.0612564	0.0378118	0.0313442
COL4A2	0.679649	0.802222	0.458457	0.164409	-0.407794	-0.576065	-0.788893	-0.156903	-0.0641269	-0.0935737	-0.348193	-0.472389	-0.273707	0.3675
LRATD1	0.0114419	0.499642	0.215353	0.505028	-0.150622	-0.0577102	0.0364419	-0.298099	-0.687155	-0.564299	-0.534073	-0.388773	-0.667637	-0.381172
CXCL16	0.854264	0.648993	0.440907	-0.0898967	-0.66704	-0.486318	-0.820648	-0.229399	0.173346	0.180802	-0.190397	-0.389413	-0.155412	0.256259
PLEKHH2	0.0451155	0.612448	0.59817	0.465151	-0.0274087	-0.469107	-0.698425	-0.209371	0.244861	0.238305	-0.386955	-0.0157836	0.0168045	0.0822328
RBM3	0.496786	0.796331	0.736708	0.42437	-0.429712	-0.511057	-0.735423	-0.447238	-0.0371478	0.0282194	-0.532369	-0.215843	-0.306877	0.0900196
PARD6A	-0.580381	-0.850927	-0.769287	-0.376711	0.504525	0.517769	0.833594	0.400563	0.0471319	-0.0144668	0.522402	0.259862	0.273393	-0.112744
ASNS	-0.674149	-0.601132	-0.440062	0.102425	0.579235	0.580761	0.909717	0.0694315	-0.435739	-0.380913	0.10294	0.231048	-0.110338	-0.289134
IQGAP1	0.690648	0.816881	0.48247	0.0420801	-0.593325	-0.689999	-0.952087	-0.0633873	0.212755	0.139599	-0.297261	-0.407131	-0.084048	0.374203
CYB5R2	0.25562	0.609965	0.301121	0.117347	-0.382426	-0.335518	-0.592168	0.0877733	-0.0647435	-0.0889855	-0.247059	-0.273899	-0.107232	0.474821
TSPAN18	0.0869085	0.371353	0.19994	0.326179	0.36362	-0.227858	-0.324	0.0762791	-0.0766246	-0.0809159	-0.210873	-0.148186	-0.0678884	0.191284
PRKACB	-0.476515	-0.787888	-0.546907	-0.184676	0.408019	0.875965	0.906216	0.0799637	-0.336324	-0.0865805	0.286242	0.188061	-0.0668857	-0.281199
IL13RA1	0.779323	0.764596	0.520656	0.0361748	-0.684082	-0.444735	-0.879665	-0.270761	0.098179	0.201675	-0.433505	-0.488005	-0.271129	0.260629
GPR83	-0.254603	-0.337561	-0.258339	0.0241113	0.450784	0.159337	0.489611	0.0689798	-0.165899	-0.322329	0.203199	0.192147	0.00396691	-0.328307
RSKR	-0.610506	-0.600559	-0.367178	0.165053	0.703284	0.547099	0.841115	0.0641321	-0.388961	-0.374584	0.0907003	0.281595	-0.055978	-0.172695
PLCB4	-0.628541	-0.626756	-0.198212	0.0741212	0.757047	0.245722	0.540604	0.0932985	0.157042	-0.0176633	0.357106	0.615679	0.431606	-0.0394947
KIF1B	-0.611809	-0.682914	-0.57291	-0.0611861	0.564377	0.851419	0.883658	0.171147	-0.416673	-0.149528	0.223387	0.14096	-0.125512	-0.232857
SYNDIG1	-0.307096	-0.700732	-0.385531	-0.168202	0.468323	0.816374	0.74471	0.0610201	-0.289855	-0.0386605	0.285443	0.254992	-0.0196276	-0.230119
TSPYL2	-0.598853	-0.774065	-0.518885	-0.119021	0.607881	0.651345	0.890872	0.213367	-0.297539	-0.257698	0.45828	0.350023	0.122812	-0.100992
ENPP2	-0.0188699	-0.504474	-0.206723	-0.457277	0.0549288	-0.00630543	0.121079	0.233302	0.475828	0.198291	0.463231	0.363775	0.545906	0.398474
ACTL6A	0.468684	0.646002	0.863383	0.340045	-0.38058	-0.579033	-0.819574	-0.43637	0.252839	0.184951	-0.311945	0.115693	0.0901619	0.158243
EFEMP1	0.572615	0.180976	0.165607	-0.336445	-0.404308	-0.14377	-0.602257	-0.0717896	0.530697	0.64991	-0.0502786	-0.24026	0.0710534	0.0943556
RIMS3	-0.562464	-0.761259	-0.594231	-0.185143	0.43614	0.602068	0.93423	0.20945	-0.305362	-0.289739	0.419501	0.294453	0.0761313	-0.247125
LRRN4CL	0.539738	0.724334	0.465129	0.235683	-0.358414	-0.278273	-0.766561	-0.244383	0.0306184	0.268636	-0.519451	-0.475923	-0.351969	0.0393365
NKD2	0.159233	0.501878	-0.0171835	0.154974	-0.2906	-0.227982	-0.229616	0.101943	-0.304269	-0.23784	-0.486137	-0.588334	-0.435762	0.147959
SLAIN1	-0.471394	-0.504139	-0.0984093	0.076491	0.357364	0.852755	0.56709	-0.098761	-0.351031	0.0194485	0.110835	0.322315	-0.0523134	-0.123734
GPR143	-0.0137776	0.315442	0.00386357	-0.122741	-0.274706	-0.607377	-0.495641	0.305203	0.518295	0.23338	-0.0398395	-0.089286	0.303298	0.33714
MVP	0.769963	0.757057	0.393289	-0.00077474	-0.491031	-0.457362	-0.849248	-0.0240688	0.0490908	0.118101	-0.375098	-0.520979	-0.214801	0.273047
NMI	0.725845	0.864189	0.550684	0.223239	-0.575843	-0.534598	-0.851203	-0.298256	-0.0281005	0.0279974	-0.556031	-0.5348	-0.372037	0.246898
STAT6	0.541861	0.822865	0.417513	0.150326	-0.65725	-0.656598	-0.792538	-0.159999	0.0618958	-0.0308656	-0.372824	-0.455596	-0.235128	0.185331
DMTN	-0.660316	-0.8547	-0.667917	-0.369279	0.320674	0.505368	0.84596	0.313523	0.0325251	0.00536539	0.615549	0.380974	0.314403	-0.195515
BDNF	-0.538196	-0.0984855	-0.134968	0.320929	0.301296	0.165482	0.466635	-0.0248394	-0.434111	-0.525903	-0.0610301	0.0688757	-0.176248	-0.236904
MOXD1	0.226795	0.560773	0.260285	0.369757	-0.406875	-0.170377	-0.201636	-0.376924	-0.383873	-0.2004	-0.59447	-0.462565	-0.617063	-0.359906
ARHGAP33	-0.500204	-0.824001	-0.506865	-0.33311	0.325709	0.537616	0.785793	0.228831	-0.0543773	-0.127769	0.716465	0.505343	0.343594	-0.0856466
SPPL2A	0.583509	0.507669	0.563983	0.0976159	-0.487797	-0.679614	-0.773938	-0.485862	0.534472	0.332439	-0.218305	-0.0831149	0.0296622	0.0537848
GPR37	-0.226835	-0.299509	-0.286734	-0.0654663	0.234167	0.650869	0.502966	0.150455	-0.585232	-0.330734	0.119645	-0.0145924	-0.202771	0.202423
SEPTIN10	0.483275	0.747229	0.647778	0.202421	-0.529069	-0.607732	-0.910462	-0.249953	0.263249	0.226107	-0.375581	-0.197484	-0.0270093	0.393886
CALM1	-0.45241	-0.802547	-0.36653	-0.303396	0.299418	0.540957	0.62713	0.0541441	0.233706	0.297246	0.484591	0.517408	0.314807	-0.279823
ADARB1	-0.585644	-0.815748	-0.582661	-0.200029	0.633675	0.49971	0.808942	0.290918	-0.000812071	-0.0427628	0.474815	0.387301	0.237771	-0.171909
CTSS	0.839218	0.479525	0.604933	0.00497334	-0.454629	-0.432775	-0.646511	-0.258091	0.0730314	-0.0694206	-0.129842	-0.0291984	0.0386041	0.235376
VAMP2	-0.517773	-0.836268	-0.50857	-0.29455	0.424937	0.622732	0.809748	0.269412	-0.127834	-0.121236	0.699509	0.486027	0.314432	-0.0734225
THBS4	0.10798	0.00329537	-0.121119	-0.180606	-0.235085	0.566513	-0.00289435	0.0676965	-0.242006	0.250415	-0.170155	-0.390929	-0.327211	-0.0498148
ROBO1	0.22465	0.723395	0.36193	0.529058	-0.170866	-0.00907999	-0.304736	-0.285863	-0.678101	-0.373764	-0.669825	-0.583409	-0.730561	-0.0971944
CPEB1	-0.382332	-0.831699	-0.613593	-0.43426	0.366887	0.730105	0.704829	0.270925	0.0219083	0.177358	0.375434	0.154623	0.147896	-0.0361854
CD58	0.862626	0.665833	0.488845	-0.019763	-0.654181	-0.494083	-0.819237	-0.337233	0.169137	0.175534	-0.364736	-0.447372	-0.227715	0.250305
CDK14	-0.41843	-0.6578	-0.521999	-0.0668788	0.443375	0.7961	0.901969	0.0453094	-0.510633	-0.286946	0.167779	0.0482765	-0.231118	-0.256855
S100A6	0.62822	0.83286	0.418001	0.146633	-0.398712	-0.404516	-0.832957	-0.0205216	-0.0711006	0.120185	-0.517091	-0.601817	-0.352108	0.331313
HOGA1	-0.296728	-0.416011	-0.230322	-0.332939	0.151356	0.359036	0.053301	0.260035	0.451637	0.742305	0.234937	0.157537	0.319399	0.134026
FAM117A	0.107078	0.53697	0.405163	0.248284	-0.0547053	-0.741952	-0.712	-0.0461691	0.515235	0.309982	-0.196757	-0.0308627	0.198176	0.0470056
MUC15	0.391246	0.924946	0.598668	0.415529	-0.411986	-0.582724	-0.80446	-0.237355	-0.0747899	-0.0802953	-0.559495	-0.398875	-0.310167	0.052412
WLS	0.382655	0.697183	0.660287	0.265467	-0.597034	-0.430278	-0.779316	-0.441063	0.192136	0.383876	-0.470327	-0.223405	-0.201742	-0.0363765
LMOD1	0.404907	0.181597	0.0402807	-0.199855	-0.202377	0.0647034	-0.438507	-0.0236695	0.228061	0.498536	-0.088069	-0.391014	-0.174273	0.110651
APC	-0.479199	-0.626274	-0.223176	0.0367943	0.244048	0.797523	0.784787	-0.288151	-0.334643	-0.0555671	0.143034	0.302418	-0.169947	-0.490903
ADA2	0.777462	0.595881	0.313508	-0.141443	-0.50732	-0.538706	-0.827711	-0.0143023	0.291666	0.149278	-0.192914	-0.380015	-0.00804438	0.398986
STC1	0.345475	0.317459	0.0927263	-0.216691	-0.356393	-0.508783	-0.474672	0.145802	0.278485	0.0242131	-0.0479188	-0.205042	0.160174	0.315692
EPS8L2	0.301838	0.734653	0.336652	0.356392	0.0792145	-0.418782	-0.613809	0.0429388	-0.153671	-0.153676	-0.463346	-0.429886	-0.273983	0.171655
MBOAT1	0.562842	0.81234	0.593275	0.250112	-0.472369	-0.585595	-0.833925	-0.18367	0.00139426	-0.0424729	-0.418821	-0.293064	-0.138914	0.472006
ECM1	0.802674	0.77477	0.435443	0.155629	-0.423961	-0.420627	-0.702876	-0.253017	-0.210523	-0.180977	-0.38577	-0.586533	-0.421935	0.144905
CCL5	0.892507	0.504902	0.333321	-0.206946	-0.484118	-0.540856	-0.72526	-0.0219021	0.195754	0.0232628	-0.0227538	-0.257868	0.0662693	0.372438
ZFP36	0.563246	0.488216	0.221451	-0.15897	-0.435411	-0.36509	-0.624895	0.0778341	0.0855165	0.134081	-0.079513	-0.415835	-0.0700679	0.333475
THEMIS2	0.841673	0.342687	0.15934	-0.326408	-0.475518	-0.185592	-0.541158	0.0867062	0.0205615	0.0356556	0.0113216	-0.325438	-0.0543202	0.502941
GALNT16	-0.441974	-0.717267	-0.595445	-0.249705	0.489431	0.759901	0.829801	0.292652	-0.339421	-0.121256	0.383761	0.163295	0.0108868	-0.166649
EPSTI1	0.73168	0.788921	0.63528	0.254543	-0.508847	-0.606671	-0.76409	-0.390189	-0.0673863	-0.190891	-0.399734	-0.35502	-0.28156	0.279969
TGM2	0.658941	0.169423	0.212251	-0.285317	-0.360973	-0.483012	-0.499242	-0.097616	0.420289	0.152424	0.0994767	-0.0862829	0.185157	0.362161
ELAPOR2	-0.557792	-0.731278	-0.514448	-0.202118	0.519446	0.505982	0.739848	0.28313	-0.0891613	-0.157133	0.416834	0.367713	0.248728	0.179301
IL1B	0.637677	0.371283	0.263249	-0.150624	-0.470124	-0.239576	-0.58642	-0.269168	0.252209	0.380164	-0.13967	-0.352636	-0.134308	0.014124
ARHGAP45	0.74255	0.654102	0.132912	-0.0593647	-0.450831	-0.243478	-0.569245	0.108722	-0.261176	-0.127151	-0.428279	-0.719876	-0.421365	0.312454
DDX25	-0.700186	-0.683009	-0.487762	-0.0106327	0.434007	0.730246	0.933284	0.0704183	-0.407594	-0.213614	0.185166	0.221863	-0.0708069	-0.37737
RGMA	-0.374893	-0.578475	-0.49846	-0.339036	0.117495	0.828765	0.559604	0.209184	-0.174977	0.220203	0.369287	0.0711906	-0.049627	-0.132375
EEF1AKMT3	0.515271	0.803335	0.674854	0.345943	-0.417996	-0.655646	-0.854273	-0.372959	0.17633	0.0957639	-0.438266	-0.222405	-0.145528	0.0657098
SPOCK1	-0.427963	-0.709099	-0.31148	-0.111193	0.501896	0.768804	0.717173	0.115621	-0.205518	-0.0657236	0.320423	0.41081	0.146662	-0.267974
HDAC1	0.46763	0.904031	0.442099	0.287616	-0.523765	-0.506083	-0.760891	-0.132739	-0.177921	-0.093019	-0.572908	-0.578908	-0.391083	0.288856
TTTY14	-0.622264	-0.318336	-0.0255021	0.330709	0.677451	0.174637	0.410929	-0.0195111	-0.0653095	-0.176623	0.118335	0.45291	0.160492	-0.13999
PLS3	0.563075	0.872152	0.632617	0.436162	-0.452434	-0.366438	-0.641808	-0.416187	-0.414708	-0.299928	-0.60014	-0.473156	-0.537328	0.170418
PDE10A	-0.546002	-0.732393	-0.383986	-0.00413102	0.576345	0.562178	0.874966	0.0141932	-0.279737	-0.342142	0.338681	0.402692	0.0856159	-0.156347
TMEM98	0.268688	0.520387	0.474523	0.0772573	-0.315335	-0.706092	-0.822439	-0.0670252	0.589835	0.379061	-0.135471	0.0176636	0.269276	0.352941
GIMAP7	0.731019	0.513749	0.679095	0.112147	-0.403169	-0.388471	-0.694092	-0.331816	0.120602	0.0280938	-0.235445	-0.0261716	0.0131944	0.152027
JUNB	0.242565	0.181857	0.0821239	-0.162965	-0.21018	-0.277911	-0.277537	0.138152	0.0738567	-0.0422101	0.320551	-0.0327771	0.158931	0.147129
CAVIN3	0.663604	0.68662	0.579872	0.106087	-0.388703	-0.777766	-0.884815	-0.171514	0.339764	0.0679224	-0.198879	-0.148394	0.0773556	0.27853
CHST14	0.505364	0.850969	0.419749	0.219688	-0.461485	-0.587912	-0.858813	-0.143087	0.081504	0.145973	-0.468804	-0.560185	-0.285954	0.298179
CD2AP	0.457805	0.767281	0.835756	0.433267	-0.243858	-0.665872	-0.891889	-0.392401	0.229721	0.104107	-0.383266	-0.012317	0.00295036	0.158307
EFNA1	0.325211	0.860126	0.515674	0.453256	-0.214275	-0.396109	-0.677444	-0.162789	-0.288644	-0.214358	-0.574113	-0.45765	-0.387115	0.236852
CDC7	-0.610539	-0.317599	-0.0870102	0.486334	0.586521	0.460109	0.73414	-0.255818	-0.569343	-0.43993	-0.146825	0.197696	-0.311797	-0.384857
CXCL6	0.64285	0.870213	0.599107	0.298685	-0.4865	-0.447375	-0.783595	-0.314824	-0.13895	-0.00981612	-0.543505	-0.490702	-0.414914	0.0219998
MT1M	-0.17703	-0.394076	-0.382107	-0.266199	0.0551287	0.752005	0.436201	0.208561	-0.325932	0.0565334	0.0983336	-0.0889828	-0.117243	-0.130974
MFSD1	0.795341	0.809669	0.540591	0.088784	-0.582101	-0.677304	-0.924277	-0.216129	0.193388	0.121084	-0.422156	-0.443392	-0.180804	0.254125
NUP62CL	0.0872784	0.486647	0.466474	0.138368	-0.340524	-0.712069	-0.722584	-0.102324	0.610894	0.469932	-0.204581	0.0360526	0.237972	0.0664386
SLC25A43	0.578747	0.725142	0.762221	0.342108	-0.353426	-0.605025	-0.861056	-0.448224	0.263508	0.204061	-0.467746	-0.117893	-0.0788579	0.0166833
SBK1	-0.76775	-0.525459	-0.311673	0.225733	0.727498	0.466791	0.799668	0.0998065	-0.364489	-0.389494	0.210584	0.412962	0.0560358	-0.33695
IER2	0.370951	0.722443	0.445174	0.316966	-0.242284	-0.486627	-0.634944	-0.180218	-0.0888905	-0.0715601	-0.267508	-0.366586	-0.265172	0.011694
NLRC5	0.725831	0.578209	0.230507	-0.103546	-0.462092	-0.353866	-0.676034	-0.00705007	0.02548	0.0806688	-0.324383	-0.565439	-0.229993	0.459212
RAB9B	-0.669441	-0.669133	-0.361021	0.137919	0.696589	0.712166	0.889918	-0.0111379	-0.394422	-0.232435	0.112307	0.302251	-0.0770266	-0.277501
RASD1	-0.16491	-0.496087	-0.391806	-0.212685	0.209449	0.815571	0.570539	0.0281259	-0.381404	0.0422487	0.152962	-0.140947	-0.278944	-0.166584
GLB1L	0.469111	0.614348	0.470927	0.0227408	-0.536959	-0.759223	-0.876235	-0.151461	0.554057	0.420456	-0.21667	-0.174809	0.114901	0.176328
TRHDE	-0.565506	-0.675502	-0.398193	0.0457525	0.441797	0.621177	0.901522	-0.104012	-0.302824	-0.209858	0.201046	0.286286	-0.0884211	-0.54468
IFI35	0.701497	0.625008	0.348094	-0.0474118	-0.532578	-0.47949	-0.826699	-0.164043	0.292312	0.333543	-0.3503	-0.516078	-0.193942	0.290431
PRSS16	-0.248931	0.288216	0.0511385	0.274481	-0.175697	-0.336397	-0.0693799	-0.116659	-0.0162564	-0.19108	-0.228613	-0.12947	-0.183628	-0.256573
CENPW	0.340979	0.676663	0.298923	0.385839	-0.318172	-0.330243	-0.308746	-0.249169	-0.445818	-0.339164	-0.59214	-0.526933	-0.56302	-0.0531343
TLR2	0.850352	0.482661	0.288024	-0.158231	-0.542911	-0.21328	-0.619608	-0.171655	0.0444902	0.164713	-0.343989	-0.475468	-0.270383	0.23676
PKIA	-0.424568	-0.331602	-0.294446	0.181415	0.39681	0.749347	0.750302	-0.00619546	-0.784748	-0.419631	-0.0636336	-0.0533538	-0.424454	-0.238289
COL9A2	0.263676	0.437001	0.185933	0.0401381	-0.314605	-0.044909	-0.36077	0.0756021	-0.284557	-0.00537794	-0.209318	-0.413047	-0.288709	0.459159
MRAP2	-0.700426	-0.695807	-0.39381	-0.131216	0.425898	0.392516	0.651403	0.213289	0.157839	0.0630469	0.35763	0.486686	0.376575	-0.340793
MAP3K9	-0.67789	-0.695091	-0.373783	0.0650267	0.655633	0.500624	0.863281	0.0723689	-0.268701	-0.35422	0.355813	0.473039	0.150137	-0.281558
DRAM1	0.916478	0.628366	0.436971	-0.113993	-0.592364	-0.524135	-0.8277	-0.177589	0.193845	0.14881	-0.192031	-0.393538	-0.126152	0.282058
FCGRT	0.671853	0.645557	0.389171	-0.14543	-0.650296	-0.677787	-0.922045	-0.00107532	0.441186	0.314215	-0.0888772	-0.26676	0.105711	0.36634
GLDC	-0.273741	-0.634882	-0.345361	-0.267181	0.085349	0.768761	0.548237	-0.0935111	0.019807	0.344916	0.121926	0.0970593	-0.0758448	-0.441229
EID2B	-0.749078	-0.778137	-0.426304	0.000550047	0.625174	0.55522	0.894927	0.119563	-0.133131	-0.13826	0.271265	0.48149	0.157191	-0.27921
TRIM59	0.253024	0.661934	0.552691	0.459659	-0.166906	-0.359421	-0.511896	-0.197539	-0.295039	-0.366144	-0.386436	-0.13205	-0.187848	0.441787
PI4K2B	0.512069	0.880707	0.705142	0.39585	-0.402397	-0.6119	-0.871408	-0.314129	0.0146602	-0.0355469	-0.443648	-0.266816	-0.168672	0.121743
IGSF8	-0.569595	-0.76039	-0.66362	-0.324373	0.379977	0.577532	0.82102	0.372465	-0.188184	-0.193043	0.642289	0.289218	0.189544	-0.0161106
IGF2BP2	0.225692	0.792845	0.389268	0.54713	-0.0170996	-0.193242	-0.450441	-0.138806	-0.559922	-0.345563	-0.598203	-0.541468	-0.584464	0.175079
IL17D	-0.271735	-0.247668	-0.338596	0.0355733	0.234841	0.873078	0.53435	0.0449638	-0.660141	-0.0822245	-0.117788	-0.291448	-0.510432	-0.245633
VAT1	0.645442	0.508945	0.138998	-0.322216	-0.594744	-0.442017	-0.775658	0.244055	0.284908	0.276038	0.0357052	-0.393321	0.0830813	0.56628
DHRS3	0.602612	0.631769	0.369707	-0.0754971	-0.707513	-0.622616	-0.832805	-0.155397	0.412477	0.36304	-0.307636	-0.374152	-0.0584965	0.0795373
CD2	0.862078	0.672137	0.416956	-0.0197436	-0.54469	-0.532874	-0.76315	-0.189948	0.0638427	-0.0102226	-0.245937	-0.430109	-0.156222	0.188025
IRS1	0.371251	0.923246	0.670049	0.587124	-0.257474	-0.586828	-0.710976	-0.394196	-0.1835	-0.180642	-0.664231	-0.403633	-0.419416	-0.107628
MAN2A2	-0.45685	-0.897896	-0.602795	-0.456035	0.457414	0.485446	0.712958	0.411146	0.152059	0.0140656	0.646441	0.478314	0.485245	0.182753
KCNK12	-0.550604	-0.790652	-0.500537	-0.155296	0.554249	0.63689	0.895948	0.191884	-0.288542	-0.305054	0.462999	0.399065	0.138289	-0.0632223
VIPR1	-0.443109	0.00272719	-0.022517	0.399568	0.294085	-0.100112	0.29056	-0.186237	-0.175629	-0.389786	-0.0378871	0.1083	-0.125729	-0.538079
PNOC	0.0336228	0.430307	0.0355207	0.187122	-0.370066	0.00867057	-0.0732859	-0.042143	-0.466325	-0.27684	-0.409865	-0.434924	-0.502398	-0.15928
FAM216A	-0.684126	-0.885538	-0.527718	-0.168823	0.545021	0.654398	0.914384	0.158178	-0.0693894	-0.0461846	0.394468	0.469994	0.233709	-0.232463
FUCA1	0.719579	0.589947	0.269239	-0.229801	-0.646153	-0.743436	-0.858657	0.0814502	0.474108	0.258305	-0.0993785	-0.324726	0.124452	0.38522
LIMA1	0.460272	0.811385	0.55839	0.461181	0.0107652	-0.441121	-0.716338	-0.168258	-0.191565	-0.161681	-0.509998	-0.39493	-0.30015	0.234673
CCDC88C	0.239519	0.837242	0.41385	0.479128	-0.414251	-0.383797	-0.500254	-0.289036	-0.388571	-0.247988	-0.597154	-0.551143	-0.57124	0.0237356
SIPA1L1	-0.475685	-0.75369	-0.436485	-0.219012	0.239451	0.702198	0.713668	-0.0789037	0.0417367	0.290496	0.308257	0.261499	0.0151269	-0.538343
WDR47	-0.581144	-0.781807	-0.42725	-0.0748997	0.439696	0.704671	0.944604	0.0283579	-0.329658	-0.229006	0.297333	0.385374	0.045628	-0.29008
SPEF1	-0.408703	-0.742101	-0.569067	-0.520969	-0.0725358	0.42057	0.573456	0.186295	0.342754	0.432718	0.404644	0.220603	0.255689	-0.38543
CD48	0.877836	0.644991	0.335075	-0.0563896	-0.546467	-0.518633	-0.710302	-0.170805	0.0408895	-0.0263416	-0.244592	-0.497737	-0.261537	0.248053
MXRA8	0.702723	0.739601	0.442051	-0.0191455	-0.613143	-0.58282	-0.895516	-0.0821515	0.210189	0.240451	-0.27067	-0.444657	-0.131643	0.304487
ZNF488	-0.475197	-0.804488	-0.589237	-0.342479	0.277457	0.726924	0.846188	0.263594	-0.235692	-0.120996	0.469348	0.285155	0.119347	0.0439178
HUNK	-0.10373	0.586613	0.299205	0.590531	-0.0133936	-0.337469	-0.163526	-0.272863	-0.406123	-0.477829	-0.395657	-0.222567	-0.414423	-0.281524
LHX6	-0.234281	-0.387088	-0.413029	-0.134871	-0.115905	0.274184	0.635987	-0.107176	-0.258902	-0.29075	0.109738	-0.060548	-0.233315	-0.351661
NAT8L	-0.498994	-0.710687	-0.476059	-0.269034	0.262302	0.833789	0.675442	0.12846	-0.0495763	0.296632	0.325286	0.225909	0.0503766	-0.458365
FOLR1	0.0956032	-0.0113606	0.160152	-0.274616	-0.325881	-0.436367	-0.471522	-0.044416	0.903226	0.768626	0.157009	0.192139	0.459952	0.0170989
B4GAT1	-0.602407	-0.885103	-0.592154	-0.315912	0.366897	0.789735	0.85146	0.161715	-0.0123282	0.213854	0.345146	0.287713	0.138215	-0.322811
DGKG	-0.405219	-0.661854	-0.206687	-0.0337239	0.599732	0.652214	0.608511	-0.0284828	-0.137756	-0.0179321	0.500935	0.482629	0.168625	-0.158261
GASK1A	0.0926306	-0.261015	-0.175933	-0.351354	-0.00362223	0.326737	-0.0577211	0.0928377	0.31748	0.657218	0.0692451	-0.1172	0.0699217	0.111669
SNTA1	-0.436245	-0.845052	-0.638073	-0.589281	0.0824081	0.654688	0.618169	0.297758	0.247723	0.444731	0.558321	0.256273	0.324201	-0.165176
PLEKHB1	-0.325444	-0.63572	-0.376387	-0.398253	0.124688	0.808748	0.419869	0.162219	0.0970668	0.483074	0.336697	0.171702	0.137678	-0.163528
IL20RA	0.172225	0.666908	0.532699	0.347468	-0.0303501	-0.508394	-0.753167	-0.0628692	0.222153	0.239221	-0.412289	-0.13683	0.00782398	0.131815
IGFBP4	0.709162	0.531249	0.29859	-0.18796	-0.49374	-0.723598	-0.774328	0.023135	0.360649	0.106656	0.0714885	-0.240091	0.125904	0.402094
ST8SIA5	-0.565914	-0.783692	-0.422417	-0.0232907	0.59869	0.645626	0.902264	0.00467665	-0.219726	-0.223553	0.354332	0.435816	0.109838	-0.412558
PI4KA	-0.586087	-0.907151	-0.612353	-0.335051	0.418929	0.472423	0.85776	0.208433	0.135606	0.0307592	0.553082	0.469406	0.321686	-0.304954
NUSAP1	0.296087	0.699381	0.533689	0.481056	-0.194118	-0.521333	-0.56807	-0.305301	-0.0886843	-0.0552565	-0.46368	-0.244374	-0.251263	0.201798
P3H2	0.586276	0.692718	0.35861	-0.0152213	-0.800746	-0.307676	-0.704519	-0.209783	-0.0297277	0.192335	-0.393096	-0.57105	-0.410782	0.266404
MYD88	0.754983	0.829187	0.523729	0.221204	-0.472806	-0.592463	-0.822359	-0.319582	-0.00717042	-0.0630455	-0.480256	-0.522735	-0.363147	0.238134
NACAD	-0.624152	-0.744752	-0.643144	-0.296001	0.395433	0.822016	0.78528	0.364663	-0.22776	0.0175475	0.383703	0.1678	0.085868	0.00260399
GABARAPL1	-0.478439	-0.738633	-0.41216	-0.209341	0.312826	0.33107	0.710433	0.0171796	0.181063	0.0352158	0.320915	0.445771	0.232354	-0.38055
PRR15L	0.27029	0.610194	0.411037	0.0868824	-0.425743	-0.69167	-0.816743	-0.066171	0.515439	0.364321	-0.269275	-0.164341	0.113691	0.108698
PHLPP2	-0.705658	-0.830078	-0.655835	-0.229555	0.537649	0.56091	0.890805	0.326123	-0.0950185	-0.132756	0.501811	0.366769	0.204877	-0.134829
PLAAT3	0.0539057	-0.587621	-0.424701	-0.617777	-0.0355832	0.582553	0.246376	0.25151	0.249311	0.511482	0.327485	0.0326924	0.176603	0.160023
PITPNM1	-0.540697	-0.866487	-0.765307	-0.501595	0.347621	0.423872	0.773425	0.490239	0.188857	0.0618956	0.537743	0.323493	0.406297	-0.0870138
RTP4	0.694275	0.604604	0.315309	0.0737095	-0.471769	-0.211244	-0.564272	-0.162982	-0.189298	-0.0574612	-0.421746	-0.559618	-0.419706	0.220253
ARHGAP9	0.652069	0.247566	-0.0366997	-0.0802644	-0.0542082	0.0778269	-0.17807	-0.0232031	-0.303076	-0.209395	-0.335115	-0.533609	-0.377726	0.167406
PLCH2	-0.53779	-0.582847	-0.440394	-0.0161995	0.70765	0.44767	0.749154	0.311474	-0.349587	-0.450544	0.455926	0.338777	0.179159	-0.0748499
DKK2	0.324729	0.0811496	0.176809	0.00333292	-0.255665	-0.309099	-0.00859588	-0.233843	-0.0937535	-0.319263	0.0815545	0.0518258	-0.0536588	0.00211281
INPP5F	-0.55892	-0.569178	-0.385049	0.103907	0.528985	0.744188	0.880776	0.0191644	-0.585252	-0.389112	0.0308009	0.137955	-0.219425	-0.171798
NKIRAS1	-0.655841	-0.85291	-0.513249	-0.161944	0.478464	0.704542	0.923423	0.115649	-0.147883	-0.0467148	0.338678	0.369843	0.113075	-0.321249
TMEM123	0.528235	0.796082	0.796733	0.364452	-0.564466	-0.518383	-0.835102	-0.46998	0.070844	0.140614	-0.542018	-0.193309	-0.206303	0.14726
TMEM200A	0.309429	0.522632	0.214335	0.17766	-0.561865	-0.267897	-0.229055	-0.232079	-0.353043	-0.300878	-0.458693	-0.453978	-0.522094	0.0186781
CPNE9	-0.078662	-0.302529	-0.294399	-0.0764748	0.306895	0.163409	0.493424	0.0990759	-0.353764	-0.537443	0.210821	0.0416465	-0.0503205	-0.0425791
HOMER1	-0.619181	-0.805926	-0.478599	-0.166761	0.37872	0.435563	0.871629	0.0591012	-0.00848144	-0.117688	0.458023	0.458881	0.209194	-0.443193
MAGEL2	-0.356328	-0.209485	-0.331058	0.013713	-0.00425157	0.363677	0.542024	0.100948	-0.538724	-0.439232	-0.0923464	-0.140041	-0.294014	0.190903
STK39	-0.422742	-0.883295	-0.373652	-0.370209	0.32125	0.552346	0.617857	0.117538	0.283893	0.275264	0.490699	0.545386	0.439712	-0.0359447
PCOTH	0.468588	0.951086	0.571101	0.388034	-0.426708	-0.620361	-0.814591	-0.233576	-0.112572	-0.104376	-0.551854	-0.476094	-0.353752	0.0790024
NGFR	0.289089	0.713946	0.512324	0.332753	-0.14408	-0.386175	-0.713745	-0.0159595	-0.0585519	-0.0206455	-0.306268	-0.211258	-0.120383	0.272802
EIF1AY	-0.29351	-0.181105	0.130815	0.0867589	0.201822	-0.0327607	0.129369	-0.00578291	0.113637	-0.0347557	0.200037	0.453964	0.321241	-0.0755183
RUSC2	-0.556652	-0.872598	-0.667924	-0.29849	0.500128	0.566441	0.935208	0.326689	-0.145014	-0.219072	0.490814	0.351603	0.232021	-0.107686
TEAD3	0.418973	0.917461	0.603914	0.38856	-0.415611	-0.690176	-0.840968	-0.200839	-0.0123048	-0.0943176	-0.474615	-0.354058	-0.209887	0.15542
ALDH1L1	-0.491393	-0.815275	-0.478282	-0.36611	0.40037	0.752316	0.615736	0.263453	0.135641	0.366173	0.491799	0.371804	0.308756	-0.203679
FST	0.461606	0.884016	0.521462	0.400245	-0.387802	-0.499978	-0.714624	-0.271825	-0.195622	-0.164349	-0.540436	-0.495197	-0.419859	0.0219021
GTF2IRD1	0.318852	0.863007	0.547262	0.349912	-0.414477	-0.701046	-0.833989	-0.161081	0.11509	0.0467661	-0.487046	-0.35277	-0.159969	0.153058
DUSP1	0.405505	0.64439	0.490232	0.246055	-0.222827	-0.4671	-0.652473	-0.178913	-0.0274673	-0.0351719	-0.166384	-0.231337	-0.114326	0.196253
CDR2L	-0.245453	-0.670765	-0.364253	-0.378163	0.518127	0.310857	0.346715	0.349993	0.310285	0.149429	0.63196	0.465205	0.561341	0.246792
FRMD4B	0.472653	0.687936	0.67664	0.298042	-0.4101	-0.472157	-0.737951	-0.281199	0.00418488	-0.0610507	-0.359047	-0.0981917	-0.0808104	0.416248
S100A1	-0.300278	-0.72708	-0.647091	-0.576754	0.0656023	0.692667	0.650077	0.484089	-0.102632	0.0278271	0.560575	0.209778	0.253169	0.00333383
ADGRA1	-0.497303	-0.787221	-0.641877	-0.420918	0.128536	0.674079	0.830717	0.275824	-0.144577	-0.0398795	0.471822	0.24463	0.137884	-0.167044
IGSF9	0.344521	0.952523	0.564942	0.465423	-0.380341	-0.629795	-0.770781	-0.216609	-0.128773	-0.118831	-0.565357	-0.43244	-0.337051	0.0812401
UHRF1	0.409989	0.66457	0.572282	0.511067	-0.078279	-0.167805	-0.480662	-0.394529	-0.329591	-0.0431868	-0.630592	-0.363213	-0.492689	0.0303336
XK	-0.68853	-0.351551	-0.218649	0.373904	0.500461	0.526899	0.726376	-0.186923	-0.491415	-0.306575	-0.100631	0.121184	-0.278482	-0.467663
CPNE5	-0.39196	-0.619948	-0.527208	-0.286134	-0.0486146	0.485371	0.752027	0.110769	-0.182848	-0.181493	0.371203	0.175579	-0.0104598	-0.233102
KIF21A	-0.631566	-0.658072	-0.196611	0.134686	0.450257	0.707815	0.814071	-0.216879	-0.305994	-0.109558	0.10407	0.381006	-0.0716054	-0.351757
CYP27A1	0.666191	0.664863	0.350335	-0.0979654	-0.518182	-0.647014	-0.905636	0.100928	0.350796	0.222247	-0.164025	-0.325933	0.0997579	0.435209
TLR1	0.850408	0.69345	0.44729	0.0611295	-0.585561	-0.344743	-0.722853	-0.322219	-0.0445014	0.0892451	-0.480344	-0.523942	-0.400388	0.197887
CSF2RB	0.90395	0.60139	0.379566	0.0245351	-0.468443	-0.351454	-0.585371	-0.287125	-0.136369	-0.126806	-0.409204	-0.506558	-0.405933	0.202514
LAMB2	0.645069	0.604104	0.289089	-0.12524	-0.522182	-0.464909	-0.83528	-0.0218469	0.330368	0.443654	-0.287495	-0.510723	-0.111479	0.228242
MCUB	0.680444	0.712493	0.528683	0.0703285	-0.76233	-0.481301	-0.788848	-0.351651	0.139755	0.232505	-0.411126	-0.369981	-0.267582	0.12454
CHSY1	0.496822	0.921301	0.655834	0.40092	-0.464694	-0.607031	-0.846796	-0.291247	-0.0704093	-0.0167971	-0.521173	-0.409896	-0.317111	0.220854
C1RL	0.609039	0.666663	0.671095	0.15373	-0.624589	-0.433359	-0.82159	-0.42779	0.208616	0.336124	-0.436176	-0.220531	-0.161161	0.0642851
PLK2	-0.0324966	0.0717834	0.0122912	0.0247146	-0.504465	-0.141385	0.121692	-0.316141	-0.0575054	-0.111727	-0.131047	-0.102128	-0.270478	-0.39445
CTBS	0.49361	0.351537	0.631856	-0.032829	-0.459294	-0.525301	-0.766432	-0.297752	0.610586	0.457361	-0.0364705	0.212974	0.347487	0.198786
TAFA5	-0.677504	-0.821389	-0.454616	-0.169052	0.436899	0.652957	0.849366	0.135501	-0.0888988	-0.0254837	0.390284	0.459416	0.199726	-0.256726
SLC31A2	0.611905	0.417861	0.237891	-0.07799	-0.277082	-0.209032	-0.49498	0.0210684	-0.124796	-0.195164	-0.103073	-0.269736	-0.0781565	0.629968
SQOR	0.896558	0.678246	0.418511	-0.053576	-0.619132	-0.565472	-0.815624	-0.221735	0.164605	0.0828538	-0.328697	-0.457681	-0.190832	0.259259
LY6H	-0.45448	-0.478436	-0.518969	-0.221778	-0.0147935	0.522947	0.68936	0.140699	-0.238304	0.00205359	0.0231172	-0.0722698	-0.227706	-0.33273
HID1	-0.545465	-0.811044	-0.585202	-0.304342	0.626641	0.529284	0.721856	0.428797	0.0123598	-0.072863	0.649741	0.429182	0.401679	0.0580143
THBS2	0.726633	0.523621	0.217744	-0.0512884	-0.508411	-0.156644	-0.438573	-0.0987577	-0.356979	-0.259494	-0.274028	-0.523087	-0.397071	0.462483
MOAP1	-0.700085	-0.772464	-0.517316	-0.0580322	0.478288	0.644568	0.974192	0.111518	-0.302901	-0.259557	0.277301	0.343233	0.0415164	-0.27251
C2CD2L	-0.480463	-0.916747	-0.678333	-0.481311	0.373912	0.497249	0.814096	0.401183	0.0784481	-0.0508427	0.739361	0.447124	0.430524	-0.0425311
GPR137C	-0.657397	-0.60333	-0.159734	0.286058	0.67219	0.619161	0.831234	-0.17567	-0.372105	-0.300914	0.149941	0.489171	-0.0160418	-0.427405
C4orf19	-0.587613	-0.693893	-0.224185	-0.116856	0.254769	0.317654	0.56375	-0.0897193	0.321471	0.188975	0.326438	0.606566	0.359172	-0.349598
ADCY2	-0.355852	-0.438254	-0.389764	-0.0340986	0.25483	0.904357	0.673058	0.00951572	-0.570348	-0.0556331	0.0163762	-0.134595	-0.4078	-0.231991
TNFSF13B	0.804662	0.422023	0.324995	-0.0596955	-0.558999	-0.112275	-0.466817	-0.319709	-0.0778187	0.0408655	-0.341083	-0.39852	-0.32937	-0.0747397
PROM1	-0.121309	0.487618	0.347644	0.466246	-0.268379	-0.224819	-0.277982	-0.36709	-0.0603895	0.109877	-0.590799	-0.192115	-0.342356	-0.279353
SLC24A1	0.496455	0.889308	0.595715	0.359298	-0.479729	-0.515442	-0.861398	-0.301244	0.00268526	0.143766	-0.577368	-0.463724	-0.326996	0.154055
DUSP5	0.143342	-0.217257	0.0207	0.0124045	0.357561	0.0103839	0.180089	-0.199189	-0.0415976	-0.220158	0.218503	0.133406	0.0643527	-0.039918
ITIH2	0.0480773	-0.286221	-0.0399343	-0.33042	-0.11475	0.324222	0.0437047	0.0987949	0.146479	0.232622	0.301995	0.247971	0.252001	0.0776086
RNF128	0.45328	0.339214	0.276486	0.110187	-0.407548	0.12706	-0.11402	-0.352637	-0.468022	-0.25177	-0.437066	-0.367425	-0.538257	-0.140361
SLC16A9	-0.313788	-0.0565154	0.0655364	0.0126262	0.0779631	0.196436	-0.18445	0.000405368	0.375515	0.712715	0.0228342	0.106541	0.169601	-0.164189
EVI5L	-0.44795	-0.864691	-0.608664	-0.505882	0.284139	0.563825	0.72815	0.41605	0.0474299	-0.0110702	0.790651	0.473875	0.458076	0.06734
CYTIP	0.884817	0.612084	0.516729	-0.0179892	-0.55915	-0.566507	-0.745378	-0.258457	0.129679	-0.0147882	-0.251967	-0.272704	-0.0714401	0.219012
PCDH19	-0.360347	-0.654544	-0.503012	-0.30994	-0.08326	0.616983	0.788028	0.0585119	-0.237166	-0.082808	0.263367	0.156028	-0.0478729	-0.290846
HTR2C	-0.330046	-0.683606	-0.442215	-0.580399	-0.113738	0.111986	0.317515	0.269568	0.672455	0.500666	0.48994	0.414054	0.573377	-0.0241639
NPM2	-0.570947	-0.808001	-0.681102	-0.412833	0.20558	0.361759	0.823534	0.405688	0.0605764	-0.110702	0.500939	0.374776	0.344087	-0.109624
GSTO2	0.110901	0.600382	0.161891	0.123723	-0.650751	-0.318241	-0.440729	-0.127179	-0.0422735	0.0930678	-0.432035	-0.501129	-0.381117	-0.0613951
SLC1A4	-0.145891	-0.745538	-0.618036	-0.448081	0.170773	0.55267	0.764525	0.217104	-0.186841	-0.214459	0.503453	0.155629	0.0828617	0.0229474
CDH13	-0.241144	-0.0486557	0.0342775	0.178529	-0.194389	0.0557284	0.372095	-0.17656	-0.359825	-0.387608	-0.132338	0.0943269	-0.204602	-0.299676
RNF182	-0.471505	-0.445653	-0.024655	0.154776	0.383885	0.703849	0.41259	-0.312452	-0.0231566	0.407951	-0.0184361	0.247027	-0.0827389	-0.509621
PPBP	0.480194	0.524109	0.29581	0.0633007	-0.402326	-0.321734	-0.513294	-0.197606	-0.0319916	0.0489399	-0.224794	-0.359669	-0.24533	0.0686421
SLC25A4	-0.693095	-0.870747	-0.639552	-0.294534	0.523684	0.625711	0.83563	0.281482	0.0793139	0.154921	0.37803	0.348962	0.256027	-0.255623
SLC4A3	-0.751264	-0.808651	-0.643783	-0.259987	0.364429	0.639106	0.856191	0.262516	-0.0653973	0.0435709	0.424935	0.287062	0.169603	-0.222301
TINCR	-0.228623	0.176393	-0.110687	0.137374	-0.0421292	0.113019	0.074178	0.163388	-0.378138	-0.295275	-0.196755	-0.205415	-0.203577	0.100431
HPGDS	0.740174	0.213461	0.0574271	-0.138966	-0.310582	0.0445598	-0.228635	-0.207279	-0.155091	-0.0412006	-0.217162	-0.453022	-0.391144	0.0645891
HSPH1	-0.333171	-0.726762	-0.376303	-0.294754	0.146614	0.350225	0.720007	-0.0159076	0.007329	-0.108727	0.360171	0.363456	0.186527	-0.143288
MCM2	0.256733	0.792008	0.537273	0.593849	0.031112	-0.520417	-0.608949	-0.277405	-0.15233	-0.131689	-0.497231	-0.294939	-0.299391	0.0632964
PLEKHG1	0.282397	0.822784	0.511677	0.459656	-0.385176	-0.344277	-0.547283	-0.244094	-0.405632	-0.265763	-0.551029	-0.410751	-0.498378	0.212042
MATN2	0.526477	0.685371	0.548095	0.158834	-0.39124	-0.310888	-0.830798	-0.187053	0.137121	0.345968	-0.469452	-0.346138	-0.191034	0.165096
NRGN	-0.418015	-0.67535	-0.568098	-0.288587	0.034045	0.494248	0.828641	0.0895103	-0.200649	-0.170901	0.35248	0.172374	-0.00901153	-0.292901
MAMLD1	-0.454428	-0.728647	-0.642576	-0.285566	0.236963	0.748059	0.88346	0.180242	-0.322147	-0.0887459	0.29145	0.0511832	-0.115895	-0.203647
NIM1K	-0.557732	-0.713467	-0.546384	-0.237828	0.196713	0.832263	0.780605	0.0743076	-0.15535	0.204199	0.156355	0.0777824	-0.105598	-0.417062
SLC16A14	-0.631713	-0.452284	-0.315127	0.226906	0.501724	0.694186	0.78609	0.00732428	-0.526194	-0.245171	-0.0676199	0.131795	-0.254656	-0.352651
COL9A3	0.181347	0.394439	0.297894	-0.0605459	-0.460053	-0.41708	-0.606972	0.00366018	0.38986	0.299397	-0.131168	-0.113342	0.176015	0.171434
RGS18	0.785589	0.592812	0.358575	0.00945789	-0.535808	-0.272852	-0.600108	-0.249576	-0.0736083	0.0333141	-0.433336	-0.495121	-0.383723	0.0746901
SHB	0.365791	0.849052	0.56567	0.3502	-0.574059	-0.634441	-0.773411	-0.302759	0.030659	-0.0214546	-0.524851	-0.366874	-0.276799	0.128565
CIT	-0.401343	-0.252474	-0.173165	0.235576	0.249367	0.660399	0.629256	-0.174057	-0.677511	-0.343032	-0.0213884	-0.0256078	-0.400836	-0.483548
LGALS1	0.727305	0.751469	0.286024	-0.0243565	-0.571643	-0.350402	-0.735021	0.0280482	-0.147185	0.00646574	-0.429365	-0.650116	-0.361784	0.435461
NDRG3	-0.585556	-0.640325	-0.579268	-0.0214504	0.554486	0.699616	0.939154	0.207536	-0.527367	-0.39889	0.213649	0.11822	-0.113903	-0.221215
GMFG	0.883481	0.607511	0.168689	-0.117272	-0.51141	-0.314241	-0.582479	-0.0452316	-0.133701	-0.0751956	-0.397307	-0.689377	-0.417463	0.193045
HCP5	0.754517	0.694029	0.579974	0.0566732	-0.52489	-0.664416	-0.897436	-0.265432	0.311892	0.212495	-0.289544	-0.281922	-0.0473239	0.207429
WFDC1	-0.18701	-0.236392	-0.203728	0.195661	0.460031	0.531916	0.531819	-0.14067	-0.528964	-0.367497	-0.103595	-0.119133	-0.410992	-0.333601
VAT1L	-0.469308	-0.69695	-0.363933	-0.321174	0.491549	0.350885	0.371267	0.334054	0.453116	0.386127	0.456106	0.467816	0.546764	-0.0167322
SUSD5	-0.197727	-0.362761	0.0236724	-0.132524	-0.236812	0.487577	0.231424	-0.225083	0.164887	0.435154	0.0394536	0.292422	0.0695542	-0.486769
C11orf96	0.12549	-0.328744	-0.245161	-0.34711	0.00564339	0.191712	0.239411	0.085557	-0.0217472	-0.0309473	0.178528	-0.0707086	0.00707206	0.233052
SYNE1	-0.367088	-0.829543	-0.497535	-0.329311	0.517303	0.578305	0.625561	0.156928	0.221001	0.308692	0.443229	0.322059	0.251596	-0.235525
SLC2A6	-0.429985	-0.89511	-0.698068	-0.459159	0.392728	0.572926	0.856688	0.397499	-0.0367676	-0.124204	0.564582	0.363107	0.31037	0.0120455
FEZ1	-0.302015	-0.744015	-0.506312	-0.402068	0.246095	0.906241	0.640157	0.164844	-0.0881268	0.276989	0.336835	0.141936	0.0340637	-0.191764
TPBG	0.365298	0.709561	0.289055	0.147316	-0.600084	-0.492666	-0.528709	-0.0920107	-0.17003	-0.152217	-0.420594	-0.498637	-0.359191	0.212072
PREPL	-0.747488	-0.802361	-0.38078	-0.00338315	0.542555	0.724182	0.889164	0.0109689	-0.181921	-0.0326874	0.28189	0.458526	0.123623	-0.329142
TIFA	0.374073	0.793709	0.642339	0.505161	-0.142445	-0.65731	-0.776827	-0.354265	0.146305	0.0563655	-0.607386	-0.257982	-0.196628	0.00051073
SPTBN4	-0.643351	-0.854574	-0.605136	-0.181474	0.642572	0.584143	0.923373	0.296099	-0.120356	-0.183805	0.43449	0.426127	0.250114	-0.242136
ZNF493	-0.587973	-0.583502	-0.268274	0.104689	0.839626	0.387257	0.634209	0.220414	-0.129829	-0.240422	0.371091	0.550012	0.303894	-0.113963
ZBTB16	-0.194556	-0.700076	-0.315647	-0.454295	0.10113	0.632131	0.447874	0.0959349	0.183751	0.379151	0.44246	0.317275	0.231202	-0.226232
TP53INP1	0.584732	0.834836	0.783856	0.463779	-0.317684	-0.521048	-0.856127	-0.513853	0.0111544	0.0831471	-0.478323	-0.253796	-0.288561	0.164729
TCIM	0.496107	0.540443	0.381254	0.0426171	-0.606771	-0.463166	-0.548702	-0.263658	0.073333	0.0563551	-0.288685	-0.344526	-0.180966	-0.0287849
LTBP4	0.540983	0.827124	0.456343	0.232542	-0.528386	-0.479041	-0.770609	-0.235346	-0.0592492	0.070398	-0.463474	-0.55609	-0.380749	0.0507182
GDAP1L1	-0.636007	-0.830505	-0.630673	-0.190351	0.50847	0.615871	0.956138	0.20698	-0.167478	-0.152759	0.327753	0.298661	0.0980008	-0.271423
SCN4B	-0.46738	-0.467303	-0.353522	0.07796	0.438211	0.784765	0.691681	-0.0434449	-0.466901	-0.098818	-0.0562727	-0.0113725	-0.297259	-0.205337
IL17RB	-0.334456	-0.589357	-0.347311	-0.218994	0.321518	0.739998	0.448189	0.0316456	0.0878592	0.404487	0.173839	0.148786	0.0845721	-0.340143
KCNN3	-0.235105	-0.395947	-0.479103	-0.350146	-0.0407034	0.80508	0.42395	0.232992	-0.252593	0.322543	0.0944465	-0.246447	-0.237047	-0.0799664
BCAN	-0.377254	-0.646218	-0.456184	-0.261141	0.176359	0.894629	0.681117	0.053021	-0.222934	0.223179	0.252927	0.0943966	-0.106344	-0.339823
WNT10B	-0.579294	-0.63965	-0.588377	-0.348204	0.00974913	0.368307	0.677152	0.301711	0.045945	-0.0406975	0.445767	0.29914	0.255065	-0.167676
ICAM3	0.751686	0.59711	0.0847936	-0.149402	-0.53892	-0.370708	-0.60802	0.0436892	0.0139346	0.0468269	-0.415035	-0.676644	-0.371707	0.269244
TSPYL4	-0.725688	-0.750301	-0.3989	0.0543637	0.546398	0.730349	0.903933	-0.0461227	-0.275787	-0.0994277	0.202053	0.340703	-0.0233435	-0.289191
NDNF	0.303429	-0.00840124	0.024219	-0.354395	-0.280574	-0.303115	-0.368627	0.00700499	0.542166	0.415698	0.128657	-0.0679341	0.276523	0.357375
EVA1A	0.523172	0.9611	0.549944	0.363758	-0.453705	-0.627724	-0.814261	-0.211963	-0.123421	-0.12187	-0.560739	-0.499709	-0.370946	0.146668
PENK	-0.223051	-0.0284979	-0.174528	0.107851	0.0996406	0.321435	0.291971	0.0104478	-0.430952	-0.177934	-0.187767	-0.283958	-0.39846	-0.094971
PGAM2	-0.144164	-0.29103	-0.295309	-0.18101	0.33017	0.546363	0.152842	0.177983	0.0504132	0.50935	0.0654616	-0.146323	-0.0712419	-0.133197
FXYD3	0.303245	0.633498	0.497738	0.178025	-0.39074	-0.67798	-0.72467	-0.171202	0.244923	0.0488204	-0.129934	-0.112708	0.0845622	0.115185
RGS16	-0.147421	-0.457744	-0.341531	-0.300017	0.338809	0.247416	0.316076	0.267119	0.081945	0.0619596	0.347328	0.143221	0.284579	0.122007
DLK2	0.0226236	0.757836	0.443272	0.625617	-0.00281027	-0.439934	-0.437986	-0.228837	-0.318209	-0.322256	-0.484949	-0.330427	-0.400895	-0.155478
BTBD3	-0.768909	-0.631139	-0.196315	0.261736	0.694284	0.561106	0.828117	-0.0819091	-0.290066	-0.246729	0.202732	0.529397	0.0883382	-0.380464
ARNTL	-0.484771	-0.778564	-0.515535	-0.209805	0.47366	0.532036	0.812515	0.162909	-0.106718	-0.140634	0.486795	0.355024	0.168695	-0.17083
HCLS1	0.877979	0.374078	0.276259	-0.225457	-0.579818	-0.0958373	-0.56937	-0.231797	0.0720746	0.237437	-0.204067	-0.422055	-0.262076	0.126616
TMEM198	-0.573051	-0.691273	-0.634929	-0.158648	0.383708	0.714688	0.916057	0.197988	-0.401323	-0.239786	0.337686	0.102	-0.140527	-0.215138
VANGL2	0.230313	0.776969	0.399755	0.415079	-0.141413	-0.30615	-0.623054	-0.134946	-0.183976	0.0850782	-0.62101	-0.532774	-0.447368	0.174457
RPLP2	-0.0679467	0.153123	-0.0670759	0.255186	0.0577374	0.165247	0.149051	-0.132026	-0.355933	-0.197586	-0.613968	-0.418105	-0.554322	-0.216194
CXCL1	0.61798	0.822556	0.583738	0.338412	-0.42472	-0.490601	-0.676104	-0.353015	-0.216043	-0.157045	-0.560488	-0.491488	-0.457661	0.0568271
PROSER2	0.411245	0.930923	0.516943	0.409398	-0.349819	-0.685671	-0.789937	-0.200732	-0.0673723	-0.161435	-0.527877	-0.458142	-0.327858	0.120494
SLC16A7	-0.518089	-0.734156	-0.297172	-0.097356	0.500577	0.559277	0.701706	0.118678	-0.0147785	-0.0440017	0.303265	0.549104	0.294966	-0.293189
IGDCC4	-0.0661711	-0.440269	-0.294388	-0.313126	0.0135552	0.687005	0.311254	0.0984166	-0.080822	0.32253	0.0929278	-0.0463235	-0.042867	0.196212
KHDRBS3	-0.349405	-0.397885	-0.322239	-0.0297838	0.0395871	0.795425	0.678221	-0.0820713	-0.550591	-0.136592	0.00687819	-0.0552693	-0.379159	-0.447577
FZD2	0.447069	0.592643	0.370291	-0.0805824	-0.735459	-0.665568	-0.803156	-0.0667639	0.479658	0.401081	-0.267783	-0.24686	0.0404215	0.184863
ACAP3	-0.548932	-0.733864	-0.510372	-0.0895164	0.673592	0.560445	0.84368	0.191694	-0.237505	-0.282178	0.510964	0.367079	0.121637	-0.176557
MMP9	0.847954	0.796019	0.513522	0.185546	-0.457848	-0.555755	-0.731982	-0.256941	-0.143477	-0.201237	-0.419555	-0.490913	-0.348808	0.137562
PLLP	-0.323703	-0.111545	-0.222535	0.00949993	0.0850397	0.501434	0.297639	0.221651	-0.459483	-0.231704	-0.0389936	-0.131178	-0.210142	0.232147
DEPDC7	0.511943	0.7965	0.697804	0.296637	-0.487393	-0.601516	-0.870195	-0.298697	0.108846	0.0410622	-0.4041	-0.206656	-0.109767	0.324634
CD4	0.810878	0.142018	0.047247	-0.516014	-0.471894	-0.239587	-0.477509	0.188954	0.258934	0.169187	0.356771	-0.136369	0.205986	0.358951
CD151	0.589947	0.740204	0.30536	0.0585027	-0.445384	-0.53697	-0.789134	-0.0271653	0.122651	0.155163	-0.409075	-0.552578	-0.226632	0.276928
TP53	0.54886	0.818288	0.406885	0.114853	-0.582955	-0.549783	-0.813077	-0.0225338	-0.012836	0.0262038	-0.305276	-0.476128	-0.214481	0.327189
IL18	0.775037	0.481343	0.559311	0.021179	-0.434046	-0.204473	-0.626545	-0.301274	0.0235815	0.105151	-0.303122	-0.156022	-0.124259	0.102246
ARNT2	-0.512468	-0.736269	-0.52233	-0.300816	0.168675	0.864779	0.7173	0.130856	-0.0731015	0.292027	0.252412	0.189585	0.0124014	-0.34769
RIMS4	-0.677025	-0.730579	-0.596813	-0.0884807	0.530154	0.517384	0.933866	0.224521	-0.241384	-0.276786	0.316975	0.278941	0.074473	-0.295776
HAMP	0.558722	0.0786824	0.0409644	-0.232136	-0.281577	0.085687	-0.23171	-0.079651	0.072685	0.217039	-0.155529	-0.251797	-0.0940363	-0.0904207
PLCXD3	-0.138336	-0.259029	-0.257368	0.0960899	0.543536	0.633769	0.487353	0.0879232	-0.546084	-0.213785	-0.105379	-0.130888	-0.316656	-0.223602
TTBK1	-0.450052	-0.873248	-0.46505	-0.416088	0.330861	0.556	0.683443	0.245252	0.143903	0.102377	0.806695	0.607515	0.521946	-0.172647
ANK2	-0.464054	-0.714516	-0.499222	-0.197123	0.353206	0.93741	0.784088	0.0783465	-0.274369	0.11647	0.174582	0.102363	-0.125929	-0.348199
C16orf89	-0.0202753	-0.602354	-0.457908	-0.4355	0.247754	0.412429	0.464	0.277911	0.0488374	0.103073	0.414254	0.190171	0.178028	0.0673825
FNDC9	-0.457876	-0.624318	-0.440774	-0.137107	0.25565	0.561793	0.776077	0.00189207	-0.233034	-0.118137	0.216895	0.146567	-0.0941877	-0.298362
TRIP13	-0.219408	-0.0657754	-0.12613	0.205084	-0.0936466	0.0713541	0.442274	-0.238539	-0.386026	-0.379723	-0.204812	-0.0770428	-0.36139	-0.205111
RAB3B	-0.491518	-0.534187	-0.600953	-0.291688	0.124904	0.40392	0.692403	0.362578	-0.193021	-0.212031	0.25441	0.0926207	0.0502125	-0.00525194
GSTP1	0.491097	0.646694	0.417286	-0.0478492	-0.518389	-0.754225	-0.919482	0.0176954	0.539405	0.379752	-0.159957	-0.197726	0.154505	0.263507
IRX3	0.47294	0.761673	0.62472	0.313039	-0.182637	-0.510659	-0.822972	-0.0803802	0.0206196	0.0421305	-0.385435	-0.19308	-0.0522343	0.389176
POLE2	0.277668	0.831123	0.689156	0.582243	-0.256995	-0.502285	-0.661839	-0.379099	-0.165804	-0.0845645	-0.570099	-0.238029	-0.286598	0.0611772
C1QA	0.778371	0.0951161	0.0714312	-0.543454	-0.57525	-0.140082	-0.452006	0.0837079	0.308486	0.272326	0.240359	-0.146833	0.140495	0.240576
ENPP6	0.169958	-0.339967	-0.242168	-0.393821	0.0155726	0.298545	0.179122	0.26445	-0.0521977	0.0116522	0.237155	0.0401853	0.122672	0.563394
ITGA5	0.781274	0.425998	0.148794	-0.333005	-0.491122	-0.446859	-0.659663	0.168328	0.174205	0.0663261	0.119266	-0.354178	0.0716535	0.473203
TVP23A	-0.481734	-0.608432	-0.263932	-0.00786993	0.229769	0.756556	0.751307	-0.101239	-0.30288	0.00113771	0.102528	0.308	-0.0661877	-0.430331
CHL1	-0.312873	-0.00601265	0.0339733	0.446439	0.167027	0.642527	0.480708	-0.350502	-0.805215	-0.35519	-0.405378	-0.164676	-0.626305	-0.45305
PHKG1	0.0348596	0.00781613	0.062971	0.0755587	0.00253933	0.542935	0.011636	-0.267672	-0.142607	0.401107	-0.282451	-0.223239	-0.395164	-0.427637
CLIP2	-0.323757	-0.682561	-0.638439	-0.467843	0.199326	0.794937	0.57513	0.348569	-0.0646138	0.27803	0.523082	0.054375	0.0829836	-0.0582016
TCIRG1	0.861488	0.67734	0.345676	-0.0249497	-0.53225	-0.600486	-0.745361	-0.101163	0.0558974	-0.0642373	-0.287406	-0.493207	-0.187574	0.338057
PLEKHF2	0.420845	0.875875	0.820941	0.56727	-0.406935	-0.550975	-0.788031	-0.554733	-0.0397653	0.00895126	-0.600198	-0.225242	-0.336958	-0.0825361
TGFB1I1	0.652915	0.821283	0.686457	0.358328	-0.392065	-0.507585	-0.828827	-0.45181	-0.0320051	0.0189588	-0.475895	-0.362969	-0.321131	0.193235
STT3A	0.414055	0.729672	0.358782	0.250525	-0.277004	-0.573074	-0.678569	-0.122789	0.100363	0.0815968	-0.63654	-0.483572	-0.277329	0.0735477
GLB1	0.645333	0.855091	0.454112	0.139353	-0.507864	-0.762381	-0.891479	-0.136622	0.189269	0.0860427	-0.422043	-0.479474	-0.197505	0.188412
SGTB	-0.29061	-0.602477	-0.256467	0.0361809	0.316192	0.717051	0.829763	-0.212944	-0.483541	-0.30128	0.0981609	0.210163	-0.208234	-0.385093
UNC13A	-0.602385	-0.837214	-0.607475	-0.226657	0.456997	0.533301	0.939333	0.228889	-0.132962	-0.225456	0.455412	0.403896	0.220888	-0.323937
NME5	-0.412029	-0.693887	-0.396472	-0.347532	0.0671348	0.566553	0.474595	0.014248	0.340273	0.606162	0.217528	0.212721	0.152845	-0.290471
LRP1B	-0.377047	-0.563619	-0.116692	0.0692622	0.313964	0.859986	0.639515	-0.244808	-0.304923	0.0975176	0.0293047	0.27755	-0.164088	-0.447291
KCNH8	-0.352757	-0.241736	-0.172326	0.021383	0.264328	0.417177	0.302409	0.1589	-0.262649	-0.149041	0.0866843	0.0917352	-0.00283562	0.345908
USF1	0.0809666	0.329601	0.111028	0.328275	0.0610609	-0.153669	-0.074245	-0.165363	-0.279172	-0.21903	-0.507349	-0.320272	-0.345484	-0.162138
SUSD4	-0.613642	-0.466272	-0.400529	0.0846742	0.395804	0.51772	0.787201	0.0963696	-0.47897	-0.386668	0.162236	0.173392	-0.125744	-0.186985
FLRT1	-0.580457	-0.847504	-0.535166	-0.331814	0.261222	0.635937	0.826402	0.21102	-0.034098	0.0247066	0.602053	0.464935	0.276378	-0.216631
CARD16	0.779114	0.490933	0.484987	0.040598	-0.37741	-0.474251	-0.643918	-0.318971	0.14239	-0.0271378	-0.0974425	-0.137678	-0.0227175	0.0704841
SLC16A4	0.440124	0.174669	0.45594	-0.164661	-0.324292	-0.259146	-0.625122	-0.183449	0.602485	0.674647	-0.00429261	0.145913	0.302444	0.0163126
NPY1R	-0.422987	-0.445362	-0.239735	0.0593397	0.102178	0.409909	0.679459	-0.242261	-0.269582	-0.219822	0.000802995	0.10234	-0.228345	-0.381337
C1orf115	-0.543029	-0.507406	-0.381943	-0.0453864	0.135408	0.147268	0.664022	-0.0190655	-0.000290263	-0.199979	0.183231	0.244669	0.0520043	-0.367563
CA4	-0.598113	-0.723634	-0.343237	-0.0129546	0.71578	0.375828	0.677886	0.0876622	0.122435	-0.0076783	0.363834	0.522755	0.316803	-0.26742
SLC38A5	0.410884	0.726963	0.399712	0.325911	-0.31532	-0.201892	-0.469072	-0.245341	-0.439764	-0.289433	-0.465232	-0.515464	-0.550568	0.123661
TRIM22	0.765121	0.621886	0.54234	0.0396421	-0.638989	-0.416225	-0.762829	-0.380067	0.118185	0.117325	-0.324847	-0.339556	-0.217072	0.202753
TRIP6	0.556224	0.84211	0.542949	0.175206	-0.532154	-0.498443	-0.920783	-0.165084	0.108186	0.235604	-0.412313	-0.421959	-0.213692	0.233709
IGIP	-0.460158	-0.646221	-0.557289	-0.181705	0.45254	0.862324	0.715883	0.211206	-0.295843	0.0467247	0.182085	-0.0021099	-0.109837	-0.205953
NR4A1	0.0479564	-0.032763	-0.0566697	-0.174918	-0.0621625	-0.161996	-0.072599	0.0673362	0.146596	0.0220389	0.292629	-0.0315526	0.122265	0.0614174
FOXC1	0.625797	0.329002	0.0850575	-0.276947	-0.436346	-0.271035	-0.421626	0.136483	-0.00195005	-0.0337245	-0.136325	-0.362359	-0.0959838	0.365969
NSMF	-0.42633	-0.772792	-0.596588	-0.450046	0.0212041	0.60764	0.744159	0.17166	-0.0115526	0.137075	0.541946	0.221468	0.142862	-0.280965
KIAA0040	0.674247	0.73368	0.397177	0.0322236	-0.614445	-0.587661	-0.812535	-0.146437	0.122583	0.0552483	-0.35819	-0.48521	-0.226846	0.327713
CD300A	0.767631	0.316566	0.0883855	-0.210158	-0.431943	-0.137483	-0.373293	-0.118341	-0.0487593	-0.000476188	-0.270899	-0.493616	-0.263887	0.120197
DNAH7	-0.168771	-0.442578	-0.293868	-0.504671	-0.284555	0.352074	0.119371	0.105209	0.495862	0.816443	0.266778	0.0846237	0.20102	-0.26882
C1QTNF1	0.555285	0.339604	0.306632	-0.271866	-0.519628	-0.473963	-0.747761	0.0592558	0.587504	0.476943	0.0347277	-0.0531462	0.315853	0.125313
TSPOAP1	-0.809845	-0.680818	-0.480982	0.0125885	0.485882	0.454818	0.845937	0.117724	-0.108975	-0.15749	0.278257	0.403442	0.146792	-0.369921
RAB38	0.546194	0.66522	0.415032	0.0386618	-0.468561	-0.817227	-0.866067	-0.0871201	0.459975	0.191105	-0.166374	-0.199103	0.136137	0.199571
PAQR4	-0.289406	-0.774026	-0.574229	-0.527088	0.155985	0.759756	0.65465	0.35873	-0.0619014	0.194919	0.475171	0.217378	0.204566	0.0720076
QDPR	-0.451938	-0.71237	-0.474134	-0.240306	0.417015	0.73763	0.716849	0.248749	-0.244352	-0.0979077	0.353876	0.281216	0.125527	0.22218
MYO1B	0.387969	0.653856	0.57891	0.325493	-0.514262	-0.494073	-0.51156	-0.361034	-0.119189	-0.196829	-0.350961	-0.138745	-0.249648	-0.145047
SLC20A2	0.401614	0.537453	0.566403	0.0408441	-0.47029	-0.615644	-0.800046	-0.21675	0.46549	0.348022	-0.071024	0.002078	0.170808	0.0530458
THG1L	0.328364	0.866609	0.472216	0.490907	-0.237703	-0.570904	-0.644714	-0.251595	-0.156151	-0.162731	-0.638531	-0.479192	-0.448293	0.0435639
DUSP6	0.364258	0.613387	0.482233	0.243139	-0.582625	-0.432105	-0.489795	-0.358337	-0.114567	-0.171907	-0.283453	-0.195578	-0.212389	-0.0911123
BATF3	-0.0452855	-0.385208	-0.216311	-0.333766	-0.302556	0.0122268	0.161064	-0.161698	0.526455	0.401447	0.0718813	0.0958144	0.135574	-0.293783
ZNF702P	-0.377385	-0.0095755	0.158979	0.597719	0.77919	0.0146872	0.300884	-0.17204	-0.341993	-0.441249	-0.219278	0.204258	-0.130477	-0.314288
SPTBN2	-0.58085	-0.811039	-0.585085	-0.320934	0.495955	0.333523	0.740488	0.365739	0.134586	-0.110743	0.746462	0.534605	0.470647	-0.14198
ABHD14B	0.452239	0.490583	0.360132	-0.108932	-0.439411	-0.669843	-0.830962	0.0497569	0.548559	0.30737	0.142487	-0.0303746	0.331443	0.30259
CSPG4	0.538119	0.721716	0.276817	0.118638	-0.460263	-0.258376	-0.612605	-0.0211482	-0.221059	-0.0203301	-0.474199	-0.628618	-0.393473	0.0871601
ASIC2	-0.597575	-0.791689	-0.57074	-0.152427	0.504493	0.682938	0.945664	0.194337	-0.294598	-0.238512	0.376222	0.310809	0.0748122	-0.220889
ACTG2	0.445508	0.373714	0.264052	0.0344481	-0.292391	-0.364453	-0.396897	-0.215917	0.0441518	-0.0113992	-0.199924	-0.200471	-0.145156	0.209288
SYBU	-0.625242	-0.574316	-0.436697	0.0453886	0.50642	0.886121	0.801684	0.030798	-0.446393	-0.023059	0.0500253	0.0514379	-0.264043	-0.453003
ESRP2	0.428707	0.940126	0.520205	0.389244	-0.4037	-0.672153	-0.779395	-0.206988	-0.104795	-0.171016	-0.553044	-0.486337	-0.346104	0.101696
PLD5	-0.0572183	-0.0572683	0.205735	-0.0409354	0.0728211	-0.260389	-0.273921	-0.0810696	0.614091	0.398933	0.0782762	0.29085	0.389552	-0.01855
MYH9	0.671338	0.811568	0.468048	0.127262	-0.521164	-0.712978	-0.856421	-0.216316	0.136651	-0.0216378	-0.290353	-0.420915	-0.204617	0.204512
ABCA3	-0.595733	-0.797913	-0.714753	-0.330101	0.403223	0.839827	0.868351	0.374728	-0.239026	-0.00646833	0.381156	0.161024	0.0883986	-0.182894
C1QC	0.802137	0.251297	0.155669	-0.384926	-0.575224	-0.0669873	-0.495186	-0.0338629	0.152737	0.289428	-0.0778128	-0.338155	-0.115121	0.167167
CYB561A3	0.766604	0.645263	0.32985	-0.162939	-0.582538	-0.654185	-0.88428	0.02175	0.337114	0.214663	-0.119489	-0.374905	0.032184	0.378257
BEGAIN	-0.755791	-0.701836	-0.495912	0.0071112	0.534989	0.474851	0.879726	0.120249	-0.177917	-0.25331	0.391335	0.41249	0.1681	-0.38526
FREM1	-0.192162	0.511217	0.458396	0.667715	0.356268	-0.311904	-0.337833	-0.198693	-0.116165	-0.00408935	-0.422846	-0.0880368	-0.211601	-0.0776773
MDFI	0.41564	0.913787	0.453329	0.302684	-0.411215	-0.654535	-0.756602	-0.0253652	-0.124636	-0.179512	-0.486937	-0.475679	-0.278466	0.181821
BBOX1	-0.123708	-0.304693	-0.288787	-0.110795	0.077727	0.863902	0.457966	-0.0557538	-0.498382	0.0846085	-0.110692	-0.275289	-0.45355	-0.130437
SEMA3G	-0.0757469	-0.391116	-0.179843	-0.123009	0.287209	0.16985	0.290262	0.023943	0.0133323	-0.150599	0.406936	0.23589	0.210516	0.136768
DYNLT5	0.088931	-0.133163	-0.00865007	-0.248536	-0.151432	0.286922	-0.16002	-0.0808729	0.379528	0.845226	-0.0616471	-0.103417	0.0128885	-0.235934
CDKN2D	-0.575105	-0.795502	-0.602512	-0.176101	0.451186	0.611937	0.94827	0.141251	-0.203504	-0.172376	0.252566	0.259619	0.0273504	-0.289351
RND1	-0.537183	-0.760824	-0.602441	-0.283379	0.215143	0.541656	0.871846	0.15677	-0.117136	-0.0716243	0.268573	0.208753	0.053755	-0.258981
DDIT4L	0.297666	0.457878	0.30072	0.171244	-0.165408	-0.267711	-0.475138	-0.234327	0.0444997	0.0836335	-0.353474	-0.303477	-0.204762	0.165587
ANO3	-0.337169	-0.595297	-0.453916	-0.174327	0.0438884	0.437125	0.77854	-0.072044	-0.226205	-0.21742	0.142743	0.122655	-0.134271	-0.23059
TENT5B	0.531304	0.804293	0.53734	0.248926	-0.45616	-0.577291	-0.753116	-0.29387	0.00105051	0.0403874	-0.488334	-0.476172	-0.379355	0.0790502
TMEM220	0.423911	0.691398	0.450993	0.166551	-0.460047	-0.726238	-0.824126	-0.211084	0.424603	0.311549	-0.475298	-0.301369	-0.0567762	0.171028
ELOVL2	-0.446502	-0.50585	-0.329533	0.0130046	0.399696	0.768053	0.685341	0.0651643	-0.42951	-0.153303	0.0936503	0.143811	-0.12705	-0.279081
PIGZ	-0.641083	-0.845023	-0.654999	-0.303486	0.494673	0.636502	0.822931	0.355966	-0.0272811	-0.00939103	0.508665	0.392898	0.298491	-0.0867221
MSN	0.741532	0.751465	0.652445	0.165693	-0.526735	-0.513861	-0.902574	-0.373645	0.155568	0.207176	-0.309099	-0.294663	-0.179535	0.246719
CLGN	-0.559715	-0.441063	-0.0227262	0.107966	0.484856	0.0794355	0.326078	-0.019441	0.260044	0.138436	0.123135	0.451419	0.346208	0.0584089
ANO6	0.611925	0.66016	0.67366	0.162045	-0.551095	-0.339386	-0.843868	-0.390045	0.206616	0.377613	-0.38801	-0.20267	-0.14259	0.0462852
XPR1	0.593086	0.726757	0.450798	0.0255994	-0.671256	-0.687812	-0.845648	-0.214724	0.280035	0.26526	-0.312757	-0.42692	-0.153127	0.212208
FAM171A1	-0.500371	-0.651827	-0.635512	-0.298945	0.212985	0.78278	0.764904	0.314184	-0.314711	-0.0282319	0.267906	0.0711967	-0.0351187	0.0298051
PRDX4	0.632526	0.690418	0.507282	0.0180129	-0.57075	-0.723842	-0.917112	-0.161083	0.440798	0.341743	-0.309844	-0.265905	0.0253244	0.255235
TJP2	0.0694007	0.0357324	0.163248	0.121429	0.175972	0.537604	-0.0698451	-0.149202	-0.278398	0.174918	-0.134146	-0.09669	-0.235999	0.108143
SPON1	0.255873	0.834964	0.479605	0.437225	-0.340223	-0.331711	-0.624348	-0.203674	-0.292704	-0.147573	-0.520109	-0.430779	-0.411215	0.0795225
SCD	0.0967144	-0.455026	-0.311072	-0.505278	0.00679926	0.484117	0.273437	0.278891	-0.0280158	0.0725776	0.521227	0.192159	0.230172	0.232047
CDK4	0.486086	0.925478	0.497543	0.32836	-0.430581	-0.610158	-0.847389	-0.15742	-0.0279949	0.0251134	-0.513926	-0.517533	-0.331079	0.247432
MAMDC2	0.610124	0.508895	0.466558	0.00904646	-0.424358	-0.525731	-0.670094	-0.209429	0.217019	0.0522	-0.150267	-0.119484	0.0176726	0.231649
COLGALT2	-0.454665	-0.492995	-0.357956	-0.0777603	0.284084	0.919033	0.627841	0.0833209	-0.415655	0.0275634	0.142431	0.0685439	-0.197338	-0.277474
CDKN1A	0.743156	0.587789	0.379588	-0.150135	-0.584217	-0.511504	-0.806972	-0.116018	0.244621	0.220764	-0.146032	-0.38074	-0.0805731	0.345768
TCF7L1	0.276377	0.740576	0.29392	0.174893	-0.352797	-0.408049	-0.73728	0.0581484	0.0522239	0.243607	-0.431246	-0.517075	-0.277213	0.303057
AGT	-0.169313	-0.636909	-0.490803	-0.347901	0.20119	0.9279	0.637411	0.111521	-0.2903	0.141897	0.220721	-0.0422678	-0.158121	-0.192084
NACC2	-0.109864	-0.529003	-0.320217	-0.370881	0.0625138	0.830423	0.354335	0.108081	-0.0181735	0.427684	0.202345	0.0484799	-0.0220159	-0.149371
TMEM248	0.616535	0.757313	0.37321	0.002085	-0.602973	-0.766233	-0.883323	-0.105685	0.331261	0.199102	-0.320552	-0.466348	-0.122276	0.247167
KCNN2	-0.460913	-0.434773	-0.332346	0.056673	0.384731	0.842845	0.659478	-0.0694282	-0.48652	0.0105119	-0.0667323	-0.0949219	-0.378755	-0.287777
RIDA	-0.593932	-0.8139	-0.631871	-0.355537	0.275952	0.792163	0.764656	0.246241	0.0123499	0.248332	0.310359	0.218188	0.128385	-0.265154
CBX6	-0.58193	-0.804928	-0.615556	-0.311061	0.392435	0.627246	0.859322	0.337309	-0.155272	-0.146395	0.61712	0.416258	0.246585	-0.240365
RASSF2	0.0732291	-0.413851	-0.202452	-0.235116	0.341086	0.647306	0.314923	0.174265	-0.24724	0.0161157	0.223482	0.0864203	0.00332997	0.250124
PLEKHG4	0.216224	0.89161	0.513726	0.499141	-0.27714	-0.551354	-0.68158	-0.171769	-0.20469	-0.16947	-0.560193	-0.42362	-0.348643	0.203512
NKX3.1	0.0694701	0.625488	0.438761	0.390202	-0.308764	-0.267087	-0.526183	-0.188102	-0.0842506	0.0666244	-0.394103	-0.189288	-0.239982	0.0971072
HMCN1	0.551673	0.894112	0.622047	0.384109	-0.382846	-0.75279	-0.788455	-0.226408	-0.068821	-0.198316	-0.470397	-0.318776	-0.22985	0.176764
NRSN2	-0.567734	-0.847991	-0.744746	-0.487377	0.218195	0.563444	0.81889	0.409095	0.0127725	-0.000862267	0.631875	0.283309	0.296753	-0.125009
BCL7A	-0.761864	-0.599784	-0.603086	-0.0524356	0.557272	0.395389	0.82043	0.362253	-0.237148	-0.322396	0.351325	0.244058	0.139319	-0.207103
KCNIP1	-0.372941	0.0447152	-0.0659685	0.324168	0.12437	0.431668	0.376198	-0.0954125	-0.594672	-0.336687	-0.344863	-0.156784	-0.478185	-0.48268
CFAP276	-0.0997953	-0.305734	-0.132672	-0.433345	-0.2724	0.200379	-0.102146	0.0241841	0.647674	0.927207	0.217412	0.113051	0.272951	-0.286562
AMPD2	-0.513933	-0.922849	-0.659089	-0.485256	0.31167	0.408525	0.76473	0.317108	0.257974	0.109517	0.609351	0.418049	0.438241	-0.101806
PRRT3	-0.708436	-0.656285	-0.67427	-0.190887	0.271898	0.534793	0.821267	0.281546	-0.153121	-0.0598842	0.207584	0.093487	-0.00572306	-0.214309
GDI1	-0.451313	-0.902285	-0.511748	-0.409234	0.385227	0.645227	0.73958	0.232298	0.0668695	0.0984362	0.767867	0.518017	0.391317	-0.100926
C5orf15	0.455918	0.897959	0.73237	0.397329	-0.426494	-0.666145	-0.909764	-0.295818	0.108669	0.109505	-0.548872	-0.261008	-0.170772	0.150277
C1QL1	-0.0207087	-0.297167	-0.201496	-0.38685	-0.236972	0.560783	0.0576235	0.0742228	0.180196	0.583502	0.16641	-0.0229679	0.0548669	-0.0902032
DACT1	-0.293569	-0.0198849	-0.0829114	0.461187	0.619221	0.129468	0.399345	-0.155903	-0.480333	-0.480587	-0.239358	-0.099895	-0.353763	-0.321248
ACO2	-0.364331	-0.939768	-0.655511	-0.610357	0.229182	0.518223	0.687234	0.328171	0.332414	0.292241	0.683968	0.42626	0.44037	-0.160383
S100A3	0.672699	0.863184	0.545221	0.254531	-0.47862	-0.52308	-0.759944	-0.287692	-0.147286	-0.134622	-0.535005	-0.490907	-0.406533	0.125894
SULF2	0.733615	0.738364	0.437552	0.178105	-0.446936	-0.381352	-0.631138	-0.253385	-0.230103	-0.201387	-0.546215	-0.55175	-0.449514	0.205434
PTPRN	-0.531287	-0.748784	-0.587118	-0.258506	0.381276	0.557042	0.870616	0.271123	-0.247072	-0.275373	0.531278	0.305181	0.141909	-0.14036
KIF4A	0.29474	0.618404	0.286984	0.301024	-0.305738	-0.345599	-0.426889	-0.240341	-0.178232	0.0482262	-0.515367	-0.521703	-0.446873	0.137237
SUSD6	0.450895	0.800093	0.465032	0.482214	0.0509918	-0.449649	-0.649587	-0.234765	-0.204856	-0.168014	-0.561436	-0.491796	-0.416714	0.109412
ZNF600	0.298005	0.64217	0.641784	0.4856	0.197974	-0.588166	-0.674428	-0.145739	0.0877179	-0.120465	-0.293633	0.0421815	0.0772821	0.110069
HLF	-0.460125	-0.126179	-0.0414308	0.312711	0.0759411	0.0712172	0.426999	-0.304061	-0.209696	-0.249523	-0.128028	0.0927473	-0.258698	-0.622039
SLC7A7	0.934949	0.456556	0.212914	-0.251046	-0.580974	-0.290507	-0.618313	-0.0772397	0.0655746	0.0885849	-0.208092	-0.486572	-0.191812	0.327571
TRIM9	-0.463003	-0.457885	-0.207367	0.17312	0.465932	0.911878	0.709563	-0.134062	-0.584096	-0.134424	-0.0274718	0.0861564	-0.3206	-0.413826
PLS1	-0.0610535	0.165395	0.380816	0.172817	-0.257048	-0.525627	-0.2785	-0.338828	0.439418	0.0947459	-0.0977491	0.262076	0.223193	-0.203048
SLITRK5	-0.653269	-0.394886	-0.38889	0.122153	0.282446	0.740971	0.737049	0.0440941	-0.534289	-0.172386	-0.0130538	0.0251326	-0.280406	-0.387957
DLL3	-0.552694	-0.541206	-0.428745	-0.0137824	0.145423	0.519422	0.810599	-0.0422237	-0.295704	-0.206343	0.0459026	0.133277	-0.16672	-0.416611
CPVL	0.664032	0.303107	0.383835	-0.202013	-0.382192	-0.548125	-0.733096	-0.145412	0.66325	0.514008	-0.0348511	-0.0127113	0.269716	0.183327
TSPAN4	0.539594	0.53684	0.512113	0.0470072	-0.243637	-0.774847	-0.845163	-0.0809803	0.560768	0.264129	-0.11688	0.0145804	0.280611	0.23802
GPC3	0.47273	0.732528	0.391934	0.194147	-0.365813	-0.526551	-0.677057	-0.0963774	-0.0869117	-0.114213	-0.370908	-0.457272	-0.265829	0.460581
CD9	0.602697	0.80029	0.492372	0.105954	-0.606137	-0.547077	-0.887174	-0.165134	0.144251	0.191021	-0.413423	-0.440503	-0.20885	0.317672
SMCO4	0.553107	0.567609	0.262737	-0.118783	-0.545645	-0.770461	-0.783553	0.0644895	0.459336	0.204521	-0.229228	-0.30592	0.0970773	0.410953
SLC39A4	0.367519	0.649342	0.339839	0.140962	-0.601118	-0.675645	-0.5805	-0.169222	0.0950503	-0.0981354	-0.240197	-0.25987	-0.0966233	0.0380007
FKBP9	0.525261	0.865956	0.38125	0.128011	-0.664892	-0.567906	-0.803438	-0.0728724	-0.0263452	0.0295278	-0.465166	-0.589932	-0.335843	0.221363
SELL	0.674853	0.419348	0.316201	0.0030647	-0.258283	-0.255333	-0.510387	-0.203968	-0.0600341	-0.0428004	-0.237449	-0.393161	-0.244656	0.526369
FAM171B	-0.602254	-0.604843	-0.302528	0.0545765	0.308287	0.84691	0.787058	-0.168539	-0.352885	0.0374507	0.0434075	0.175312	-0.214734	-0.455716
NCDN	-0.60772	-0.85369	-0.611119	-0.249475	0.464643	0.645432	0.940029	0.25153	-0.200216	-0.19945	0.540952	0.39946	0.191419	-0.174326
SGK1	0.561321	0.716608	0.453277	0.0981806	-0.497767	-0.518166	-0.84512	-0.151558	0.197036	0.184864	-0.390385	-0.411225	-0.16169	0.324307
DAAM2	-0.240442	-0.471155	-0.455799	-0.273352	0.163198	0.700504	0.521383	0.202281	-0.349035	-0.0319629	0.271273	-0.0710184	-0.148306	0.172647
DDX60	0.580172	0.73571	0.670232	0.243935	-0.504802	-0.609904	-0.82042	-0.289633	0.135238	0.0832224	-0.436058	-0.256822	-0.124563	0.26709
ACOT9	0.730121	0.833608	0.479051	0.104729	-0.633234	-0.649268	-0.870934	-0.252176	0.126039	0.072282	-0.450364	-0.510661	-0.287082	0.178404
TUBBP5	0.036528	0.347967	0.212497	0.280972	-0.270889	-0.167698	-0.106736	-0.249653	-0.216591	-0.188324	-0.474911	-0.261369	-0.374975	-0.25364
PRKAR1B	-0.452425	-0.775024	-0.463931	-0.329699	0.277558	0.403613	0.727217	0.216101	0.0437923	-0.0926395	0.714938	0.550187	0.368779	-0.204592
PRKX	0.516609	0.777235	0.554398	0.185289	-0.405164	-0.518335	-0.897247	-0.076968	0.125759	0.165855	-0.36289	-0.327214	-0.0798859	0.381377
BMP2	0.587178	0.763956	0.642081	0.258406	-0.608457	-0.591067	-0.721311	-0.444331	-0.0210294	-0.0163632	-0.448052	-0.355401	-0.318804	0.161995
EFS	0.257731	0.575425	0.556952	0.21587	-0.241498	-0.291912	-0.688506	-0.0215264	0.0504621	0.158029	-0.283264	-0.075446	0.0453784	0.410435
CENPU	0.314584	0.74158	0.517554	0.532075	-0.0608969	-0.521162	-0.550428	-0.248969	-0.190351	-0.184683	-0.504426	-0.293858	-0.289471	0.19371
CPM	0.822609	0.392023	0.399478	-0.069556	-0.42188	-0.0758649	-0.483312	-0.228051	-0.125481	-0.0347952	-0.261081	-0.244906	-0.211878	0.169682
CBX7	-0.58782	-0.846398	-0.647842	-0.346915	0.53274	0.531891	0.734487	0.403051	0.138337	0.126938	0.494522	0.34648	0.349903	-0.152398
LANCL3	-0.190266	0.195889	0.330044	0.436266	-0.127417	0.0654351	0.0967958	-0.311975	-0.397499	-0.306247	-0.233566	0.151264	-0.200502	-0.340873
ERRFI1	0.198793	0.689838	0.432141	0.344737	-0.166236	-0.576457	-0.640119	-0.0674985	-0.00292178	-0.15185	-0.261416	-0.23396	-0.0977236	0.233828
SLC2A10	0.459132	0.659487	0.493445	0.0793512	-0.597964	-0.657999	-0.87169	-0.237802	0.464702	0.437197	-0.369776	-0.284949	-0.0385218	0.169651
MYBL1	-0.213466	-0.452017	-0.0982241	0.108023	0.423854	0.718003	0.591488	-0.159923	-0.487458	-0.200701	0.0985553	0.215366	-0.163677	-0.0569843
PTK2B	-0.364846	-0.558792	-0.258585	-0.114897	0.416096	0.0265885	0.420663	0.0697973	0.306728	0.0251654	0.598237	0.517607	0.46052	-0.283362
RACK1	0.429675	0.909352	0.538682	0.345179	-0.386061	-0.629565	-0.875557	-0.16537	0.0684902	0.0866857	-0.530137	-0.436854	-0.269166	0.194865
LCP2	0.855885	0.469886	0.483671	-0.0622599	-0.620276	-0.304976	-0.559184	-0.344279	-0.00755019	0.00602984	-0.294647	-0.263748	-0.213991	0.0986577
ANKRD46	-0.704707	-0.810758	-0.44491	-0.118269	0.383192	0.628425	0.833271	0.00164926	-0.043746	0.0281471	0.391031	0.413719	0.166688	-0.275879
HGF	0.599934	0.377893	0.310753	0.015723	-0.444355	-0.0832629	-0.391694	-0.300251	-0.0744967	0.0513316	-0.235055	-0.279794	-0.264673	-0.2391
ORMDL2	0.728347	0.632314	0.381331	-0.119724	-0.584146	-0.650934	-0.894149	-0.0991511	0.439846	0.330998	-0.274408	-0.36989	-0.00289025	0.336499
NUP160	0.325558	0.697371	0.909799	0.561488	-0.0837201	-0.589194	-0.784142	-0.454083	0.164041	0.0906911	-0.383013	0.153022	0.0556866	0.0697022
PNMA1	-0.567361	-0.775224	-0.456761	-0.108705	0.39062	0.798205	0.87636	-0.0840279	-0.198622	0.0589794	0.207413	0.241877	-0.110216	-0.419047
AMN1	-0.756027	-0.736734	-0.564394	-0.0955864	0.363157	0.652209	0.919935	0.134487	-0.247805	-0.141399	0.230971	0.240879	0.0104473	-0.254368
ZNF662	-0.105704	0.51976	0.288032	0.513625	0.234359	-0.312446	-0.406597	-0.0936998	0.00914833	0.0868406	-0.522694	-0.278939	-0.293236	0.0332245
CDK5R2	-0.587378	-0.785205	-0.614449	-0.219039	0.381159	0.588224	0.951856	0.216889	-0.247527	-0.234792	0.351242	0.26187	0.0544944	-0.23992
BAIAP3	-0.158931	-0.564522	-0.599814	-0.715492	-0.245792	0.399294	0.319203	0.400058	0.272274	0.493417	0.405476	-0.0886473	0.176591	0.191104
CPQ	0.644265	0.183407	0.303436	-0.286181	-0.355417	-0.046865	-0.544818	-0.00141774	0.260523	0.40214	-0.0209785	-0.0884008	0.132955	0.361213
PNMA6A	-0.669863	-0.802032	-0.616275	-0.199259	0.405156	0.628071	0.959568	0.214788	-0.234918	-0.217943	0.344146	0.299639	0.0825207	-0.226279
STT3B	0.389512	0.79503	0.87094	0.538726	-0.365334	-0.580582	-0.761282	-0.48804	-0.00578624	-0.0327206	-0.488498	-0.0588556	-0.159231	0.0303318
POGLUT3	0.594514	0.809774	0.810742	0.370639	-0.427075	-0.622349	-0.903809	-0.417012	0.132432	0.109601	-0.436045	-0.170957	-0.124491	0.160014
DEAF1	-0.677901	-0.732669	-0.64666	-0.157323	0.431466	0.668977	0.897571	0.200945	-0.189456	-0.0562458	0.297092	0.219125	0.00393219	-0.413071
CA11	-0.611566	-0.712841	-0.53226	-0.0372905	0.485777	0.589538	0.930165	0.0725779	-0.276169	-0.232356	0.275611	0.265964	-0.0227891	-0.454979
PIPOX	-0.143862	-0.44081	-0.244561	-0.216217	0.16075	0.763651	0.351085	0.029149	-0.0718088	0.409357	0.0342845	0.0156852	-0.0504702	-0.23709
SIX4	0.325324	0.82949	0.505853	0.395293	-0.28119	-0.734186	-0.730142	-0.146383	0.0436444	-0.121934	-0.522662	-0.329746	-0.176618	0.0687987
KIT	-0.343307	-0.675764	-0.428247	-0.186971	0.548336	0.392916	0.666399	0.130297	-0.0549442	-0.15181	0.34521	0.274851	0.212251	-0.0639392
MYPOP	-0.583652	-0.723508	-0.713378	-0.287933	0.326827	0.525215	0.839624	0.345176	-0.176923	-0.192965	0.491659	0.161688	0.0851929	-0.149822
HERC5	0.570145	0.464868	0.362989	-0.171819	-0.576369	-0.461676	-0.77202	-0.0340231	0.395233	0.403905	-0.128685	-0.256082	0.0848069	0.427277
RERG	-0.32834	-0.171939	0.113003	0.323834	0.17536	0.544197	0.382198	-0.351065	-0.400987	-0.092888	-0.152934	0.18133	-0.260676	-0.460584
CARD6	0.830301	0.652236	0.549807	0.0949476	-0.440914	-0.402992	-0.807676	-0.345401	0.12335	0.183153	-0.316863	-0.353562	-0.212918	0.121584
GLCE	0.0318359	0.53972	0.666337	0.711907	0.305526	-0.445024	-0.395284	-0.405686	-0.124781	-0.3425	-0.302036	0.175014	-0.0521913	-0.128994
FKBP10	0.68633	0.787413	0.412989	0.127117	-0.499729	-0.343006	-0.750121	-0.141863	-0.112489	0.0973982	-0.568752	-0.61379	-0.410883	0.133281
CRYAB	0.0411829	-0.256598	-0.261128	-0.372133	0.129063	0.502791	0.0439253	0.316416	0.00995144	0.26724	0.194277	-0.0706651	0.0816578	0.28653
MAFB	0.626776	0.719633	0.352818	0.174779	-0.626881	-0.348013	-0.501925	-0.301522	-0.33259	-0.23742	-0.442946	-0.578671	-0.540664	-0.00123599
FASN	-0.465692	-0.755287	-0.397811	-0.236602	0.481485	0.413058	0.620645	0.153793	0.120238	0.0229122	0.731318	0.527272	0.396412	-0.103951
ENTPD6	-0.528245	-0.799456	-0.782741	-0.332199	0.394874	0.619079	0.907786	0.327906	-0.144316	-0.106279	0.359409	0.120721	0.0497332	-0.250711
NR4A2	-0.212041	-0.381861	-0.292396	-0.126252	0.402425	0.301498	0.417188	0.146691	-0.137836	-0.119403	0.297191	0.0898307	0.0682409	-0.145899
REEP1	-0.735907	-0.706594	-0.446822	-0.220015	0.199848	0.4591	0.636675	0.100116	0.23486	0.295514	0.370655	0.385342	0.222555	-0.357433
LRR1	0.496849	0.848996	0.747844	0.630497	-0.22745	-0.467198	-0.692451	-0.59845	-0.179201	-0.0627441	-0.746214	-0.383891	-0.507162	0.00889885
RAB20	0.801896	0.44852	0.206933	-0.339299	-0.602515	-0.650216	-0.761967	0.073104	0.438252	0.20114	0.0516444	-0.293972	0.142593	0.431829
ICAM1	0.789286	0.631162	0.47884	0.0116129	-0.545159	-0.505758	-0.75544	-0.279603	0.142981	0.147721	-0.191962	-0.300951	-0.161977	0.152807
FOXF2	0.379642	0.206838	0.0798375	-0.097481	-0.232466	-0.374534	-0.241081	-0.00888626	0.014022	-0.242218	0.0549313	-0.180288	-0.072277	0.426448
HAGHL	-0.37519	-0.871162	-0.647009	-0.581977	0.330954	0.331378	0.601189	0.535308	0.365645	0.133397	0.692873	0.473748	0.617163	0.0792839
C3AR1	0.898725	0.509938	0.163054	-0.252545	-0.618763	-0.213501	-0.594504	0.00946263	-0.0392526	0.0669088	-0.272954	-0.566246	-0.267654	0.213906
CEBPD	0.677068	0.27913	0.117169	-0.366308	-0.588064	-0.0769053	-0.484454	0.0265248	0.0638221	0.224548	-0.00424516	-0.410256	-0.121686	0.349426
FZD1	0.291133	0.768892	0.627909	0.373914	-0.411051	-0.545751	-0.801455	-0.250614	0.173326	0.184001	-0.441642	-0.167638	-0.0879751	0.0334358
SSTR2	-0.455278	-0.572671	-0.399004	0.038365	0.615325	0.456101	0.754717	0.0446271	-0.242522	-0.243062	0.0560003	0.176585	-0.052648	-0.238498
ARHGEF28	0.246818	0.48774	0.471618	0.164508	-0.280144	-0.708487	-0.619888	-0.0888641	0.301686	-0.0508581	0.0836462	0.156704	0.314878	0.137204
RAB32	0.746381	0.822959	0.369104	0.0931019	-0.551273	-0.578228	-0.78587	-0.145077	-0.0282833	-0.0218356	-0.49281	-0.626023	-0.351013	0.264733
TNFRSF1A	0.647912	0.74807	0.39397	0.0287133	-0.570791	-0.496302	-0.858977	-0.108983	0.161819	0.247673	-0.445297	-0.539141	-0.235505	0.250048
HS3ST4	-0.0822903	0.149978	-0.224152	0.123781	-0.0757083	0.228477	0.310296	0.0252242	-0.674462	-0.521819	-0.311712	-0.46116	-0.563796	-0.256714
MNDA	0.799442	0.516319	0.318042	-0.0266232	-0.493864	-0.197695	-0.52235	-0.205931	-0.122405	-0.0573529	-0.420787	-0.460323	-0.34867	0.119318
HRH1	0.327345	0.177646	-0.0233451	-0.0660725	-0.538079	0.163048	0.0202881	-0.283407	-0.313081	-0.103051	-0.189236	-0.403751	-0.533859	-0.297501
RASL12	-0.0339639	-0.440898	-0.420285	-0.417667	0.0368643	0.750858	0.383359	0.269325	-0.28358	0.116439	0.258927	-0.100867	-0.07419	0.260607
EPHB6	-0.569265	-0.537664	-0.534625	-0.0211959	0.314137	0.466284	0.834862	0.109442	-0.374027	-0.375198	0.228823	0.113728	-0.0861514	-0.400486
LDLRAD3	0.31567	0.382536	0.399603	0.342427	0.115219	0.274236	-0.302532	-0.271335	-0.365851	0.0868439	-0.491733	-0.315595	-0.463455	-0.00490459
GALNT12	0.234427	0.109255	0.328952	0.133284	0.378941	-0.478089	-0.399519	-0.0638277	0.458513	0.115556	0.117409	0.287412	0.391322	0.18063
C5orf46	0.553377	0.858068	0.391275	0.26482	-0.358934	-0.647755	-0.737901	-0.168351	-0.072639	-0.174341	-0.486974	-0.55538	-0.367547	0.181025
CAMKV	-0.534563	-0.731081	-0.611871	-0.256076	0.156059	0.590465	0.908053	0.145652	-0.243068	-0.177002	0.318974	0.190163	-0.0163972	-0.288955
NAGA	0.758922	0.631021	0.365978	-0.140134	-0.695502	-0.625305	-0.879766	-0.14189	0.413997	0.334748	-0.234614	-0.396721	-0.058088	0.273588
CHRNA3	-0.121137	0.015408	0.0715124	0.265915	0.536381	0.111915	0.107787	0.125901	-0.288967	-0.385335	0.00216984	0.186996	0.0795158	0.0233273
RNF213	0.677252	0.585796	0.24991	0.0184002	-0.344061	-0.205585	-0.57304	0.0103964	-0.248068	-0.130706	-0.204649	-0.511803	-0.362918	0.524861
TDRD9	-0.00495968	-0.214395	-0.0388402	-0.0213984	0.0254318	0.0069615	0.255429	-0.190574	-0.0851899	-0.207035	0.0753165	0.037069	-0.077886	0.166695
C3orf14	-0.380511	-0.350512	-0.468201	0.0798947	0.349875	0.695614	0.77337	0.0717201	-0.735101	-0.442634	-0.0473454	-0.185229	-0.504443	-0.169056
CNIH3	0.0918874	-0.187882	-0.286376	-0.111212	-0.195957	0.234342	0.470916	-0.0489488	-0.431226	-0.431644	-0.0358831	-0.172788	-0.31799	-0.143533
CDK5	-0.457276	-0.833392	-0.740685	-0.422346	0.269864	0.542434	0.90634	0.330359	-0.116667	-0.16376	0.476835	0.227444	0.149285	-0.130592
TRPM2	-0.0259549	-0.569557	-0.662594	-0.46457	0.0379926	0.528078	0.655625	0.272617	-0.292741	-0.238698	0.427578	-0.0925066	-0.0704255	-0.0146706
LHPP	-0.281704	-0.732258	-0.592708	-0.559755	0.202433	0.579321	0.567064	0.530739	-0.0157305	-0.00680251	0.703347	0.316168	0.390898	0.272523
SMAD6	0.395576	0.691636	0.50775	0.155609	-0.492334	-0.642693	-0.785503	-0.122316	0.189082	0.0659399	-0.230221	-0.197571	-0.00480502	0.23275
ENOSF1	0.289848	0.418568	0.371899	-0.0168183	-0.261785	-0.687059	-0.72642	0.115606	0.518934	0.181499	0.0276546	0.127814	0.440791	0.518037
POU6F1	-0.634902	-0.778896	-0.613363	-0.157973	0.527727	0.725387	0.945824	0.259655	-0.325882	-0.232881	0.308224	0.241699	0.0716793	-0.237845
CEP170B	-0.552048	-0.819667	-0.642289	-0.379045	0.360351	0.350712	0.793292	0.358807	0.0793134	-0.151789	0.702162	0.468259	0.413319	-0.133565
RASL11B	-0.443796	-0.160695	-0.140615	0.297577	0.341892	0.016823	0.456959	-0.0948312	-0.177982	-0.328178	-0.0712925	0.126106	-0.1226	-0.552856
GRIP2	-0.0776191	0.568404	0.236159	0.335583	-0.194752	-0.444525	-0.368298	0.0406895	-0.142599	-0.266867	-0.242498	-0.208786	-0.149183	0.104525
LHFPL2	0.884277	0.561155	0.323868	-0.195938	-0.753567	-0.430952	-0.736849	-0.20581	0.199079	0.184008	-0.239035	-0.454806	-0.209109	0.205452
GPR34	0.591155	0.170489	0.223931	-0.0471018	-0.45207	0.188214	-0.197341	-0.506781	-0.12041	0.131918	-0.327153	-0.35308	-0.44824	-0.124251
COL21A1	0.319921	0.410066	0.383189	0.0842129	-0.3849	-0.143999	-0.613707	-0.343569	0.299222	0.567551	-0.334252	-0.273077	-0.198248	0.0268098
OSTC	0.495392	0.786736	0.555142	0.236542	-0.497436	-0.812656	-0.850856	-0.264022	0.307883	0.143542	-0.481346	-0.287712	-0.10333	0.167545
ACVR1	0.470581	0.846856	0.803569	0.52952	-0.416869	-0.569001	-0.763365	-0.598968	-0.0628481	-0.0600727	-0.548476	-0.246609	-0.33876	0.00507854
HEBP2	0.475876	0.852404	0.562757	0.330202	-0.226411	-0.617745	-0.891086	-0.171049	0.114018	0.0826263	-0.48054	-0.370729	-0.176553	0.228226
KIRREL3	-0.608569	-0.85523	-0.581905	-0.20337	0.531227	0.670184	0.950745	0.227882	-0.232545	-0.215376	0.478603	0.410115	0.179257	-0.136714
NYNRIN	0.0770318	0.409837	0.271318	0.331601	0.3636	-0.486458	-0.472877	0.0469265	0.168628	-0.0272029	-0.0719165	-0.0460066	0.109122	0.172439
CCDC113	-0.559095	-0.596778	-0.371711	-0.230758	0.00426585	0.638883	0.525492	0.000330899	0.137471	0.534031	0.129377	0.174891	0.026906	-0.394198
FAM217B	-0.558494	-0.637187	-0.494516	0.00174192	0.397699	0.724422	0.920849	0.037325	-0.474416	-0.285075	0.0902622	0.108925	-0.211679	-0.289125
IFI6	0.606857	0.478601	0.295699	0.082867	-0.315942	-0.340386	-0.475755	-0.235389	0.0205487	0.0233088	-0.545993	-0.499058	-0.341081	0.0264839
STOX2	-0.722475	-0.659708	-0.325151	0.140945	0.575342	0.678861	0.891717	-0.0334774	-0.400032	-0.275427	0.236413	0.397251	-0.0261138	-0.330322
WASF3	-0.564965	-0.776071	-0.452229	-0.172071	0.471855	0.902379	0.765315	0.101969	-0.138059	0.193155	0.285323	0.293611	0.0567848	-0.367208
PLA2G5	-0.196359	-0.698976	-0.313601	-0.569469	-0.119196	0.217406	0.278731	0.150824	0.648501	0.500057	0.587773	0.510542	0.592782	-0.200979
MLC1	-0.381895	-0.532924	-0.426403	-0.206794	0.212379	0.913856	0.55228	0.101726	-0.22485	0.295655	0.171945	-0.0195744	-0.164039	-0.324517
COPZ2	0.800195	0.463319	0.165955	-0.295263	-0.522696	-0.351452	-0.681911	0.0564956	0.196747	0.25138	-0.129013	-0.492771	-0.137144	0.373607
GRHL2	0.412793	0.949783	0.552844	0.418772	-0.417758	-0.577987	-0.780894	-0.23544	-0.149914	-0.119298	-0.568842	-0.490412	-0.381703	0.075864
MTHFD2	0.67558	0.46882	0.464685	-0.0306952	-0.462457	-0.16599	-0.674328	-0.179308	0.0868668	0.282029	-0.281253	-0.255088	-0.0866222	0.337848
DUSP23	0.468593	0.865829	0.379011	0.228971	-0.47925	-0.620467	-0.728927	-0.0336145	-0.0829205	-0.131084	-0.503512	-0.531615	-0.313383	0.16833
KCNH3	-0.478874	-0.647359	-0.59259	-0.208007	0.191874	0.465001	0.855246	0.104062	-0.237441	-0.253385	0.313863	0.117778	-0.0698383	-0.347019
NLGN3	-0.398024	-0.537602	-0.490399	-0.160028	0.22175	0.897156	0.670528	0.12099	-0.345174	0.088636	0.0766352	-0.0687411	-0.258838	-0.340578
PLAAT1	-0.382547	-0.214226	-0.238847	0.0388723	-0.173447	0.584534	0.469555	-0.191037	-0.321617	0.13272	-0.289401	-0.198128	-0.47096	-0.405703
DYNLRB2	0.00593204	0.100972	0.0976127	-0.171747	-0.314023	-0.0353612	-0.42173	-0.0109881	0.544446	0.901812	-0.127052	-0.136651	0.0918766	-0.0295367
CREB3L1	0.451668	0.448671	0.270949	-0.100047	-0.683617	-0.522926	-0.493991	-0.0755215	0.111701	-0.0869973	0.0344579	-0.203873	-0.0342177	0.146504
LARP6	-0.644405	-0.73994	-0.649551	-0.276099	0.348497	0.584124	0.839914	0.370749	-0.21477	-0.208121	0.431442	0.2516	0.16556	0.0296688
ANO5	-0.381776	-0.690855	-0.359154	-0.386902	-0.139216	0.446018	0.580052	0.00892975	0.164705	0.19624	0.327387	0.315685	0.215806	-0.217035
IFT57	0.251645	0.817262	0.578249	0.41665	-0.45186	-0.610077	-0.672405	-0.285948	-0.0443805	-0.0322464	-0.553398	-0.315917	-0.283331	-0.00434605
ARHGAP39	-0.51415	-0.865861	-0.552604	-0.461633	0.287883	0.479343	0.650469	0.359109	0.238947	0.196451	0.784228	0.53845	0.532531	-0.0688103
CSDC2	-0.309693	-0.6012	-0.408345	-0.215113	0.546965	0.603854	0.60277	0.320729	-0.270604	-0.188389	0.550082	0.285009	0.178635	0.0792637
ACSL1	0.636238	0.166668	0.473647	-0.183132	-0.34952	-0.27434	-0.518013	-0.161954	0.303354	0.220703	0.06457	0.146808	0.247583	0.371478
KIAA0895L	-0.53091	-0.394903	-0.250484	0.288442	0.720525	0.500125	0.726532	0.0019267	-0.544545	-0.480685	0.0352297	0.191667	-0.150611	-0.189651
NECAP1	-0.633749	-0.805009	-0.479528	-0.0791473	0.526322	0.566253	0.923697	0.0541717	-0.166205	-0.188864	0.323368	0.383873	0.10598	-0.259675
RASL10A	-0.416721	-0.610928	-0.5858	-0.260344	0.0231191	0.564635	0.803046	0.0604632	-0.232784	-0.0996337	0.166537	0.00945668	-0.179776	-0.337144
DLC1	-0.112368	-0.713851	-0.458483	-0.59935	0.00705127	0.558349	0.446389	0.245078	0.191257	0.214126	0.525267	0.257702	0.268991	0.105434
LY86	0.781915	0.192133	-0.0257308	-0.357475	-0.488917	0.0663348	-0.335493	-0.0569465	0.00177929	0.157651	-0.156747	-0.502223	-0.258214	0.191412
PDE4B	-0.267359	-0.440741	-0.266713	-0.0688759	0.183017	0.850368	0.565177	-0.0425376	-0.41616	-0.0586277	0.0965233	0.068492	-0.224431	-0.260576
TCEAL2	-0.82566	-0.61442	-0.410347	0.00783215	0.462846	0.71677	0.731174	0.112901	-0.181984	0.114415	0.110144	0.202583	-0.0153925	-0.333117
FAM83D	0.250712	0.723638	0.41376	0.508959	-0.167354	-0.363368	-0.402748	-0.340097	-0.338273	-0.268669	-0.594126	-0.426869	-0.52599	-0.224183
PRKAR2B	-0.469376	-0.460678	-0.308266	0.069183	0.104414	0.509591	0.741416	-0.198338	-0.354842	-0.179208	-0.0202724	0.104359	-0.258566	-0.403328
NIBAN2	0.637606	0.666703	0.385532	-0.0413337	-0.434983	-0.608113	-0.907635	-0.00693328	0.344388	0.238533	-0.109416	-0.306511	0.0360334	0.319006
DENND2B	0.394166	0.759458	0.442852	0.230047	-0.291196	-0.541373	-0.852174	-0.0789681	0.188465	0.255294	-0.282778	-0.349134	-0.114151	0.182195
CALM2	-0.523841	-0.720933	-0.496215	-0.0340374	0.518156	0.773804	0.945354	0.0271075	-0.446158	-0.254615	0.207152	0.195325	-0.139078	-0.266557
ITGA10	0.278393	0.246278	0.337768	0.141996	0.0993073	-0.430355	-0.408026	-0.117285	0.214158	-0.0027354	-0.04144	0.00655971	0.068931	0.300813
MTURN	-0.579241	-0.770045	-0.570184	-0.300341	0.349316	0.862658	0.726582	0.227752	-0.0546798	0.297883	0.278709	0.198466	0.0820739	-0.283699
COX7A1	-0.26033	-0.672738	-0.558737	-0.431352	0.116159	0.253279	0.566117	0.20283	0.212695	0.061288	0.35122	0.113772	0.162991	-0.179634
ANXA5	0.720323	0.762389	0.527953	0.0413689	-0.585435	-0.568253	-0.917253	-0.146742	0.183802	0.180998	-0.373841	-0.410047	-0.130626	0.376539
ARHGAP21	-0.351263	-0.696412	-0.27711	-0.0645118	0.471423	0.883597	0.753537	-0.0443321	-0.364574	-0.0657929	0.268581	0.330806	-0.0381403	-0.17716
DGKI	-0.477797	-0.787806	-0.301026	-0.225933	0.360209	0.329655	0.637726	-0.0239489	0.287191	0.137076	0.497851	0.607503	0.378586	-0.345531
PHYHIPL	-0.479306	-0.650404	-0.429179	-0.133498	0.335894	0.973474	0.749715	0.0501808	-0.358661	0.0992731	0.169666	0.101292	-0.172161	-0.287908
RSPH9	-0.231824	-0.41654	-0.175355	-0.266591	-0.201122	0.208566	0.215012	-0.169031	0.434247	0.624679	0.0998041	0.122059	0.0941688	-0.33756
MALAT1	-0.260573	-0.279035	0.103423	0.123877	0.384699	0.180944	0.27659	-0.0189197	-0.0465409	-0.128545	0.141795	0.513797	0.227795	-0.115609
FAM189A2	-0.302328	-0.559367	-0.510141	-0.526622	-0.016608	0.598551	0.331157	0.345883	0.185759	0.516128	0.303064	0.0204687	0.176909	0.133463
MFAP4	0.499596	0.421346	0.287279	-0.0483321	-0.39173	-0.371741	-0.62619	-0.144602	0.298027	0.426708	-0.236394	-0.359056	-0.163673	0.311074
FIBIN	0.40233	0.186677	-0.00806846	-0.0413678	-0.211551	0.406941	-0.0264394	-0.0940064	-0.51793	-0.119945	-0.298465	-0.467535	-0.531697	0.144561
PTGIS	0.606563	0.542711	0.170463	-0.0238709	-0.589767	-0.502135	-0.474197	-0.147434	-0.0218203	-0.10466	-0.313748	-0.495413	-0.318745	0.137703
JCAD	0.177607	0.01137	-0.0701964	-0.0429517	-0.352667	-0.0140386	0.227416	-0.172746	-0.357292	-0.470696	-0.0559291	-0.193754	-0.311959	-0.114203
ABLIM3	-0.0164368	-0.478143	-0.436125	-0.246394	0.337964	0.808908	0.549362	0.158824	-0.416232	-0.0796625	0.168653	-0.115474	-0.200047	-0.160844
CHEK2	0.460028	0.790771	0.478917	0.277434	-0.5073	-0.594736	-0.729994	-0.280317	0.0342198	-0.00905885	-0.441302	-0.381732	-0.282245	0.096272
ITPRIP	0.683959	0.633278	0.385114	-0.132578	-0.647755	-0.631378	-0.892828	-0.0697987	0.383138	0.277859	-0.124678	-0.323892	0.0245449	0.411713
TOMM40L	-0.348298	-0.791827	-0.667939	-0.380297	0.207884	0.60014	0.854119	0.177605	-0.102431	-0.0543739	0.307156	0.140809	0.0180015	-0.274377
ITGA3	0.581888	0.658085	0.333584	0.00474268	-0.332562	-0.579378	-0.730035	0.138247	0.0539678	-0.0588337	-0.0315626	-0.317909	0.00918797	0.267077
RNPEP	0.57076	0.852618	0.499032	0.213702	-0.38924	-0.751463	-0.919423	-0.13053	0.227385	0.141185	-0.426804	-0.397898	-0.133738	0.182493
PHYHD1	0.106025	0.358059	0.220697	-0.0768186	-0.371343	-0.219957	-0.592504	0.109001	0.329719	0.394398	-0.0126894	-0.0697852	0.180858	0.275694
RAPGEFL1	-0.568608	-0.769588	-0.443767	-0.207991	0.278773	0.458313	0.810556	0.072205	-0.0500714	-0.171276	0.607698	0.526545	0.27132	-0.288424
CHCHD10	-0.212573	-0.80691	-0.566941	-0.731507	0.0823723	0.21784	0.373657	0.476482	0.585681	0.39471	0.872189	0.460415	0.689306	0.094969
RNASE2	0.519401	0.187504	0.214714	-0.168848	-0.328226	0.116195	-0.386504	-0.142492	0.117164	0.384177	-0.170198	-0.188068	-0.0957463	-0.0778914
NES	0.385485	0.274534	0.00430446	-0.0598587	-0.12427	0.366967	-0.205203	0.0576151	-0.417249	0.0671638	-0.186893	-0.537472	-0.479344	0.176594
EXPH5	-0.0206297	0.323215	0.595654	0.561172	0.381535	-0.291201	-0.340261	-0.380563	0.0885728	0.036993	-0.1946	0.227621	0.0497056	-0.370732
STK3	0.588302	0.741062	0.520978	0.0812224	-0.507943	-0.666397	-0.840943	-0.0768314	0.149475	0.00623611	-0.322143	-0.293789	-0.0330704	0.400872
DDR1	0.260557	0.539489	0.269948	0.0406526	-0.431745	-0.0281742	-0.601662	-0.0704758	-0.022792	0.360142	-0.290652	-0.447743	-0.279988	0.218142
RBM43	0.430741	0.720977	0.597752	0.279189	-0.442168	-0.576453	-0.844892	-0.289184	0.279747	0.267062	-0.440094	-0.193665	-0.0868863	0.201224
AKAP11	-0.573156	-0.726348	-0.396312	0.0145731	0.450484	0.774804	0.906537	-0.109621	-0.368728	-0.158323	0.214454	0.270833	-0.122288	-0.299876
CHSY3	0.00604278	-0.0537473	-0.0668063	-0.0510305	-0.371903	-0.114429	0.25015	-0.118214	-0.152052	-0.322362	0.0506156	0.0635082	-0.0806432	-0.297067
SCN1B	-0.465779	-0.755199	-0.472286	-0.143582	0.666876	0.652602	0.808978	0.261644	-0.242653	-0.230471	0.371034	0.374065	0.183295	-0.112217
FNDC1	0.756352	0.595228	0.329058	0.0520821	-0.398337	-0.398446	-0.585784	-0.210668	-0.0957174	-0.0203044	-0.325214	-0.505645	-0.357504	0.222649
ATP1B2	-0.413053	-0.724321	-0.468942	-0.345474	0.273642	0.859332	0.608974	0.206137	-0.0274173	0.29352	0.34518	0.225658	0.139786	-0.293969
TLCD3A	0.301082	0.773135	0.574248	0.40689	-0.356068	-0.578558	-0.741911	-0.426071	0.148574	0.141037	-0.539277	-0.316627	-0.25833	-0.0402416
ALDH5A1	-0.647457	-0.870832	-0.456463	-0.194218	0.394342	0.766042	0.810463	0.0546105	0.0248678	0.208908	0.388874	0.461219	0.210355	-0.29378
ARHGEF37	0.167044	0.361267	0.258795	-0.0733641	-0.262576	-0.297186	-0.658258	0.165706	0.40162	0.38193	-0.078326	-0.0582607	0.258175	0.392449
TTYH1	-0.416814	-0.654326	-0.50582	-0.230241	0.292082	0.972271	0.735821	0.137204	-0.335418	0.104205	0.219686	0.0519876	-0.157019	-0.31405
DCTN1	-0.375498	-0.863674	-0.592048	-0.439687	0.342592	0.604379	0.741687	0.275812	0.030171	0.0356946	0.727014	0.386233	0.320387	-0.126085
SNCAIP	-0.161604	0.361608	0.229581	0.32071	0.250852	-0.449477	-0.344964	0.0760767	0.189418	0.105703	-0.186447	-0.0441932	0.0641582	-0.0370278
PEBP4	-0.163401	-0.599762	-0.335987	-0.55488	0.042468	0.262749	0.175958	0.291341	0.569199	0.675587	0.485593	0.316994	0.491339	0.097395
FES	0.58697	0.649714	0.291055	0.176511	-0.474687	-0.337385	-0.513392	-0.202593	-0.196128	-0.135293	-0.485418	-0.540266	-0.460827	0.166919
TTC30B	0.218947	0.477221	0.565649	0.185687	-0.478945	-0.384705	-0.645869	-0.331333	0.392727	0.557435	-0.39882	-0.0450244	-0.00553714	-0.118795
YWHAG	-0.494401	-0.731972	-0.508612	-0.109423	0.369413	0.62819	0.934349	0.0475881	-0.355849	-0.309673	0.246187	0.241202	-0.0524243	-0.201678
EGFL7	-0.34067	-0.685335	-0.692515	-0.58653	0.0654296	0.362231	0.612159	0.534683	0.0441468	-0.0714632	0.531738	0.17047	0.275005	0.221194
RHOG	0.72702	0.306842	0.0954351	-0.390176	-0.543009	-0.133562	-0.569531	0.130775	0.123	0.172127	0.0976533	-0.322319	0.0219143	0.54877
VSIG4	0.729563	0.0875659	-0.00397727	-0.403554	-0.450503	0.121503	-0.280619	-0.0573158	0.0505247	0.23561	-0.0919068	-0.388635	-0.195877	0.0727372
PAIP2B	-0.584497	-0.647553	-0.397662	-0.202012	0.536656	0.560976	0.525891	0.435313	-0.000935275	0.0570126	0.469505	0.45346	0.414833	0.204779
BRK1	-0.172397	0.0282826	-0.0181173	0.277097	0.114974	0.144287	0.271702	-0.203174	-0.309151	-0.252445	-0.500227	-0.137814	-0.369377	-0.354275
SLFN11	0.6759	0.563923	0.465878	0.125796	-0.381236	-0.298663	-0.615058	-0.280258	-0.0284199	0.142626	-0.316985	-0.286097	-0.242845	0.234673
GLIS3	0.310927	0.064273	0.206083	-0.19337	-0.46685	0.23131	-0.328343	-0.301267	0.249281	0.704128	-0.182792	-0.210043	-0.169082	-0.112915
MSX1	0.111954	0.175226	0.105516	-0.204565	-0.499434	-0.421157	-0.4488	-0.0286539	0.607286	0.676862	-0.0697624	-0.110903	0.146775	0.104121
IFITM1	0.632146	0.598638	0.372318	-0.0325829	-0.518598	-0.566554	-0.743855	-0.0621465	0.177399	0.122267	-0.267566	-0.37593	-0.0929188	0.415857
GPR65	0.89203	0.568366	0.492347	0.0198487	-0.49399	-0.279911	-0.674876	-0.350568	0.00520457	0.115103	-0.363727	-0.394462	-0.308935	0.100253
TMEM119	0.506334	0.182561	0.126863	-0.0800411	-0.330065	0.130225	-0.209908	-0.244993	-0.160332	0.0554968	-0.214318	-0.423204	-0.389168	0.167308
C1orf216	-0.359129	-0.613231	-0.582602	-0.223854	0.105628	0.68687	0.871878	0.106176	-0.45421	-0.274511	0.13635	-0.0128495	-0.217063	-0.263545
CRY2	-0.706737	-0.836409	-0.63737	-0.253796	0.563242	0.493736	0.847835	0.378374	-0.0118021	-0.109661	0.637099	0.455334	0.340046	-0.190376
SCUBE2	-0.180352	0.221345	0.320755	0.449562	0.341972	0.0991739	-0.188903	-0.171432	-0.0908432	0.121438	-0.279863	0.0738307	-0.138993	0.0819743
CDK18	-0.0519887	-0.391211	-0.433813	-0.516151	0.0603557	0.212262	0.176059	0.538038	0.0810278	-0.0101762	0.570864	0.115363	0.437369	0.612277
ATP6V0E1	0.698969	0.660167	0.573233	-0.0226766	-0.626133	-0.642023	-0.945226	-0.213913	0.414437	0.319463	-0.19696	-0.196936	0.0532168	0.321194
SYK	0.712027	0.774373	0.391162	0.170041	-0.430926	-0.474003	-0.713405	-0.138204	-0.111948	-0.16303	-0.377263	-0.443524	-0.309927	0.195393
ENPEP	0.428091	0.128356	0.333419	-0.134912	-0.307435	-0.440745	-0.400848	-0.177443	0.406208	0.13258	0.0979505	0.150601	0.245219	0.228878
SH3GLB2	-0.482999	-0.683024	-0.323303	-0.286015	0.255883	0.180159	0.489016	0.136305	0.370958	0.136059	0.689633	0.63921	0.490199	-0.147495
ZNF300P1	-0.0823723	0.508387	0.334857	0.391844	0.159227	-0.391112	-0.492154	0.0939264	0.0998723	-0.0185144	-0.331398	-0.010899	0.104104	0.192704
PLCXD1	-0.569658	-0.49544	-0.275917	0.174885	0.501328	0.2163	0.704077	-0.0651741	-0.157249	-0.363601	0.231213	0.406847	0.0981002	-0.34349
LRATD2	0.181315	0.58544	0.665053	0.335951	-0.319546	-0.480192	-0.7416	-0.365272	0.335447	0.408705	-0.32491	-0.015499	0.00507546	0.0612422
NTNG2	-0.535834	-0.73951	-0.648821	-0.208818	0.390278	0.695315	0.93651	0.249562	-0.34507	-0.269424	0.250353	0.165046	-0.0146341	-0.215703
TECPR1	-0.475052	-0.7611	-0.621343	-0.197546	0.384249	0.628142	0.93216	0.152064	-0.293904	-0.265341	0.253655	0.161468	-0.0307579	-0.184211
NUDT11	-0.53575	-0.259753	-0.307869	0.254754	0.340916	0.644612	0.728031	-0.0436994	-0.716414	-0.38392	-0.203072	-0.117212	-0.460685	-0.3975
BHLHE41	0.317632	-0.0721086	-0.00554664	-0.0561144	0.124275	0.58275	0.0512193	-0.124883	-0.31573	0.10967	-0.095982	-0.196251	-0.316372	0.0557833
PCSK1N	-0.415933	-0.797706	-0.530861	-0.567222	0.0284824	0.529432	0.538523	0.203051	0.36108	0.477633	0.520684	0.276649	0.305222	-0.225296
HCK	0.808277	0.185761	0.145184	-0.42	-0.506523	-0.406496	-0.538603	-0.0419513	0.453092	0.217877	0.107168	-0.135394	0.178539	0.170918
ZIC1	-0.0664043	-0.535924	-0.178294	-0.185687	0.50789	0.424914	0.303114	0.0675525	0.180093	0.270859	0.348612	0.372855	0.274876	-0.111647
LINGO1	-0.71226	-0.499409	-0.407337	-0.0191203	0.134566	0.391349	0.732831	0.109995	-0.197711	-0.192283	0.153737	0.25175	0.0306841	-0.363972
PTTG1	0.324466	0.716728	0.192542	0.247072	-0.434341	-0.437706	-0.4047	-0.133372	-0.301092	-0.243489	-0.538801	-0.636942	-0.515526	0.0381017
C1QB	0.801416	0.174943	0.0906944	-0.407245	-0.553828	-0.0155383	-0.402388	-0.0736062	0.118406	0.230228	-0.0691001	-0.358911	-0.144144	0.112269
LRRC42	0.393811	0.778384	0.334119	0.0885592	-0.504359	-0.717191	-0.829979	0.0147925	0.284017	0.188746	-0.439385	-0.44398	-0.110335	0.178707
CMTR2	0.426824	0.65844	0.920103	0.484166	-0.329085	-0.526892	-0.751475	-0.563475	0.142214	0.109316	-0.470914	0.0873428	-0.0377052	0.132127
SLC26A4	-0.21099	0.429141	0.334128	0.503241	-0.160543	-0.246787	-0.117026	-0.175569	-0.269863	-0.271736	-0.433719	-0.0679267	-0.233632	-0.287413
CLSTN3	-0.642961	-0.690226	-0.618003	-0.12003	0.564864	0.456734	0.882674	0.335077	-0.2293	-0.283532	0.295954	0.23626	0.109997	-0.214026
RRAS	0.852306	0.645418	0.294981	-0.160188	-0.61836	-0.400396	-0.777079	-0.0436938	0.0797224	0.123897	-0.242654	-0.534829	-0.21833	0.264807
DRP2	-0.313705	-0.586291	-0.329274	-0.18505	-0.0336017	0.635333	0.677048	-0.126015	-0.224694	-0.025819	0.251346	0.200216	-0.0923044	-0.328507
NALF2	-0.548293	-0.671719	-0.439168	-0.135816	0.498908	0.645284	0.737313	0.277705	-0.252925	-0.15754	0.447737	0.345281	0.21686	-0.0978754
NCKAP1L	0.928156	0.415146	0.191542	-0.261495	-0.609486	-0.289257	-0.562735	-0.142419	0.0987101	0.103581	-0.204347	-0.474158	-0.226011	0.15529
SLC15A2	-0.370403	-0.329568	-0.36156	-0.0282833	0.026138	0.807138	0.597358	-0.0521646	-0.513617	0.0473664	-0.0663464	-0.210228	-0.464143	-0.348909
TPST1	0.390676	0.192879	-0.0860902	-0.150504	-0.245915	0.358038	-0.076853	0.0371546	-0.425363	-0.013487	-0.322113	-0.59621	-0.500399	0.0421132
ACYP2	-0.549751	-0.906308	-0.614323	-0.435035	0.400661	0.74728	0.765392	0.337743	0.0936815	0.227701	0.486992	0.397603	0.316754	-0.104496
ARL6IP6	0.306282	0.752052	0.858822	0.542458	-0.301953	-0.433346	-0.716538	-0.449817	-0.0706732	-0.000558738	-0.494915	-0.0395622	-0.147892	0.118359
RARB	0.17566	0.3149	0.271899	0.170093	-0.524717	-0.432433	-0.187203	-0.414088	0.032276	-0.118322	-0.308893	-0.142555	-0.217028	-0.194622
TMEM87B	0.543109	0.88782	0.730847	0.524388	-0.309851	-0.585782	-0.710185	-0.398631	-0.23421	-0.301042	-0.6207	-0.313932	-0.364401	0.110077
PDGFD	0.270719	0.325831	0.130255	-0.154357	-0.54044	-0.642943	-0.504508	0.0420641	0.457454	0.177157	-0.135764	-0.182046	0.116273	0.304473
CDCA5	-0.23536	0.150422	-0.0890125	0.321027	0.0437495	-0.115523	0.201746	-0.0973383	-0.277212	-0.268097	-0.409056	-0.245455	-0.367127	-0.184003
MAP2K1	-0.387012	-0.707369	-0.410852	-0.117588	0.326777	0.460059	0.839543	-0.0866302	-0.183347	-0.277253	0.296081	0.331664	0.0326779	-0.275922
CA2	0.0298775	-0.515321	-0.210883	-0.538529	-0.104838	-0.0626226	0.0536246	0.142121	0.705853	0.395259	0.446792	0.408248	0.573342	0.231534
LGI2	-0.350953	-0.539471	-0.679697	-0.236569	0.446384	0.467721	0.683919	0.382794	-0.273213	-0.265209	0.190929	-0.094568	-0.03856	0.0762769
PKIB	-0.104941	-0.16131	0.072838	0.306141	0.709678	0.246301	0.258275	-0.0905804	-0.270352	-0.2301	-0.0655561	0.176552	-0.0442527	-0.048252
SPRYD3	-0.493373	-0.875662	-0.71008	-0.506711	0.264385	0.367254	0.761131	0.375618	0.212113	0.00986218	0.723538	0.390242	0.41449	-0.139993
TMEM154	0.635904	0.897622	0.580558	0.280689	-0.466465	-0.552601	-0.827918	-0.216902	-0.0978343	-0.0963149	-0.535368	-0.448891	-0.316451	0.169141
NINJ2	0.267708	-0.195087	-0.323715	-0.349352	0.0235357	0.325134	0.168556	0.324287	-0.265387	-0.230498	0.0990084	-0.206219	-0.0800809	0.575737
MATK	-0.0632648	-0.482812	-0.577773	-0.349079	-0.0390658	0.241054	0.646537	0.189105	-0.207178	-0.347397	0.260943	-0.0372674	-0.0585769	-0.13996
HENMT1	-0.309201	-0.376751	-0.484688	-0.00467441	0.24838	0.544877	0.764699	0.160552	-0.621229	-0.460318	-0.0641569	-0.130709	-0.384472	-0.101858
S100A16	0.596607	0.819577	0.330996	0.0916616	-0.64424	-0.414883	-0.708424	-0.119394	-0.185421	-0.0817032	-0.403228	-0.628749	-0.429174	0.22767
LRRN2	-0.477294	-0.848521	-0.527282	-0.49688	0.154418	0.48741	0.585851	0.197092	0.382876	0.466666	0.615254	0.403932	0.397833	-0.167629
BLM	0.0200867	0.0463089	0.106465	0.335192	0.26778	0.537642	0.155199	-0.344494	-0.443268	-0.0110833	-0.396031	-0.245414	-0.508324	-0.339302
ARHGAP6	0.333201	-0.203238	-0.0821954	-0.32705	-0.282033	0.317177	0.00315367	-0.153401	0.157134	0.459779	-0.128102	-0.242593	-0.173219	-0.0389168
CROT	0.527196	0.818453	0.743764	0.354372	-0.400695	-0.696368	-0.873228	-0.39152	0.178957	0.100059	-0.433631	-0.176125	-0.100257	0.00198452
TRIM23	-0.578489	-0.727209	-0.17151	-0.00306584	0.543625	0.496348	0.709882	-0.0192412	-0.0222809	-0.0665911	0.43184	0.725746	0.350137	-0.318265
GYPC	0.716293	0.346005	0.222977	-0.376325	-0.651357	-0.241915	-0.65707	0.0473323	0.33106	0.383537	0.0164605	-0.244128	0.0465064	0.15111
MOV10	0.509876	0.798194	0.729708	0.34213	-0.435191	-0.657788	-0.870895	-0.313666	0.154971	0.107577	-0.409405	-0.151983	-0.0767048	0.17538
UGDH	0.556802	0.783462	0.872468	0.540287	-0.281351	-0.605372	-0.770984	-0.618797	0.0161588	-0.0698501	-0.525401	-0.119856	-0.217376	0.0256384
FKBP1B	-0.513454	-0.405613	-0.369381	0.187315	0.42671	0.580689	0.821875	-0.0334613	-0.625939	-0.480266	-0.0402558	0.0306396	-0.323919	-0.289026
RASSF3	0.556215	0.540337	0.562311	0.103032	-0.56686	-0.50739	-0.737269	-0.391827	0.317703	0.19257	-0.200908	-0.0925899	0.00996685	0.0179226
TMEM51	0.473038	0.789024	0.523172	0.487918	0.0662989	-0.525107	-0.655748	-0.200274	-0.162033	-0.224532	-0.501892	-0.353093	-0.28136	0.0666461
TMEM169	-0.352654	-0.63276	-0.495125	-0.18112	0.384596	0.698984	0.772465	0.217915	-0.329632	-0.160617	0.128382	0.108535	-0.0567378	-0.240232
ZNF165	0.173456	0.786191	0.535005	0.424394	-0.266887	-0.630184	-0.711238	-0.219311	0.0948098	0.0606364	-0.560074	-0.317202	-0.254838	0.0714729
LRP10	0.690394	0.71528	0.474077	-0.016031	-0.646345	-0.546754	-0.927531	-0.166971	0.300837	0.352597	-0.343854	-0.427202	-0.116336	0.292078
GCHFR	0.331179	0.36614	0.245828	0.0511356	0.0392458	-0.665806	-0.557595	0.151365	0.405452	0.0920971	-0.120673	-0.0308614	0.233742	0.321468
RNF217	0.377277	0.911668	0.698522	0.648305	-0.139804	-0.545752	-0.679762	-0.392592	-0.303715	-0.303643	-0.594377	-0.337231	-0.412472	0.0468302
KIFAP3	-0.541117	-0.817124	-0.633873	-0.33962	0.285351	0.741104	0.852541	0.166499	-0.0754168	0.156881	0.338809	0.200062	0.0162664	-0.340867
ABCB1	-0.114363	-0.516322	-0.262494	-0.166165	0.155584	0.771426	0.553834	-0.0303092	-0.322276	-0.0440414	0.143721	0.111486	-0.146381	-0.1031
KLF10	0.463087	0.566671	0.600501	0.260812	-0.548016	-0.394948	-0.537321	-0.59252	-0.0258438	0.00826135	-0.34914	-0.231765	-0.333793	0.0170616
PRICKLE2	-0.248188	-0.487175	-0.539685	-0.295327	-0.152398	0.64825	0.667715	0.058005	-0.323749	-0.0701654	0.158715	-0.13029	-0.31854	-0.322289
WBP2	-0.23287	-0.831373	-0.464834	-0.574844	0.212674	0.482376	0.478114	0.309271	0.334243	0.305225	0.848417	0.500015	0.539661	0.00838139
TRNP1	-0.576626	-0.650834	-0.358744	-0.00197386	0.502616	0.514551	0.835078	0.093258	-0.323298	-0.402411	0.251618	0.395475	0.0971894	-0.133667
SPARC	0.586485	0.545363	0.429635	-0.00838975	-0.347121	-0.146203	-0.729403	-0.0361072	0.0439985	0.281264	-0.254206	-0.299649	-0.103743	0.393683
SEC24D	0.481454	0.526683	0.763869	0.357201	-0.252392	-0.572555	-0.546182	-0.417683	0.0357352	-0.215421	-0.225271	0.195384	0.0696558	0.0488085
CSMD2	-0.661358	-0.610292	-0.428629	0.0150941	0.405414	0.507616	0.812864	0.155335	-0.260016	-0.258979	0.20805	0.302334	0.0645369	-0.286597
GGTLC1	0.613878	0.463703	-0.0432883	-0.287227	-0.477543	-0.36391	-0.523927	0.218066	0.0776756	0.0311035	-0.144733	-0.605296	-0.184897	0.255956
GTF2I	0.0423037	0.0914945	0.304974	0.00826235	-0.0645974	-0.423237	-0.292223	-0.0595615	0.452337	0.150416	0.18319	0.444014	0.409061	-0.0746525
SELPLG	0.672026	0.185498	0.0220037	-0.253113	-0.418013	0.21294	-0.221871	-0.0439436	-0.224696	0.000283994	-0.0785783	-0.408763	-0.274135	0.0952831
SLC17A6	-0.456966	-0.706061	-0.481415	-0.257076	0.237609	0.579395	0.779473	0.188398	-0.232239	-0.191744	0.296536	0.260021	0.0909876	0.0889746
ANGPTL4	0.0467883	-0.40158	-0.377831	-0.482311	-0.0491081	0.194715	0.316107	0.324999	-0.0506312	-0.185917	0.465662	0.130549	0.249722	0.214063
ALDH8A1	-0.524746	-0.546184	-0.188034	0.227639	0.700346	0.464452	0.721676	-0.0700483	-0.310525	-0.323382	0.0569811	0.373237	0.032183	-0.189465
CNTN6	-0.51353	-0.284839	-0.0039459	0.353038	0.74093	0.266075	0.422578	0.0622059	-0.227227	-0.306424	0.099301	0.508991	0.198564	-0.0994861
SLC10A3	0.656075	0.842952	0.439581	0.142174	-0.463308	-0.703596	-0.851993	-0.0989543	0.0500361	-0.0694423	-0.382634	-0.492817	-0.195058	0.324406
TTC7B	-0.559054	-0.799319	-0.313828	-0.0001882	0.575814	0.571186	0.87733	-0.0743609	-0.177661	-0.235236	0.39707	0.553499	0.177646	-0.295885
SH3BGR	-0.275404	-0.583312	-0.565436	-0.474398	-0.111653	0.686744	0.483519	0.128693	0.0711778	0.474768	0.119307	-0.121108	-0.0884395	-0.130122
SRBD1	0.624496	0.871004	0.644555	0.316294	-0.505756	-0.529384	-0.847474	-0.34665	-0.029718	0.101985	-0.576512	-0.458879	-0.348916	0.20425
RCSD1	0.79649	0.372875	0.196124	-0.119324	-0.551031	0.0187536	-0.391285	-0.323932	-0.177083	0.0366441	-0.270708	-0.537464	-0.47971	0.102821
LMNB1	0.162482	0.708879	0.556241	0.691297	0.142023	-0.36169	-0.425634	-0.313211	-0.305177	-0.202302	-0.723058	-0.265822	-0.397313	-0.0498721
FBLN5	0.520212	0.303996	0.34793	-0.191788	-0.545917	-0.329578	-0.62291	-0.193029	0.422466	0.497537	-0.080348	-0.121296	0.00846678	0.320178
LIMK2	0.513381	0.765052	0.535907	0.162954	-0.467449	-0.515716	-0.879842	-0.158208	0.18879	0.269937	-0.513372	-0.380245	-0.161456	0.26544
HILPDA	-0.20696	-0.114322	-0.195914	-0.095073	0.17223	0.1661	0.104792	0.2456	-0.0306661	0.0606961	-0.00378957	-0.0032138	0.122828	0.0909192
BMP7	0.0326575	0.42231	0.228383	-0.0397794	-0.531049	-0.375874	-0.572723	0.0319162	0.341829	0.38035	-0.0265508	-0.130466	0.0840921	0.100566
ARHGEF19	0.433847	0.964092	0.540671	0.43118	-0.380767	-0.629738	-0.798693	-0.188214	-0.139349	-0.155377	-0.563823	-0.495167	-0.364402	0.108113
NANOS1	-0.084923	-0.48963	-0.0527672	-0.206639	0.129431	0.197507	0.308852	-0.174212	0.217588	0.186379	0.25096	0.346918	0.164199	-0.00147879
GIMAP2	0.840727	0.601257	0.553135	0.101823	-0.480353	-0.339897	-0.704139	-0.394347	0.0278403	0.0511561	-0.422543	-0.351308	-0.278753	0.20214
ADHFE1	-0.42592	-0.738073	-0.529861	-0.541286	0.0336164	0.56633	0.449206	0.317037	0.355496	0.504055	0.501644	0.318388	0.395139	-0.0153279
ZNF354B	-0.370672	-0.0548839	-0.27367	0.250613	0.492045	0.321848	0.361788	0.178696	-0.463342	-0.287557	-0.272576	-0.265768	-0.302199	0.0198741
MAP3K8	0.719108	0.593037	0.61445	0.0625044	-0.54807	-0.57003	-0.76486	-0.273347	0.216521	0.148325	-0.325018	-0.186044	-0.053456	0.19321
HEY2	0.270646	0.705038	0.581401	0.575701	-0.152951	-0.120568	-0.491172	-0.499643	-0.375142	-0.00626831	-0.655086	-0.433555	-0.589464	0.0749057
CTTNBP2	-0.516695	-0.231386	0.129147	0.36364	0.30297	0.534431	0.391356	-0.190239	-0.295121	-0.0749562	-0.158991	0.340049	-0.0548379	-0.30913
SMPD3	-0.545508	-0.7942	-0.505989	-0.233896	0.333757	0.441137	0.813802	0.103393	0.0212345	-0.0720167	0.436003	0.39262	0.211194	-0.258321
RIC3	-0.624057	-0.555764	-0.344336	-0.00124445	0.441927	0.268614	0.593705	-0.00297207	0.135661	0.0335223	0.237975	0.380504	0.161066	-0.398112
NRCAM	-0.402926	-0.326823	-0.318994	0.105072	0.264175	0.887396	0.666523	-0.0310423	-0.684512	-0.169431	-0.137036	-0.16381	-0.499188	-0.335263
HIGD1B	-0.23071	-0.262718	-0.473675	-0.0723753	0.12513	0.570081	0.568927	0.15213	-0.525477	-0.269345	-0.145341	-0.306314	-0.462207	-0.0273237
DMXL2	-0.322213	-0.708998	-0.11655	0.0137078	0.442989	0.339073	0.678671	-0.215116	0.00541512	-0.164852	0.387858	0.631206	0.26719	-0.193629
HAPLN4	-0.537251	-0.531792	-0.349751	0.0145557	0.666895	0.456265	0.648916	0.324676	-0.281985	-0.278836	0.310893	0.379955	0.210671	0.0120529
RCC2	0.37378	0.87119	0.378829	0.449134	-0.0886116	-0.487314	-0.601515	-0.0585272	-0.351938	-0.336482	-0.504739	-0.529448	-0.418815	0.158572
SPHK1	0.825713	0.691492	0.391304	0.0975239	-0.441599	-0.537793	-0.633799	-0.242921	-0.125491	-0.245201	-0.331864	-0.472299	-0.349544	0.240848
NHSL1	0.296009	0.657704	0.56101	0.363042	-0.202329	-0.408259	-0.747096	-0.300359	0.213744	0.335492	-0.448881	-0.222472	-0.170169	-0.0339556
PRAF2	-0.136476	-0.714644	-0.593273	-0.742544	-0.0690664	0.533769	0.361546	0.413327	0.338307	0.489509	0.710822	0.177907	0.390725	0.045249
SEMA4G	-0.480752	-0.585895	-0.153143	-0.153415	0.483591	0.159076	0.257288	0.158277	0.474212	0.317367	0.609154	0.643616	0.627082	-0.0243803
SLC6A17	-0.567822	-0.803339	-0.602102	-0.22246	0.492704	0.577439	0.916345	0.244647	-0.22364	-0.287952	0.536658	0.363036	0.174071	-0.205959
ARHGEF6	0.45441	0.015484	0.00305168	-0.248527	-0.315395	0.526176	-0.112719	-0.0995839	-0.186542	0.295189	-0.175187	-0.376462	-0.335832	0.00666866
ZNF785	-0.313339	0.247522	0.383973	0.679016	0.42543	-0.107045	0.0665928	-0.216179	-0.303167	-0.350482	-0.527719	0.193516	-0.135142	-0.359631
QARS1	0.489277	0.844981	0.50021	0.19526	-0.546839	-0.723687	-0.908239	-0.145855	0.243866	0.196059	-0.449651	-0.388833	-0.13635	0.250234
NOVA1	-0.648737	-0.431973	-0.32328	0.22538	0.570719	0.821731	0.736252	0.0255754	-0.54841	-0.14557	-0.0518494	0.0635501	-0.30326	-0.380697
MAP3K21	-0.345922	0.36027	0.37679	0.813359	0.484239	-0.253073	0.0148383	-0.339407	-0.336262	-0.503466	-0.488796	0.0673814	-0.289041	-0.261872
FAM43B	-0.433306	-0.635585	-0.647857	-0.286593	0.445124	0.669382	0.788419	0.469424	-0.384684	-0.24851	0.306815	0.0912806	0.0420065	-0.0169182
PTPN4	-0.639598	-0.439503	-0.299551	0.215877	0.666746	0.312435	0.694666	0.116362	-0.246115	-0.337589	0.0612819	0.342542	0.0354507	-0.380279
HSPB8	0.230075	-0.0773452	0.027864	-0.40242	-0.483139	0.290762	-0.233947	-0.0740282	0.280884	0.680861	0.0278631	-0.135132	-0.0189631	0.0351453
GFPT2	0.144775	-0.585844	-0.349072	-0.513547	0.187713	0.402995	0.254266	0.1757	0.267891	0.355717	0.507483	0.203573	0.302571	0.0224669
MRGPRF	0.386363	0.592878	0.438999	0.375695	0.177531	-0.404596	-0.624095	-0.141719	0.0257815	-0.00294843	-0.41836	-0.274034	-0.160796	0.18711
BASP1	-0.521983	-0.676467	-0.678074	-0.225588	0.282229	0.570523	0.921421	0.240315	-0.347719	-0.308634	0.322565	0.107435	-0.0532519	-0.264609
ZFAND2A	-0.52444	-0.724062	-0.72382	-0.31564	0.339293	0.646633	0.869717	0.304888	-0.243665	-0.138018	0.205392	0.0300773	-0.0217059	-0.089675
TMA16	0.155992	0.503955	0.766855	0.531499	-0.0850505	-0.335269	-0.4198	-0.332999	-0.120475	-0.169263	-0.345537	0.288394	0.0470721	-0.0568668
C1orf198	-0.0095044	-0.309613	-0.320867	-0.417475	-0.187992	0.692313	0.207924	0.193347	-0.149623	0.379087	0.181508	-0.160702	-0.13259	0.150393
GSDMD	0.442435	0.675584	0.381836	0.0499358	-0.495202	-0.820117	-0.826178	-0.00222804	0.397573	0.141247	-0.262095	-0.227679	0.0923226	0.377905
RBPMS2	-0.235705	-0.628519	-0.414414	-0.475989	0.0299071	0.0472515	0.274554	0.180002	0.620948	0.452487	0.459403	0.302185	0.473231	0.0852238
NKAIN4	-0.333488	-0.539362	-0.40276	-0.184535	0.253391	0.786235	0.638656	0.123275	-0.308193	0.083965	0.151041	0.0614106	-0.102248	-0.219199
SHC4	0.0598056	-0.0831312	0.0489189	-0.0632716	-0.179824	0.600341	0.0737865	-0.145969	-0.253811	0.142068	-0.0531068	-0.0275529	-0.237794	-0.120081
LMNTD2.AS1	-0.169813	-0.151585	-0.190623	-0.126546	0.202923	0.104026	0.0958806	0.311977	0.0893186	0.0700257	0.189364	0.119656	0.1159	-0.000204583
PPP1R9B	-0.318493	-0.77013	-0.396453	-0.34834	0.322242	0.405662	0.642305	0.19047	0.0721414	-0.0502816	0.827586	0.57003	0.446145	-0.180251
PTER	0.344532	0.326623	0.501052	-0.00143236	-0.437172	-0.705361	-0.631284	-0.17043	0.61521	0.225765	0.0434822	0.328424	0.440258	0.0677209
IRF2BP2	0.308739	0.599372	0.842392	0.488847	-0.0934982	-0.508371	-0.688684	-0.459909	0.13294	0.0304666	-0.226338	0.209221	0.029199	0.105442
GPCPD1	0.423779	0.682842	0.600708	0.598876	-0.0201144	-0.348709	-0.442968	-0.531889	-0.356081	-0.368386	-0.48891	-0.244676	-0.466665	0.0477055
INSYN1	-0.496473	-0.623607	-0.570017	-0.205003	0.362532	0.642655	0.836825	0.312347	-0.429409	-0.360892	0.372971	0.161895	0.0106657	-0.1813
ZNF83	-0.0394573	0.502197	0.712982	0.704387	0.323594	-0.323831	-0.384006	-0.307362	-0.152288	-0.18377	-0.436009	0.203059	-0.0481562	0.039365
ATP10D	0.545793	0.492116	0.550264	-0.0127792	-0.494176	-0.7186	-0.79586	-0.226892	0.507724	0.255829	-0.0532127	0.0189305	0.196535	0.29207
BRINP2	-0.464389	-0.706463	-0.529217	-0.217975	0.106681	0.646458	0.869732	-0.00459629	-0.275188	-0.150468	0.329976	0.178904	-0.0770567	-0.347574
CCDC3	-0.00447284	0.00484528	-0.386024	-0.0664086	-0.248772	0.22733	0.374859	0.0385112	-0.534634	-0.391914	-0.153476	-0.491553	-0.597189	-0.0847484
EPB41L1	-0.322784	-0.753287	-0.66026	-0.528449	0.260655	0.556689	0.672483	0.519015	-0.0918398	-0.104723	0.715134	0.297981	0.337697	0.184529
NAGS	0.343356	0.566261	0.160387	0.174499	-0.243011	-0.243165	-0.417802	-0.0405539	-0.229168	-0.182696	-0.4829	-0.543232	-0.394203	0.288596
GAREM2	-0.387362	-0.434118	-0.551382	-0.194577	0.141928	0.649	0.643376	0.29007	-0.482784	-0.293786	0.266444	-0.0395649	-0.103602	0.0946107
ID4	0.128115	0.497151	0.341476	0.383968	-0.148878	0.287054	-0.250266	-0.298832	-0.53614	0.0393761	-0.508496	-0.457746	-0.657164	-0.1159
TOX3	-0.471142	-0.254435	0.00647144	0.226926	0.0387858	0.0864501	0.470517	-0.196851	-0.206918	-0.36265	-0.00723791	0.339512	0.0273263	-0.05009
IQSEC1	-0.416816	-0.769925	-0.743669	-0.337403	0.330284	0.679916	0.899179	0.307398	-0.275667	-0.192951	0.359169	0.0712028	-0.0373896	-0.154066
SLC47A1	0.304931	0.082117	0.226506	-0.0853599	-0.185824	-0.572874	-0.336583	-0.102464	0.517573	0.202615	0.102911	0.170348	0.302518	0.172288
ANKDD1A	-0.393678	-0.524369	-0.327759	0.0652184	0.449784	0.831184	0.757146	-0.00808087	-0.540246	-0.211219	0.0238495	0.101663	-0.261294	-0.202804
SAMD9L	0.835966	0.3178	0.246126	-0.141947	-0.386184	-0.0547539	-0.413757	-0.227341	-0.126431	-0.0204357	-0.148693	-0.40682	-0.311291	0.310766
EVL	-0.374138	-0.747273	-0.709794	-0.316352	0.438276	0.517695	0.865922	0.375809	-0.259819	-0.339378	0.526535	0.201645	0.126637	-0.0615183
PPP3CB	-0.601816	-0.697507	-0.47167	0.0116306	0.464378	0.475285	0.914568	-0.0151447	-0.237754	-0.278445	0.234785	0.293581	-0.00751738	-0.405828
TLR3	0.522358	0.702198	0.55963	0.185649	-0.52192	-0.562727	-0.853898	-0.287057	0.314541	0.321169	-0.440416	-0.290537	-0.104747	0.134525
DTX4	-0.519306	-0.767737	-0.511915	-0.255543	0.45035	0.422049	0.734773	0.281205	-0.0236669	-0.172864	0.582709	0.470112	0.328868	0.185245
KRT10.AS1	0.349595	0.768585	0.37949	0.18054	-0.309624	-0.698335	-0.82006	0.0335615	0.24584	0.126054	-0.404659	-0.374048	-0.0357622	0.191628
EPDR1	-0.243513	-0.817797	-0.522135	-0.431152	0.367922	0.662285	0.655542	0.178341	0.0758696	0.163186	0.402293	0.245237	0.178878	-0.106359
FBLN2	0.694958	0.668491	0.324163	0.0887421	-0.445681	-0.467769	-0.59751	-0.157119	-0.136287	-0.115569	-0.347683	-0.518638	-0.388712	0.22528
PIMREG	0.10639	0.484765	0.32133	0.356783	-0.155901	-0.301566	-0.317924	-0.199895	-0.116576	0.0124858	-0.434021	-0.238252	-0.299483	0.136069
P2RX7	-0.030506	-0.372648	-0.263737	-0.141674	0.18262	0.725911	0.46852	0.06412	-0.453846	-0.184566	0.0602412	0.00288867	-0.211676	0.100239
CSRP2	0.361273	0.498295	0.445833	0.209245	-0.256513	-0.0485593	-0.581398	-0.37231	0.0751814	0.489323	-0.498963	-0.39424	-0.358006	-0.0542084
XBP1	0.549601	0.619306	0.685925	0.200098	-0.348723	-0.766172	-0.774569	-0.277277	0.292394	0.000125527	-0.17898	0.0451777	0.152042	0.147386
SUMF2	0.605696	0.779852	0.618144	0.22881	-0.516415	-0.629569	-0.85405	-0.297383	0.209767	0.168042	-0.505265	-0.286895	-0.123487	0.00103194
GFOD2	-0.639948	-0.81913	-0.585827	-0.244882	0.555686	0.319287	0.765499	0.269116	0.208011	0.0133085	0.546153	0.491583	0.40884	-0.276018
KCNJ5.AS1	0.587997	0.860371	0.455122	0.287693	-0.441882	-0.656439	-0.779798	-0.187907	-0.0134775	-0.125475	-0.494054	-0.459671	-0.279978	0.195467
ELAVL1	0.557792	0.808292	0.626219	0.255159	-0.530331	-0.611981	-0.897896	-0.383805	0.232677	0.285524	-0.475687	-0.344976	-0.242053	0.0957374
PKDCC	0.254913	0.0502743	-0.108545	-0.269657	-0.420081	-0.413568	-0.111378	0.011205	0.24928	-0.0221012	0.0260878	-0.182461	0.0252776	-0.0562445
FSTL3	0.527193	0.707538	0.280258	0.0107619	-0.463871	-0.565135	-0.705856	0.0534999	-0.00342948	-0.0659456	-0.25406	-0.523148	-0.229316	0.378521
GHR	0.355535	0.220197	0.382932	-0.11232	-0.501993	-0.283163	-0.531299	-0.174825	0.43766	0.426285	-0.112109	0.0253296	0.133113	0.211294
HYAL2	0.615226	0.703569	0.385081	0.0164658	-0.539975	-0.396156	-0.730093	-0.0271709	-0.0752402	0.0154912	-0.295034	-0.480207	-0.263041	0.445799
ITM2C	-0.190788	-0.473064	-0.532801	-0.458357	-0.195101	0.811784	0.495578	0.193363	-0.229651	0.25596	0.158783	-0.2054	-0.198977	-0.151215
ZNF880	0.0990584	0.40049	0.276841	0.351317	-0.115743	-0.143933	-0.212171	-0.356669	-0.17098	-0.117034	-0.460006	-0.251429	-0.376444	-0.0769507
ILDR2	-0.232743	-0.485352	-0.104894	-0.1934	-0.12664	0.505534	0.355004	-0.274953	0.160815	0.447738	0.135478	0.174946	-0.0507995	-0.417628
DENND6A	0.350133	0.837541	0.838076	0.682447	-0.074471	-0.522464	-0.726155	-0.427703	-0.160305	-0.157302	-0.584127	-0.137806	-0.244456	0.080708
BARD1	0.290039	0.630744	0.193366	0.102996	-0.439067	0.0083273	-0.504578	0.0402821	-0.280798	0.13986	-0.436114	-0.576198	-0.432989	0.0926132
HMMR	0.488248	0.728179	0.536237	0.384657	-0.281198	-0.624417	-0.613195	-0.257368	-0.110356	-0.175898	-0.400777	-0.259477	-0.196493	0.28038
TTLL9	-0.215599	-0.518429	-0.190189	-0.405422	0.00304682	0.151832	0.0805206	0.0888801	0.655939	0.741476	0.433262	0.347666	0.460626	0.0411912
PAX6	-0.504346	-0.591654	-0.34279	-0.0590181	0.620393	0.579424	0.574667	0.0859427	-0.0423507	0.175505	0.264597	0.243257	0.0979843	-0.345061
SLC4A2	0.213881	-0.0452615	0.0301415	-0.476507	-0.309044	-0.496883	-0.503612	0.268428	0.868869	0.564481	0.510493	0.267413	0.692741	0.35444
PHLDA3	0.553761	0.588668	0.242087	-0.0531001	-0.423301	-0.328581	-0.554337	0.0940029	-0.158601	-0.158948	-0.281938	-0.438909	-0.218695	0.395083
AKR1C3	0.585302	0.383215	0.195821	-0.0514578	-0.449633	-0.165845	-0.450163	-0.282809	0.0603623	0.120017	-0.312539	-0.426547	-0.267186	-0.102671
ADAMTS1	0.326275	0.627968	0.568035	0.3632	-0.103139	-0.540178	-0.584368	-0.201719	-0.0735507	-0.186011	-0.352438	-0.125762	-0.0936773	0.276232
COL12A1	0.753321	0.637829	0.374152	0.043213	-0.524967	-0.47156	-0.589762	-0.198224	-0.167536	-0.249387	-0.306467	-0.460714	-0.330292	0.377874
VGLL4	0.330203	0.797669	0.39103	0.242706	-0.483469	-0.683374	-0.772042	-0.1742	0.202265	0.169069	-0.440665	-0.460047	-0.253383	-0.0330075
SNHG29	0.312445	0.763577	0.394322	0.194052	-0.507194	-0.705067	-0.75885	-0.101079	0.241483	0.109216	-0.39914	-0.32001	-0.093143	0.0424515
ZDHHC12	0.63345	0.775372	0.394726	0.030311	-0.702121	-0.63578	-0.825875	-0.115065	0.138438	0.0696288	-0.295657	-0.455769	-0.196362	0.273472
ANKRD13B	-0.453552	-0.704204	-0.69303	-0.395062	0.421155	0.42661	0.679186	0.531828	-0.0658251	-0.203852	0.712526	0.284908	0.350705	0.126808
HAUS4	0.456881	0.846501	0.488617	0.338805	-0.210945	-0.631688	-0.848508	-0.108878	0.0932883	0.0511963	-0.499376	-0.401718	-0.184614	0.23716
DTX1	-0.511737	-0.914068	-0.671932	-0.434413	0.40201	0.687464	0.844345	0.353683	0.00606007	0.046176	0.604037	0.400543	0.350722	-0.237321
PRSS53	-0.195828	0.116086	-0.232273	0.24182	0.465404	0.00713308	0.187411	0.279839	-0.381078	-0.425138	-0.291959	-0.273966	-0.247682	0.0849855
KIAA1522	0.0660627	0.359073	0.118854	-0.0639064	-0.641461	-0.521922	-0.406216	-0.0980978	0.336722	0.157821	-0.0155981	-0.149126	0.00628719	-0.126926
SERINC5	0.466139	0.759595	0.645179	0.268062	-0.603358	-0.472243	-0.779867	-0.310395	0.0139515	0.0467102	-0.45494	-0.26028	-0.209478	0.289115
ACTN1	0.68472	0.642322	0.415288	0.0953067	-0.68205	-0.413593	-0.608807	-0.435354	0.000706008	0.0909805	-0.465488	-0.524238	-0.445157	-0.136154
ACRBP	0.373075	0.693528	0.301009	0.361501	0.000974279	-0.392351	-0.529888	-0.0178711	-0.220249	-0.19367	-0.418622	-0.442943	-0.298376	0.0894349
DENND4B	-0.356977	-0.742712	-0.532557	-0.188281	0.47657	0.600095	0.866435	0.180566	-0.351884	-0.380462	0.471658	0.291487	0.0955933	-0.0659546
WASF2	0.561997	0.614779	0.255209	-0.0523423	-0.472434	-0.344082	-0.731908	0.057058	0.042906	0.111358	-0.0711089	-0.410638	-0.12069	0.438946
EIF2D	0.358557	0.765414	0.317557	0.114654	-0.472113	-0.669963	-0.81349	0.0604177	0.206951	0.0868973	-0.331458	-0.411207	-0.072637	0.319104
HSD3B7	0.831009	0.770734	0.362283	0.10242	-0.470796	-0.481442	-0.711183	-0.115546	-0.160071	-0.160933	-0.377375	-0.575867	-0.347484	0.202815
ALDH3A1	0.0319517	0.256263	0.0792008	-0.150326	-0.360107	-0.443975	-0.565467	0.102552	0.6851	0.637894	0.000358927	-0.0843883	0.270977	-0.0848484
PDE9A	-0.54528	-0.579678	-0.518569	-0.047437	0.687633	0.72835	0.7099	0.286763	-0.31723	-0.0777969	0.213282	0.107017	-0.0496447	-0.0944668
PPIL4	0.360628	0.76055	0.879694	0.639639	-0.160075	-0.43634	-0.636135	-0.511887	-0.21813	-0.180131	-0.574519	-0.069086	-0.246413	0.0686538
RND2	-0.141106	-0.21906	-0.27907	-0.351064	-0.0244255	0.525624	0.0188295	0.279484	0.12084	0.533824	0.0815251	-0.133842	0.0709241	0.0385996
FMO4	0.53884	0.55336	0.439361	-0.0683364	-0.620812	-0.528296	-0.822926	-0.134278	0.384419	0.361264	-0.056831	-0.162036	0.0904946	0.367752
ZNF300	-0.198511	0.585705	0.436644	0.796687	0.217926	-0.119183	-0.177608	-0.329551	-0.475273	-0.286599	-0.633339	-0.198464	-0.51373	-0.173605
BTBD2	-0.44785	-0.746798	-0.485002	-0.444148	0.213034	0.241133	0.537344	0.317112	0.316556	0.0951849	0.893614	0.58447	0.563871	-0.10125
TFAP2C	0.565421	0.966305	0.568161	0.378972	-0.462509	-0.584221	-0.810624	-0.259328	-0.16747	-0.149727	-0.593052	-0.529153	-0.409924	0.0720395
PRELP	0.507547	0.0679827	0.133303	-0.421038	-0.38885	-0.448116	-0.534208	0.0299663	0.661326	0.460621	0.302597	0.0381291	0.371299	0.311044
EFHC1	0.198729	0.510092	0.471993	0.21596	-0.351509	-0.444361	-0.684326	-0.34004	0.456313	0.601085	-0.464674	-0.197283	-0.0966394	-0.0952115
LDOC1	-0.599197	-0.779751	-0.625555	-0.396211	0.175428	0.456063	0.701591	0.287253	0.141357	0.0765397	0.530505	0.313351	0.319687	-0.128799
BTN3A2	0.641369	0.607698	0.511547	0.107504	-0.300328	-0.459742	-0.767065	-0.163713	0.186971	0.198625	-0.389793	-0.237577	-0.0748852	0.289673
SMIM5	0.0343178	-0.179494	-0.105423	-0.504182	-0.376246	-0.0282228	-0.279966	0.21316	0.661268	0.753441	0.28503	0.0857206	0.401098	0.298156
ESF1	-0.0124524	0.17576	0.172579	0.172183	-0.00274097	0.294362	-0.0712479	0.0052556	-0.276433	0.0740435	-0.418069	-0.105504	-0.204999	-0.102357
SPRED1	0.375868	0.722318	0.751088	0.584073	-0.37512	-0.255518	-0.4551	-0.562477	-0.456091	-0.367266	-0.532229	-0.161919	-0.453117	-0.0409711
TNFRSF1B	0.77902	0.129532	-0.0420461	-0.490684	-0.354719	-0.0832622	-0.404315	0.198977	0.136198	0.158545	0.10744	-0.341401	0.0291702	0.394134
FGFR2	-0.159484	0.453917	0.339747	0.252521	-0.0590585	-0.398094	-0.547931	0.0284722	0.266096	0.229217	-0.141894	0.00529949	0.133444	0.126294
LRRC4B	-0.451528	-0.672468	-0.438041	-0.169092	0.408711	0.573864	0.740885	0.111629	-0.162973	-0.106282	0.506512	0.351879	0.0892309	-0.282728
ZBED9	-0.575777	0.0769186	0.23215	0.737727	0.643622	0.00432257	0.287321	-0.233661	-0.361901	-0.411757	-0.297675	0.249886	-0.150359	-0.393812
CYCS	-0.470382	-0.827949	-0.333289	-0.166916	0.357304	0.438887	0.803994	-0.0881621	0.0333972	-0.10204	0.432254	0.551946	0.265623	-0.238365
BACH1	0.583341	0.856476	0.733471	0.44956	-0.34144	-0.522125	-0.79122	-0.391232	-0.128656	-0.12494	-0.454348	-0.266521	-0.290991	0.151696
OSBPL6	-0.524271	-0.304553	-0.43293	0.121033	0.343735	0.65436	0.707799	0.0689706	-0.61876	-0.292086	-0.157442	-0.166086	-0.418631	-0.369468
MUCL1	0.62959	0.889552	0.510778	0.286781	-0.444545	-0.546919	-0.759988	-0.234291	-0.154922	-0.1926	-0.517823	-0.497315	-0.385693	0.0715897
OSGIN1	0.553165	0.377725	-0.159116	-0.304878	-0.414354	-0.237395	-0.326753	0.323341	-0.150333	-0.0932984	-0.128655	-0.608805	-0.210746	0.274694
CSTB	0.747919	0.753314	0.381222	-0.0556605	-0.63825	-0.682551	-0.898033	-0.0201013	0.241669	0.137591	-0.241767	-0.425404	-0.0994363	0.392492
AJAP1	-0.370425	-0.103733	-0.291737	0.0844118	-0.00187847	0.366901	0.462835	-0.0258857	-0.432682	-0.242654	-0.194605	-0.21123	-0.424672	-0.31705
HSPA2	0.0779699	0.17754	0.163711	-0.17407	-0.354051	-0.0185303	-0.44589	0.0844021	0.300132	0.53357	-0.0628165	-0.0729977	0.131713	0.377456
ARSA	0.612658	0.317849	0.135714	-0.404757	-0.522191	-0.514861	-0.737653	0.167601	0.633716	0.484648	0.143834	-0.145076	0.330014	0.260352
FAM228A	-0.417948	-0.665424	-0.624181	-0.281866	0.234795	0.564859	0.777022	0.219348	-0.148488	-0.0604039	0.106799	0.0681554	-0.0428151	-0.156274
ZKSCAN7	0.0535569	0.743676	0.682231	0.831166	0.19872	-0.340752	-0.48518	-0.404303	-0.308057	-0.233826	-0.679427	-0.174333	-0.38943	-0.0227594
HYLS1	-0.705737	-0.611702	-0.545475	0.0210006	0.599618	0.35571	0.819893	0.215357	-0.18965	-0.329623	0.251244	0.250244	0.0951382	-0.222224
FADS1	-0.209994	-0.651931	-0.31588	-0.539931	-0.0565561	0.515049	0.263151	0.156773	0.459348	0.666587	0.46485	0.345588	0.411882	-0.0698805
VWF	0.598885	0.233521	0.174156	-0.288792	-0.486461	-0.198799	-0.51687	-0.0350259	0.279672	0.275134	0.00969951	-0.2384	0.000812149	0.269845
NUP37	0.517765	0.869125	0.630193	0.401482	-0.418107	-0.609592	-0.843167	-0.39176	0.0829395	0.128874	-0.665553	-0.413885	-0.316164	0.140114
HOMER2	-0.44447	-0.62246	-0.0926315	-0.161703	0.284688	0.0055447	0.358797	0.0261308	0.514187	0.169111	0.560656	0.804063	0.686196	-0.223839
EYA2	0.538985	0.691912	0.373033	0.159427	-0.584468	-0.237797	-0.549095	-0.256447	-0.260801	0.0413741	-0.483304	-0.557493	-0.542396	0.10793
NPNT	0.186755	0.531709	0.325949	0.279807	-0.529729	-0.270657	-0.225983	-0.317212	-0.360023	-0.372158	-0.397391	-0.324849	-0.46762	-0.103139
KCNA5	-0.050409	-0.414953	-0.182331	-0.509279	-0.121648	0.0112104	-0.102883	0.157523	0.782669	0.778229	0.406277	0.24334	0.527113	0.111773
GIT1	-0.481681	-0.835876	-0.507387	-0.440858	0.237698	0.360432	0.659465	0.305104	0.215983	0.0401749	0.856395	0.600265	0.559984	-0.0763212
TMEM185B	0.567793	0.642002	0.551707	-0.00849636	-0.656298	-0.646426	-0.894844	-0.154534	0.426779	0.366442	-0.165921	-0.131814	0.0883495	0.270525
AFF1	0.491736	0.760413	0.621571	0.242089	-0.452062	-0.649919	-0.910815	-0.272776	0.280102	0.239653	-0.366439	-0.243348	-0.0847848	0.279534
OLFM4	0.500865	0.679184	0.59307	0.317203	-0.385801	-0.450058	-0.582532	-0.29305	-0.146924	-0.224866	-0.329003	-0.215877	-0.22781	-0.082312
TMEM204	0.618575	0.546587	0.421315	0.0377702	-0.516526	-0.526646	-0.663465	-0.300976	0.177885	0.0275218	-0.218384	-0.313294	-0.199408	0.330008
DBNDD1	-0.593565	-0.57272	-0.495537	-0.146994	0.267357	0.679962	0.745956	0.181982	-0.283397	-0.0936921	0.242889	0.185551	0.0159142	-0.426096
GUSB	0.740745	0.733576	0.437509	0.12185	-0.307065	-0.707773	-0.83842	-0.0808386	0.179272	0.0196805	-0.339169	-0.388883	-0.0867022	0.358446
ZNF204P	-0.804215	-0.491385	-0.341384	0.108947	0.373536	0.293095	0.671085	0.0500175	-0.0340571	-0.0546065	-0.00230037	0.261182	0.0567916	-0.469361
IRF1	0.669292	0.657775	0.317556	0.1036	-0.264004	-0.422222	-0.693896	-0.119299	0.000811434	0.0554232	-0.386381	-0.55051	-0.375371	0.35176
IGFBP3	0.327277	0.644232	0.384223	0.383109	-0.287321	-0.26851	-0.400446	-0.337446	-0.337962	-0.270344	-0.66664	-0.49509	-0.542409	0.164505
PIN1	-0.560588	-0.835913	-0.650802	-0.328147	0.378329	0.590787	0.920249	0.335175	-0.150915	-0.14946	0.397526	0.322662	0.192384	-0.170893
IGFBPL1	-0.626797	-0.191566	-0.218018	0.322561	0.52247	0.269284	0.477383	0.0575847	-0.249493	-0.189615	-0.108373	0.0940142	-0.12489	-0.424811
RHBDD2	-0.314938	-0.805368	-0.631348	-0.721184	-0.110231	0.388694	0.517727	0.309058	0.431651	0.44434	0.608755	0.254423	0.391073	-0.0765871
KAZN	-0.515164	-0.624367	-0.394225	-0.212056	0.586118	0.320041	0.485844	0.376822	0.144769	0.0117255	0.639369	0.500492	0.485683	-0.0962279
ATP10B	-0.014383	-0.184369	-0.0455577	-0.123521	0.183084	0.53872	0.0689535	0.14885	-0.154995	0.108657	0.102398	0.0923852	0.0516368	0.236513
SPAG1	0.16974	-0.266592	0.205551	-0.165114	-0.0463044	0.217647	-0.0936423	-0.388398	0.410661	0.636914	0.0804392	0.18087	0.0907677	-0.108488
APOO	-0.501753	-0.844817	-0.5499	-0.441968	0.192566	0.383428	0.629211	0.176834	0.433193	0.371585	0.451602	0.422935	0.403137	-0.261428
NEDD4	0.567856	0.81677	0.632428	0.266155	-0.500314	-0.545735	-0.858804	-0.290563	0.054333	0.0322379	-0.463602	-0.354028	-0.217043	0.281943
GPD1L	-0.661601	-0.673884	-0.471713	-0.254453	0.0723472	0.297574	0.59002	0.169541	0.264725	0.149827	0.345532	0.368065	0.315806	-0.108727
NETO2	-0.646524	-0.360182	-0.214443	0.156586	0.244009	0.0927508	0.506061	-0.0669639	0.0915072	-0.0874167	0.0521715	0.335784	0.110247	-0.474145
TULP4	-0.395456	-0.658361	-0.553783	-0.11204	0.520995	0.6582	0.861291	0.182925	-0.446789	-0.392347	0.221573	0.110065	-0.108708	-0.0100751
RNF149	0.681896	0.839307	0.700757	0.293039	-0.525531	-0.673931	-0.863018	-0.39998	0.0885694	0.0227405	-0.510806	-0.318114	-0.219093	0.115514
PXYLP1	0.0972067	0.669274	0.354324	0.553167	-0.263659	0.00224149	-0.280043	-0.419855	-0.554018	-0.173191	-0.724656	-0.606721	-0.769077	-0.129609
ZNF823	0.166734	0.678609	0.720429	0.68435	0.234683	-0.374031	-0.558716	-0.244586	-0.212125	-0.223534	-0.452537	0.0170234	-0.114506	0.100546
MADD	-0.590419	-0.724031	-0.664581	-0.1408	0.59469	0.58784	0.929709	0.305288	-0.349137	-0.337551	0.386021	0.18045	0.0349636	-0.15843
RGMB	-0.488314	-0.460128	-0.406522	0.0573639	0.468922	0.566696	0.634486	0.0621936	-0.316835	-0.158587	0.185433	0.0865459	-0.115242	-0.285064
GPAT3	0.272815	-0.238663	0.0730624	-0.304094	-0.024399	-0.410617	-0.162277	0.0586809	0.618626	0.132993	0.335393	0.423559	0.601856	0.287297
LTA4H	0.539858	0.8123	0.392838	0.263141	-0.230282	-0.706739	-0.796066	-0.0542263	0.109952	-0.0113944	-0.408714	-0.414647	-0.163007	0.170103
[truncated: 7,857 more rows]

## Sheet: Table S7
KRT19
TRIM29
S100A2
FAT2
MFAP2
SLPI
SPINK6
LAMC2
SPINT1
ERMN
CYP46A1
DLX5
NR2E1
[truncated: 1,743 more rows]

## Sheet: Table S8
ANO5
[truncated: 125 more rows]
